# Supplementary material for: Comprehensive analysis of alternative polyadenylation regulators concerning CD276 and immune infiltration in bladder cancer
Source: BMC Cancer. 2022 Sep 29;22:1026. doi: 10.1186/s12885-022-10103-7 (PMC9520876; doi:10.1186/s12885-022-10103-7)
Supplement: Supplementary file 2 — Additional file 2: Supplementary Table 1. The results of the GSEA. [file 12885_2022_10103_MOESM2_ESM.xlsx]

## Sheet:  Fig4D,E GSEA result
Supplementary Table 1. The results of the GSEA.
ID	Description	setSize	enrichmentScore	NES	pvalue	p.adjust	qvalues	rank	leading_edge	core_enrichment
REACTOME_OLFACTORY_SIGNALING_PATHWAY	REACTOME_OLFACTORY_SIGNALING_PATHWAY	285	0.381065	1.82027	0.00149925	0.0189205	0.0113327	10742	tags=63%, list=39%, signal=39%	OR1N2/OR5M11/OR6C2/OR6B3/OR7D2/OR13A1/OR2A14/OR1G1/OR2H1/REEP6/OR2K2/OR9K2/OR2AE1/OR52E8/OR3A2/OR52L1/OR6S1/OR2B6/OR6B2/OR5P3/OR2A25/OR1E1/OR10H5/OR5C1/OR8A1/OR1Q1/OR3A3/OR56A4/OR2C3/OR1N1/OR56A1/OR2H2/OR13J1/OR11A1/OR7G3/OR5A1/OR2A12/OR1K1/OR10K2/OR52A1/OR4E1/OR1I1/OR9G4/OR52K2/OR10J1/OR9A4/OR14I1/OR10H1/OR13D1/OR4K2/OR4A16/OR10AD1/OR11H6/OR10S1/OR2Y1/OR8D4/OR51A7/OR52E5/OR5AP2/OR10J3/OR8G1/OR5A…
REACTOME_TRANSLATION	REACTOME_TRANSLATION	293	0.451971	2.16364	0.00150376	0.0189205	0.0113327	7138	tags=42%, list=26%, signal=32%	EEF1G/RPL13/RPL28/EEF1A2/RPS15/RPL36/RPL32/RPL18/MRPS25/GADD45GIP1/MRPL41/RPL29/MRPL12/RPL36A/RPS28/RPS19/RPL34/RPL19/RPL14/MRPL54/FAU/RPL27A/RPLP2/RPS2/RPL12/RPS9/RPL37/RPL37A/RPS20/MRPS21/AURKAIP1/RPLP1/RPL38/RPS24/RPS14/RPS11/RPL9/RPL35/SARS2/MRPL53/RPL24/RPL3/SSR4/RPSA/RPS8/MRPL27/RPL13A/RPL8/RPL18A/MRPS26/MRPL55/RPL23/RPS21/RPL4/MRPL23/MRPL52/RPS18/RPL6/RPS6/RPL31/RPS4Y2/MRPL24/MRPL28/RPL39/…
REACTOME_RRNA_PROCESSING	REACTOME_RRNA_PROCESSING	203	0.525431	2.42842	0.0015361	0.0189205	0.0113327	7061	tags=52%, list=25%, signal=39%	RPL13/RPL28/RPS15/RPL36/RPL32/RPL18/EXOSC4/RPL29/RPL36A/RPS28/RPS19/RPL34/RPL19/RPL14/FAU/RPL27A/RPLP2/NOL12/RPS2/RPL12/RPS9/RPL37/RPL37A/RPS20/RPLP1/RPL38/RPS24/RPS14/RPS11/RPL9/RPL35/RPL24/RPL3/RPSA/RPP21/RPS8/RPL13A/RPL8/RPL18A/RPL23/RPS21/RPL4/RPS18/RPL6/RPS6/EXOSC5/RPL31/RPS4Y2/RPL39/RPL26/RRP7A/RPS16/RPL23A/RPS3/UBA52/RPS26/RPS10/BUD23/RPL11/RPS17/RPS5/DDX47/RPS7/RRP1/RPL7A/RPL30/RPS4X/RPLP…
REACTOME_SIGNALING_BY_ROBO_RECEPTORS	REACTOME_SIGNALING_BY_ROBO_RECEPTORS	218	0.38297	1.78304	0.00155039	0.0189205	0.0113327	6592	tags=41%, list=24%, signal=31%	HOXA2/RPL13/RPL28/RPS15/RPL36/RPL32/RPL18/RPL29/RPL36A/RPS28/RPS19/PSMB11/RPL34/RPL19/RPL14/ELOB/FAU/RPL27A/RPLP2/RPS2/RPL12/RPS9/RPL37/RPL37A/RPS20/RPLP1/RPL38/RPS24/RPS14/RPS11/RPL9/RPL35/RPL24/RPL3/RPSA/SEM1/RPS8/RPL13A/RPL8/RPL18A/RPL23/ROBO3/RPS21/RPL4/RPS18/RPL6/SRC/LHX2/RPS6/RPL31/RPS4Y2/RPL39/RPL26/RPS16/RPL23A/RPS3/UBA52/RPS26/RPS10/RPL11/RPS17/RPS5/LHX3/RPS7/PSMB3/RPL7A/RPL30/MSI1/RPS4X…
REACTOME_INFLUENZA_INFECTION	REACTOME_INFLUENZA_INFECTION	157	0.507098	2.26156	0.00158983	0.0189205	0.0113327	6592	tags=53%, list=24%, signal=41%	RPL13/RPL28/RPS15/RPL36/RPL32/RPL18/RPL29/RPL36A/RPS28/RPS19/RPL34/RPL19/RPL14/FAU/POLR2J/RPL27A/RPLP2/RPS2/PABPN1/RPL12/RPS9/RPL37/RPL37A/RPS20/RPLP1/RPL38/RPS24/RPS14/RPS11/RPL9/RPL35/RPL24/RPL3/RPSA/RPS8/RPL13A/RPL8/ISG15/RPL18A/RPL23/RPS21/RPL4/RPS18/RPL6/POLR2I/RPS6/RPL31/RPS4Y2/RPL39/RPL26/RPS16/RPL23A/RPS3/UBA52/RPS26/RPS10/RPL11/RPS17/SLC25A6/RPS5/RPS7/HSPA1A/RPL7A/RPL30/RPS4X/RPLP0/POLR2…
KEGG_HUNTINGTONS_DISEASE	KEGG_HUNTINGTONS_DISEASE	178	0.404828	1.83108	0.0015949	0.0189205	0.0113327	7445	tags=43%, list=27%, signal=32%	UCP1/COX4I2/ATP5F1D/CYTB/COX6A2/COX1/COX3/ATP6/NDUFA3/COX2/ATP8/POLR2J3/NDUFA7/COX4I1/COX5B/NDUFB7/COX6B1/NDUFS8/NDUFB8/POLR2J/UQCR10/PPARG/UQCR11/NDUFV2/UQCRQ/NDUFA2/NDUFS5/DNALI1/COX6C/NDUFB1/COX6A1/NDUFB10/NDUFA1/NDUFS7/POLR2I/NDUFA4L2/ATP5MC2/COX7C/ATP5F1E/NDUFC2/UQCRB/ATP5PO/SLC25A6/NDUFV3/UQCRH/COX7B/DNAI1/POLR2H/COX7A2/NDUFB2/COX5A/NDUFA6/BBC3/UQCRHL/NDUFV1/NDUFC1/CYC1/GPX1/SLC25A31/POLR2L…
REACTOME_SELENOAMINO_ACID_METABOLISM	REACTOME_SELENOAMINO_ACID_METABOLISM	118	0.594565	2.54683	0.00159744	0.0189205	0.0113327	7061	tags=69%, list=25%, signal=51%	RPL13/RPL28/RPS15/RPL36/RPL32/RPL18/RPL29/RPL36A/RPS28/RPS19/RPL34/RPL19/RPL14/FAU/RPL27A/RPLP2/RPS2/RPL12/RPS9/RPL37/RPL37A/RPS20/RPLP1/RPL38/RPS24/RPS14/RPS11/RPL9/RPL35/RPL24/RPL3/RPSA/RPS8/RPL13A/RPL8/RPL18A/RPL23/RPS21/RPL4/RPS18/RPL6/RPS6/RPL31/RPS4Y2/GNMT/RPL39/RPL26/RPS16/RPL23A/RPS3/UBA52/RPS26/RPS10/RPL11/RPS17/RPS5/RPS7/RPL7A/RPL30/RPS4X/RPLP0/RPS23/RPS4Y1/RPL27/RPL41/RPL10A/RPL10/SCLY…
REACTOME_EUKARYOTIC_TRANSLATION_INITIATION	REACTOME_EUKARYOTIC_TRANSLATION_INITIATION	120	0.60062	2.57804	0.00160514	0.0189205	0.0113327	7303	tags=69%, list=26%, signal=51%	RPL13/RPL28/RPS15/RPL36/RPL32/RPL18/RPL29/RPL36A/RPS28/RPS19/RPL34/RPL19/RPL14/FAU/RPL27A/RPLP2/RPS2/RPL12/RPS9/RPL37/RPL37A/RPS20/RPLP1/RPL38/RPS24/RPS14/RPS11/RPL9/RPL35/RPL24/RPL3/RPSA/RPS8/RPL13A/RPL8/RPL18A/RPL23/RPS21/RPL4/RPS18/RPL6/RPS6/RPL31/RPS4Y2/RPL39/RPL26/RPS16/RPL23A/RPS3/UBA52/RPS26/RPS10/RPL11/RPS17/RPS5/RPS7/EIF4EBP1/RPL7A/RPL30/RPS4X/RPLP0/RPS23/RPS4Y1/RPL27/RPL41/RPL10A/RPL10/…
REACTOME_THE_CITRIC_ACID_TCA_CYCLE_AND_RESPIRATORY_ELECTRON_TRANSPORT	REACTOME_THE_CITRIC_ACID_TCA_CYCLE_AND_RESPIRATORY_ELECTRON_TRANSPORT	174	0.457858	2.06418	0.00161031	0.0189205	0.0113327	7305	tags=47%, list=26%, signal=35%	UCP1/ATP5F1D/NDUFA13/ND3/CYTB/ND1/ND6/COX1/ND5/COX3/ATP6/NDUFA11/NDUFA3/COX2/ATP8/ND2/ND4/ME3/NDUFA7/D2HGDH/COX4I1/COX5B/ATP5ME/NDUFB7/SLC25A27/COX6B1/UCP3/NDUFS8/NDUFB8/UQCR10/UQCR11/NDUFV2/UQCRQ/NDUFA2/NDUFS5/COX6C/NDUFB1/COX6A1/NDUFB11/ATP5MF/NDUFB10/NDUFA1/NDUFS7/ATP5MC2/COX7C/SLC16A8/ATP5F1E/BSG/NDUFAF3/ETFB/NDUFC2/PM20D1/LDHAL6A/UQCRB/GSTZ1/ATP5PO/UCP2/NDUFV3/UQCRH/COX7B/NDUFB2/COX5A/NDUFA6…
REACTOME_REGULATION_OF_EXPRESSION_OF_SLITS_AND_ROBOS	REACTOME_REGULATION_OF_EXPRESSION_OF_SLITS_AND_ROBOS	172	0.488775	2.19541	0.00161551	0.0189205	0.0113327	6592	tags=50%, list=24%, signal=38%	HOXA2/RPL13/RPL28/RPS15/RPL36/RPL32/RPL18/RPL29/RPL36A/RPS28/RPS19/PSMB11/RPL34/RPL19/RPL14/ELOB/FAU/RPL27A/RPLP2/RPS2/RPL12/RPS9/RPL37/RPL37A/RPS20/RPLP1/RPL38/RPS24/RPS14/RPS11/RPL9/RPL35/RPL24/RPL3/RPSA/SEM1/RPS8/RPL13A/RPL8/RPL18A/RPL23/ROBO3/RPS21/RPL4/RPS18/RPL6/LHX2/RPS6/RPL31/RPS4Y2/RPL39/RPL26/RPS16/RPL23A/RPS3/UBA52/RPS26/RPS10/RPL11/RPS17/RPS5/LHX3/RPS7/PSMB3/RPL7A/RPL30/MSI1/RPS4X/RPL…
REACTOME_ACTIVATION_OF_ANTERIOR_HOX_GENES_IN_HINDBRAIN_DEVELOPMENT_DURING_EARLY_EMBRYOGENESIS	REACTOME_ACTIVATION_OF_ANTERIOR_HOX_GENES_IN_HINDBRAIN_DEVELOPMENT_DURING_EARLY_EMBRYOGENESIS	117	0.391363	1.67098	0.00161812	0.0189205	0.0113327	7599	tags=38%, list=27%, signal=28%	H4C11/HOXB3/HOXA2/H2AC20/HOXC4/H2AJ/H4C13/H4C1/H2AC14/H2AC19/H3C7/H4C2/H3C14/H4C5/H2BC9/POLR2J/H3C1/H2AC4/H4C3/HOXD4/H2BC8/PCGF2/POLR2I/H2BC1/H4C6/H2AC8/HOXB4/H2BC10/HOXD1/H4C4/HOXD3/POLR2H/H3C11/HOXA1/POLR2L/H2AX/H2BC6/HOXA3/H3C15/HOXB2/H2BC13/H3C10/ZNF335/H2AC18/H3C12
REACTOME_REPRODUCTION	REACTOME_REPRODUCTION	139	0.400617	1.74549	0.00161812	0.0189205	0.0113327	5258	tags=31%, list=19%, signal=25%	H4C11/CATSPER1/H2AC20/H2AJ/CATSPER4/CATSPER2/IZUMO4/H4C13/OVGP1/H4C1/H2AC14/H2AC19/H3C7/H4C2/H3C14/H4C5/H2BC9/CATSPERB/SPO11/H3C1/IZUMO1/ZP1/H2AC4/H4C3/CATSPER3/IZUMO3/SYCE1/FKBP6/H2BC8/ADAM20/H2BC1/H4C6/REC8/H2AC8/CATSPERD/H2BC10/H4C4/IZUMO2/SPAM1/TEX12/H3C11/SYCE2/SYCP3
REACTOME_RESPIRATORY_ELECTRON_TRANSPORT_ATP_SYNTHESIS_BY_CHEMIOSMOTIC_COUPLING_AND_HEAT_PRODUCTION_BY_UNCOUPLING_PROTEINS_	REACTOME_RESPIRATORY_ELECTRON_TRANSPORT_ATP_SYNTHESIS_BY_CHEMIOSMOTIC_COUPLING_AND_HEAT_PRODUCTION_BY_UNCOUPLING_PROTEINS_	123	0.598952	2.57799	0.00162075	0.0189205	0.0113327	7874	tags=62%, list=28%, signal=45%	UCP1/ATP5F1D/NDUFA13/ND3/CYTB/ND1/ND6/COX1/ND5/COX3/ATP6/NDUFA11/NDUFA3/COX2/ATP8/ND2/ND4/NDUFA7/COX4I1/COX5B/ATP5ME/NDUFB7/SLC25A27/COX6B1/UCP3/NDUFS8/NDUFB8/UQCR10/UQCR11/NDUFV2/UQCRQ/NDUFA2/NDUFS5/COX6C/NDUFB1/COX6A1/NDUFB11/ATP5MF/NDUFB10/NDUFA1/NDUFS7/ATP5MC2/COX7C/ATP5F1E/NDUFAF3/ETFB/NDUFC2/PM20D1/UQCRB/ATP5PO/UCP2/NDUFV3/UQCRH/COX7B/NDUFB2/COX5A/NDUFA6/NDUFV1/NDUFC1/CYC1/NDUFS3/ATP5MC1/AT…
REACTOME_NONSENSE_MEDIATED_DECAY_NMD_	REACTOME_NONSENSE_MEDIATED_DECAY_NMD_	116	0.600304	2.55578	0.00163666	0.0189205	0.0113327	7061	tags=68%, list=25%, signal=51%	RPL13/RPL28/RPS15/RPL36/RPL32/RPL18/RPL29/RPL36A/RPS28/RPS19/RPL34/RPL19/RPL14/FAU/RPL27A/RPLP2/RPS2/RPL12/RPS9/RPL37/RPL37A/RPS20/RPLP1/RPL38/RPS24/RPS14/RPS11/RPL9/RPL35/RPL24/RPL3/RPSA/RPS8/RPL13A/RPL8/RPL18A/RPL23/RPS21/RPL4/RPS18/RPL6/RPS6/RPL31/RPS4Y2/RPL39/RPL26/RPS16/RPL23A/RPS3/UBA52/RPS26/RPS10/RPL11/RPS17/RPS5/RPS7/RPL7A/RPL30/RPS4X/RPLP0/RPS23/RPS4Y1/RPL27/RPL41/RPL10A/RPL10/RPS3A/RPL…
REACTOME_SRP_DEPENDENT_COTRANSLATIONAL_PROTEIN_TARGETING_TO_MEMBRANE	REACTOME_SRP_DEPENDENT_COTRANSLATIONAL_PROTEIN_TARGETING_TO_MEMBRANE	113	0.629755	2.6736	0.00164474	0.0189205	0.0113327	7061	tags=70%, list=25%, signal=52%	RPL13/RPL28/RPS15/RPL36/RPL32/RPL18/RPL29/RPL36A/RPS28/RPS19/RPL34/RPL19/RPL14/FAU/RPL27A/RPLP2/RPS2/RPL12/RPS9/RPL37/RPL37A/RPS20/RPLP1/RPL38/RPS24/RPS14/RPS11/RPL9/RPL35/RPL24/RPL3/SSR4/RPSA/RPS8/RPL13A/RPL8/RPL18A/RPL23/RPS21/RPL4/RPS18/RPL6/RPS6/RPL31/RPS4Y2/RPL39/RPL26/RPS16/RPL23A/RPS3/UBA52/RPS26/RPS10/RPL11/RPS17/RPS5/RPS7/RPL7A/RPL30/RPS4X/RPLP0/RPS23/RPS4Y1/RPL27/RPL41/RPL10A/RPL10/RPS3…
KEGG_PARKINSONS_DISEASE	KEGG_PARKINSONS_DISEASE	126	0.524953	2.25687	0.00165289	0.0189205	0.0113327	7218	tags=57%, list=26%, signal=43%	COX4I2/TH/ATP5F1D/ND3/CYTB/COX6A2/ND1/ND6/COX1/ND5/COX3/ATP6/NDUFA3/COX2/ATP8/ND2/ND4/ND4L/NDUFA7/COX4I1/COX5B/NDUFB7/COX6B1/NDUFS8/NDUFB8/UQCR10/UQCR11/NDUFV2/UQCRQ/NDUFA2/NDUFS5/COX6C/NDUFB1/COX6A1/SLC6A3/NDUFB10/NDUFA1/NDUFS7/NDUFA4L2/ATP5MC2/COX7C/ATP5F1E/NDUFC2/UQCRB/ATP5PO/SLC25A6/NDUFV3/UQCRH/COX7B/COX7A2/NDUFB2/COX5A/NDUFA6/UQCRHL/UBE2J2/NDUFV1/NDUFC1/CYC1/SLC25A31/NDUFS3/ATP5MC1/SEPTIN5/…
REACTOME_BASE_EXCISION_REPAIR_AP_SITE_FORMATION	REACTOME_BASE_EXCISION_REPAIR_AP_SITE_FORMATION	61	0.502316	1.94009	0.00166945	0.0189205	0.0113327	6286	tags=41%, list=23%, signal=32%	H4C11/NEIL1/H2AC20/H2AJ/H4C13/H4C1/H2AC14/H2AC19/H4C2/H4C5/H2BC9/H2AC4/H4C3/NTHL1/H2BC8/H2BC1/H4C6/H2AC8/H2BC10/SMUG1/H4C4/MUTYH/H2AX/MPG/H2BC6
REACTOME_RESPONSE_OF_EIF2AK4_GCN2_TO_AMINO_ACID_DEFICIENCY	REACTOME_RESPONSE_OF_EIF2AK4_GCN2_TO_AMINO_ACID_DEFICIENCY	102	0.650453	2.72188	0.00167224	0.0189205	0.0113327	7068	tags=77%, list=25%, signal=58%	RPL13/RPL28/RPS15/RPL36/RPL32/RPL18/RPL29/RPL36A/RPS28/RPS19/RPL34/RPL19/RPL14/FAU/RPL27A/RPLP2/RPS2/RPL12/RPS9/RPL37/RPL37A/RPS20/RPLP1/RPL38/RPS24/RPS14/RPS11/RPL9/RPL35/RPL24/RPL3/RPSA/RPS8/RPL13A/RPL8/RPL18A/RPL23/RPS21/RPL4/RPS18/RPL6/RPS6/RPL31/RPS4Y2/RPL39/RPL26/RPS16/RPL23A/RPS3/UBA52/RPS26/RPS10/RPL11/RPS17/RPS5/RPS7/RPL7A/RPL30/RPS4X/RPLP0/RPS23/RPS4Y1/RPL27/RPL41/RPL10A/RPL10/RPS3A/RPL…
REACTOME_RNA_POLYMERASE_I_TRANSCRIPTION	REACTOME_RNA_POLYMERASE_I_TRANSCRIPTION	103	0.41841	1.75342	0.00167224	0.0189205	0.0113327	8101	tags=41%, list=29%, signal=29%	H4C11/H2AC20/H2AJ/H4C13/H4C1/H2AC14/H2AC19/H3C7/H4C2/H3C14/H4C5/H2BC9/H3C1/H2AC4/H4C3/KAT2A/TAF1C/H2BC8/H2BC1/H4C6/H2AC8/MBD3/H2BC10/POLR1C/H4C4/POLR2H/H3C11/POLR2L/H2AX/H2BC6/CHD3/H3C15/H2BC13/GTF2H5/MTA1/H3C10/ERCC2/H2AC18/H3C12/POLR1D/POLR2E/TAF1D
WP_ELECTRON_TRANSPORT_CHAIN_OXPHOS_SYSTEM_IN_MITOCHONDRIA	WP_ELECTRON_TRANSPORT_CHAIN_OXPHOS_SYSTEM_IN_MITOCHONDRIA	103	0.630012	2.64018	0.00167224	0.0189205	0.0113327	7176	tags=65%, list=26%, signal=48%	UCP1/ATP5F1D/ND3/CYTB/COX6A2/ND1/ND6/COX1/ND5/COX3/ATP6/NDUFA3/COX2/ATP8/ND2/ND4/ND4L/NDUFA7/COX4I1/COX5B/ATP5ME/NDUFB7/SLC25A27/COX6B1/UCP3/NDUFS8/NDUFB8/UQCR10/UQCR11/NDUFV2/UQCRQ/NDUFA2/NDUFS5/COX6C/NDUFB1/COX6A1/ATP5MF/NDUFB10/NDUFA1/NDUFS7/ATP5MC2/ATP5IF1/COX7C/ATP5F1E/NDUFC2/UQCRB/ATP5PO/SLC25A6/UCP2/NDUFV3/UQCRH/COX7B/COX7A2/NDUFB2/COX5A/NDUFA6/NDUFV1/NDUFC1/NDUFS3/ATP5MC1/ATP5PD/NDUFB9/CO…
KEGG_OXIDATIVE_PHOSPHORYLATION	KEGG_OXIDATIVE_PHOSPHORYLATION	129	0.550748	2.36422	0.00167504	0.0189205	0.0113327	7176	tags=54%, list=26%, signal=40%	COX4I2/ATP5F1D/ND3/CYTB/COX6A2/ND1/ND6/COX1/ND5/COX3/ATP6/NDUFA11/NDUFA3/COX2/ATP8/ND2/ND4/ND4L/NDUFA7/COX4I1/COX5B/ATP5ME/NDUFB7/COX6B1/NDUFS8/NDUFB8/UQCR10/UQCR11/NDUFV2/UQCRQ/TCIRG1/NDUFA2/NDUFS5/COX6C/NDUFB1/COX6A1/ATP5MF/NDUFB10/NDUFA1/NDUFS7/NDUFA4L2/ATP5MC2/COX7C/ATP5F1E/ATP4A/NDUFC2/UQCRB/ATP5PO/NDUFV3/UQCRH/COX7B/COX7A2/NDUFB2/COX5A/NDUFA6/UQCRHL/NDUFV1/NDUFC1/CYC1/NDUFS3/ATP5MC1/ATP5PD/…
REACTOME_ACTIVATED_PKN1_STIMULATES_TRANSCRIPTION_OF_AR_ANDROGEN_RECEPTOR_REGULATED_GENES_KLK2_AND_KLK3	REACTOME_ACTIVATED_PKN1_STIMULATES_TRANSCRIPTION_OF_AR_ANDROGEN_RECEPTOR_REGULATED_GENES_KLK2_AND_KLK3	62	0.465475	1.8014	0.00167504	0.0189205	0.0113327	7599	tags=47%, list=27%, signal=34%	H4C11/H2AC20/H2AJ/H4C13/H4C1/H2AC14/H2AC19/H3C7/H4C2/H3C14/H4C5/H2BC9/H3C1/H2AC4/H4C3/H2BC8/H2BC1/H4C6/H2AC8/H2BC10/H4C4/H3C11/H2AX/H2BC6/H3C15/H2BC13/H3C10/H2AC18/H3C12
REACTOME_ACTIVATION_OF_THE_MRNA_UPON_BINDING_OF_THE_CAP_BINDING_COMPLEX_AND_EIFS_AND_SUBSEQUENT_BINDING_TO_43S	REACTOME_ACTIVATION_OF_THE_MRNA_UPON_BINDING_OF_THE_CAP_BINDING_COMPLEX_AND_EIFS_AND_SUBSEQUENT_BINDING_TO_43S	60	0.52257	2.01046	0.00167504	0.0189205	0.0113327	7563	tags=62%, list=27%, signal=45%	RPS15/RPS28/RPS19/FAU/RPS2/RPS9/RPS20/RPS24/RPS14/RPS11/RPSA/RPS8/RPS21/RPS18/RPS6/RPS4Y2/RPS16/RPS3/RPS26/RPS10/RPS17/RPS5/RPS7/EIF4EBP1/RPS4X/RPS23/RPS4Y1/RPS3A/RPS25/RPS15A/EIF3G/RPS29/RPS13/EIF4A1/EIF3K/RPS27A/PABPC1
REACTOME_DNA_METHYLATION	REACTOME_DNA_METHYLATION	60	0.500041	1.92378	0.00167504	0.0189205	0.0113327	7599	tags=50%, list=27%, signal=36%	H4C11/H2AC20/H2AJ/H4C13/H4C1/H2AC14/H2AC19/H3C7/H4C2/H3C14/H4C5/H2BC9/H3C1/H2AC4/H4C3/H2BC8/H2BC1/H4C6/DNMT3L/H2AC8/H2BC10/H4C4/H3C11/H2AX/H2BC6/H3C15/H2BC13/H3C10/H2AC18/H3C12
REACTOME_EUKARYOTIC_TRANSLATION_ELONGATION	REACTOME_EUKARYOTIC_TRANSLATION_ELONGATION	94	0.690143	2.85593	0.00167504	0.0189205	0.0113327	7061	tags=85%, list=25%, signal=64%	EEF1G/RPL13/RPL28/EEF1A2/RPS15/RPL36/RPL32/RPL18/RPL29/RPL36A/RPS28/RPS19/RPL34/RPL19/RPL14/FAU/RPL27A/RPLP2/RPS2/RPL12/RPS9/RPL37/RPL37A/RPS20/RPLP1/RPL38/RPS24/RPS14/RPS11/RPL9/RPL35/RPL24/RPL3/RPSA/RPS8/RPL13A/RPL8/RPL18A/RPL23/RPS21/RPL4/RPS18/RPL6/RPS6/RPL31/RPS4Y2/RPL39/RPL26/RPS16/RPL23A/RPS3/UBA52/RPS26/RPS10/RPL11/RPS17/RPS5/RPS7/RPL7A/RPL30/RPS4X/RPLP0/RPS23/RPS4Y1/RPL27/RPL41/RPL10A/RP…
REACTOME_MITOCHONDRIAL_TRANSLATION	REACTOME_MITOCHONDRIAL_TRANSLATION	94	0.453004	1.87461	0.00167504	0.0189205	0.0113327	9030	tags=45%, list=32%, signal=30%	MRPS25/GADD45GIP1/MRPL41/MRPL12/MRPL54/MRPS21/AURKAIP1/MRPL53/MRPL27/MRPS26/MRPL55/MRPL23/MRPL52/MRPL24/MRPL28/MRPL40/MTIF3/MRPS34/MRPS15/MRPL57/MRPL20/CHCHD1/MRPL2/MRPL16/MRPL14/MRPL34/MRPL21/TSFM/MRPL38/MRPS12/MRPS36/MRPS31/MRPL22/MRPL43/MRPS33/MRPS2/MRPS17/MRPL11/MRPL1/MRPL58/OXA1L/MRPL48
WP_CYTOPLASMIC_RIBOSOMAL_PROTEINS	WP_CYTOPLASMIC_RIBOSOMAL_PROTEINS	88	0.683029	2.7901	0.00167504	0.0189205	0.0113327	6592	tags=83%, list=24%, signal=64%	RPL13/RPL28/RPS15/RPL36/RPL32/RPL18/RPL29/RPL36A/RPS28/RPS19/RPL34/RPL19/RPL14/FAU/RPL27A/RPLP2/RPS2/RPL12/RPS9/RPL37/RPL37A/RPS20/RPLP1/RPL38/RPS24/RPS14/RPS11/RPL9/RPL35/RPL24/RPL3/RPSA/RPS8/RPL13A/RPL8/RPL18A/RPL23/RPS21/RPL4/RPS18/RPL6/RPS6/RPL31/RPL39/RPL26/RPS16/RPL23A/RPS3/UBA52/RPS26/RPS10/RPL11/RPS17/RPS5/RPS7/RPL7A/RPL30/RPS4X/RPLP0/RPS23/RPS4Y1/RPL27/RPL41/RPL10A/RPL10/RPS3A/RPS25/RPS1…
WP_OXIDATIVE_PHOSPHORYLATION	WP_OXIDATIVE_PHOSPHORYLATION	60	0.647453	2.49092	0.00167504	0.0189205	0.0113327	7176	tags=68%, list=26%, signal=51%	ATP5F1D/ND3/ND1/ND6/ND5/ATP6/NDUFA11/NDUFA3/ND2/ND4/ND4L/NDUFA7/ATP5ME/NDUFB7/NDUFS8/NDUFB8/NDUFV2/NDUFA2/NDUFS5/NDUFB1/ATP5MF/NDUFB10/NDUFS7/NDUFA4L2/ATP5MC2/ATP5F1E/NDUFC2/ATP5PO/NDUFV3/NDUFB2/NDUFA6/NDUFV1/NDUFC1/NDUFS3/ATP5MC1/ATP5PD/NDUFB9/ATP5MG/NDUFS6/NDUFA8/NDUFA10
KEGG_RIBOSOME	KEGG_RIBOSOME	87	0.704778	2.87061	0.00168919	0.0189205	0.0113327	7061	tags=87%, list=25%, signal=65%	RPL13/RPL28/RPS15/RPL36/RPL32/RPL18/RPL29/RPL36A/RPS28/RPS19/RPL34/RPL19/RPL14/FAU/RPL27A/RPLP2/RPS2/RPL12/RPS9/RPL37/RPL37A/RPS20/RPLP1/RPL38/RPS24/RPS11/RPL9/RPL35/RPL24/RPL3/RPSA/RPS8/RPL13A/RPL8/RPL18A/RPL23/RPS21/RPL4/RPS18/RPL6/RPS6/RPL31/RPL39/RPL26/RPS16/RPL23A/RPS3/UBA52/RPS26/RPS10/RPL11/RPS17/RPS5/RPS7/RPL7A/RPL30/RPS4X/RPLP0/RPS23/RPS4Y1/RPL27/RPL41/RPL10A/RPL10/RPS3A/RPL36AL/RPS25/RP…
REACTOME_HDACS_DEACETYLATE_HISTONES	REACTOME_HDACS_DEACETYLATE_HISTONES	90	0.446181	1.83127	0.00169205	0.0189205	0.0113327	7599	tags=41%, list=27%, signal=30%	H4C11/HDAC10/GPS2/H2AC20/H4C13/H4C1/H2AC14/H2AC19/H3C7/H4C2/H3C14/H4C5/H2BC9/H3C1/H2AC4/H4C3/HMG20B/H2BC8/H2BC1/H2AC21/H4C6/H2AC8/MBD3/H2BC10/H4C4/H2AC12/H3C11/H2BC6/CHD3/H3C15/H2BC13/MTA1/BRMS1/H3C10/H2AW/H2AC18/H3C12
WP_MITOCHONDRIAL_COMPLEX_I_ASSEMBLY_MODEL_OXPHOS_SYSTEM	WP_MITOCHONDRIAL_COMPLEX_I_ASSEMBLY_MODEL_OXPHOS_SYSTEM	56	0.5879	2.23362	0.00169205	0.0189205	0.0113327	7874	tags=61%, list=28%, signal=44%	NDUFA13/ND1/ND6/ND5/NDUFA3/ND2/ND4/ND4L/NDUFA7/NDUFB7/NDUFB8/NDUFV2/NDUFA2/NDUFS5/NDUFB1/NDUFB11/NDUFB10/NDUFA1/NDUFAF3/NDUFC2/NDUFV3/NDUFB2/NDUFA6/NDUFV1/NDUFC1/NDUFS3/NDUFB9/NDUFAF4/NDUFS6/NDUFA8/NDUFA10/NDUFA12/ECSIT/NDUFAF2
REACTOME_RESPIRATORY_ELECTRON_TRANSPORT	REACTOME_RESPIRATORY_ELECTRON_TRANSPORT	99	0.594462	2.4707	0.00169779	0.0189205	0.0113327	7874	tags=61%, list=28%, signal=44%	NDUFA13/ND3/CYTB/ND1/ND6/COX1/ND5/COX3/NDUFA11/NDUFA3/COX2/ND2/ND4/NDUFA7/COX4I1/COX5B/NDUFB7/COX6B1/NDUFS8/NDUFB8/UQCR10/UQCR11/NDUFV2/UQCRQ/NDUFA2/NDUFS5/COX6C/NDUFB1/COX6A1/NDUFB11/NDUFB10/NDUFA1/NDUFS7/COX7C/NDUFAF3/ETFB/NDUFC2/UQCRB/NDUFV3/UQCRH/COX7B/NDUFB2/COX5A/NDUFA6/NDUFV1/NDUFC1/CYC1/NDUFS3/NDUFB9/COX14/COX8A/NDUFAF4/NDUFS6/NDUFA8/NDUFA10/NDUFAF5/UQCRC1/NDUFA12/ECSIT/NDUFAF2
REACTOME_SIRT1_NEGATIVELY_REGULATES_RRNA_EXPRESSION	REACTOME_SIRT1_NEGATIVELY_REGULATES_RRNA_EXPRESSION	63	0.489213	1.89526	0.00170068	0.0189205	0.0113327	7599	tags=48%, list=27%, signal=35%	H4C11/H2AC20/H2AJ/H4C13/H4C1/H2AC14/H2AC19/H3C7/H4C2/H3C14/H4C5/H2BC9/H3C1/H2AC4/H4C3/TAF1C/H2BC8/H2BC1/H4C6/H2AC8/H2BC10/H4C4/H3C11/H2AX/H2BC6/H3C15/H2BC13/H3C10/H2AC18/H3C12
REACTOME_RNA_POLYMERASE_I_PROMOTER_ESCAPE	REACTOME_RNA_POLYMERASE_I_PROMOTER_ESCAPE	83	0.458609	1.85637	0.0017094	0.0189205	0.0113327	8101	tags=46%, list=29%, signal=33%	H4C11/H2AC20/H2AJ/H4C13/H4C1/H2AC14/H2AC19/H3C7/H4C2/H3C14/H4C5/H2BC9/H3C1/H2AC4/H4C3/TAF1C/H2BC8/H2BC1/H4C6/H2AC8/H2BC10/POLR1C/H4C4/POLR2H/H3C11/POLR2L/H2AX/H2BC6/H3C15/H2BC13/GTF2H5/H3C10/ERCC2/H2AC18/H3C12/POLR1D/POLR2E/TAF1D
REACTOME_INHIBITION_OF_DNA_RECOMBINATION_AT_TELOMERE	REACTOME_INHIBITION_OF_DNA_RECOMBINATION_AT_TELOMERE	64	0.469598	1.82294	0.00171233	0.0189205	0.0113327	5751	tags=36%, list=21%, signal=29%	H4C11/H2AC20/H2AJ/H4C13/H4C1/H2AC14/H2AC19/H4C2/H4C5/H2BC9/POLR2J/H2AC4/H4C3/H2BC8/POLR2I/H2BC1/H4C6/H2AC8/H2BC10/H4C4/POLR2H/POLR2L/H2AX
REACTOME_ERCC6_CSB_AND_EHMT2_G9A_POSITIVELY_REGULATE_RRNA_EXPRESSION	REACTOME_ERCC6_CSB_AND_EHMT2_G9A_POSITIVELY_REGULATE_RRNA_EXPRESSION	71	0.498346	1.97011	0.00171527	0.0189205	0.0113327	7599	tags=45%, list=27%, signal=33%	H4C11/H2AC20/H2AJ/H4C13/H4C1/H2AC14/H2AC19/H3C7/H4C2/H3C14/H4C5/H2BC9/H3C1/H2AC4/H4C3/H2BC8/H2BC1/H4C6/H2AC8/MBD3/H2BC10/H4C4/H3C11/H2AX/H2BC6/CHD3/H3C15/H2BC13/MTA1/H3C10/H2AC18/H3C12
REACTOME_RECOGNITION_AND_ASSOCIATION_OF_DNA_GLYCOSYLASE_WITH_SITE_CONTAINING_AN_AFFECTED_PURINE	REACTOME_RECOGNITION_AND_ASSOCIATION_OF_DNA_GLYCOSYLASE_WITH_SITE_CONTAINING_AN_AFFECTED_PURINE	54	0.488956	1.83532	0.00172414	0.0189205	0.0113327	6760	tags=43%, list=24%, signal=32%	H4C11/H2AC20/H2AJ/H4C13/H4C1/H2AC14/H2AC19/H4C2/H4C5/H2BC9/H2AC4/H4C3/H2BC8/H2BC1/H4C6/H2AC8/H2BC10/H4C4/MUTYH/H2AX/MPG/H2BC6/H2BC13
REACTOME_COMPLEX_I_BIOGENESIS	REACTOME_COMPLEX_I_BIOGENESIS	55	0.616488	2.32327	0.00172712	0.0189205	0.0113327	7874	tags=69%, list=28%, signal=50%	NDUFA13/ND3/ND1/ND6/ND5/NDUFA11/NDUFA3/ND2/ND4/NDUFA7/NDUFB7/NDUFS8/NDUFB8/NDUFV2/NDUFA2/NDUFS5/NDUFB1/NDUFB11/NDUFB10/NDUFA1/NDUFS7/NDUFAF3/NDUFC2/NDUFV3/NDUFB2/NDUFA6/NDUFV1/NDUFC1/NDUFS3/NDUFB9/NDUFAF4/NDUFS6/NDUFA8/NDUFA10/NDUFAF5/NDUFA12/ECSIT/NDUFAF2
REACTOME_RMTS_METHYLATE_HISTONE_ARGININES	REACTOME_RMTS_METHYLATE_HISTONE_ARGININES	75	0.450466	1.78855	0.00174216	0.0189205	0.0113327	7599	tags=43%, list=27%, signal=31%	H4C11/ACTL6B/H2AC20/H2AJ/H4C13/H4C1/H2AC14/H2AC19/H3C7/H4C2/H3C14/H4C5/H3C1/RPS2/H2AC4/H4C3/PRMT7/H2AC21/H4C6/H2AC8/SMARCD3/H4C4/H2AC12/H3C11/PRMT1/H2AX/H3C15/H3C10/H2AW/WDR77/H2AC18/H3C12
WP_MITOCHONDRIAL_CIV_ASSEMBLY	WP_MITOCHONDRIAL_CIV_ASSEMBLY	34	0.590697	1.99822	0.00178253	0.0189205	0.0113327	6629	tags=53%, list=24%, signal=40%	PET100/COX1/COX3/COX2/COX4I1/COX5B/COX6B1/COX6C/COX6A1/COX7C/COX7B/COX7A2/COX5A/COX19/PNKD/COA3/COX14/COX8A
WP_MITOCHONDRIAL_CIII_ASSEMBLY	WP_MITOCHONDRIAL_CIII_ASSEMBLY	16	0.672792	1.88479	0.00184162	0.0189205	0.0113327	5554	tags=62%, list=20%, signal=50%	CYTB/UQCR10/UQCR11/UQCRQ/UQCC3/BCS1L/UQCC2/UQCRB/UQCRH/CYC1
REACTOME_FERTILIZATION	REACTOME_FERTILIZATION	26	0.639754	2.02679	0.00188324	0.0189205	0.0113327	4457	tags=54%, list=16%, signal=45%	CATSPER1/CATSPER4/CATSPER2/IZUMO4/OVGP1/CATSPERB/IZUMO1/ZP1/CATSPER3/IZUMO3/ADAM20/CATSPERD/IZUMO2/SPAM1
REACTOME_INTERLEUKIN_6_SIGNALING	REACTOME_INTERLEUKIN_6_SIGNALING	11	-0.828611	-2.08956	0.00210084	0.0189205	0.0113327	3973	tags=91%, list=14%, signal=78%	SOCS3/JAK2/CBL/IL6R/JAK1/STAT3/PTPN11/STAT1/IL6ST/IL6
REACTOME_TYPE_I_HEMIDESMOSOME_ASSEMBLY	REACTOME_TYPE_I_HEMIDESMOSOME_ASSEMBLY	11	-0.814547	-2.0541	0.00210084	0.0189205	0.0113327	1287	tags=82%, list=5%, signal=78%	LAMB3/ITGB4/DST/ITGA6/COL17A1/LAMC2/LAMA3/KRT5/KRT14
PID_INTEGRIN_CS_PATHWAY	PID_INTEGRIN_CS_PATHWAY	26	-0.673879	-2.19737	0.00212314	0.0189205	0.0113327	6668	tags=85%, list=24%, signal=64%	ITGA3/ITGAM/ITGA9/ITGAX/ITGB4/ITGB5/ITGB2/ITGB7/ITGA8/ITGA1/ITGAD/ITGAL/ITGA11/ITGAV/ITGA7/ITGA2/ITGB8/ITGA6/ITGB1/ITGA5/ITGB3/ITGA4
REACTOME_DECTIN_2_FAMILY	REACTOME_DECTIN_2_FAMILY	26	-0.686576	-2.23877	0.00212314	0.0189205	0.0113327	2711	tags=42%, list=10%, signal=38%	MUC5B/CLEC6A/LYN/MUC1/CLEC4C/MUC21/MUC6/MUC13/MUC4/MUC16/MUC17
REACTOME_INTERLEUKIN_20_FAMILY_SIGNALING	REACTOME_INTERLEUKIN_20_FAMILY_SIGNALING	26	-0.654737	-2.13495	0.00212314	0.0189205	0.0113327	5149	tags=58%, list=18%, signal=47%	IL22RA2/IFNL1/IFNL3/IL22RA1/SOCS3/JAK2/STAT4/JAK1/STAT3/IFNL2/PTPN11/STAT1/IL24/IL20RB/IL20
PID_LYMPH_ANGIOGENESIS_PATHWAY	PID_LYMPH_ANGIOGENESIS_PATHWAY	25	-0.654387	-2.11191	0.00213675	0.0189205	0.0113327	5809	tags=60%, list=21%, signal=48%	SHC1/CREB1/MAPK14/MAPK1/PIK3R1/ITGA1/FN1/PIK3CA/COL1A1/COL1A2/VEGFC/ITGA2/ITGB1/ITGA5/ITGA4
REACTOME_FRS_MEDIATED_FGFR2_SIGNALING	REACTOME_FRS_MEDIATED_FGFR2_SIGNALING	25	-0.686861	-2.21672	0.00213675	0.0189205	0.0113327	427	tags=40%, list=2%, signal=39%	NRAS/PTPN11/FGF16/FGF7/FGF2/FGF20/FGF10/FGF5/FGF4/FGF3
REACTOME_SHC1_EVENTS_IN_EGFR_SIGNALING	REACTOME_SHC1_EVENTS_IN_EGFR_SIGNALING	14	-0.72268	-1.94028	0.00213675	0.0189205	0.0113327	3003	tags=57%, list=11%, signal=51%	BTC/NRAS/TGFA/AREG/EGF/EGFR/EREG/EPGN
BIOCARTA_IL10_PATHWAY	BIOCARTA_IL10_PATHWAY	13	-0.79888	-2.10407	0.00214133	0.0189205	0.0113327	3320	tags=62%, list=12%, signal=54%	JAK1/IL1A/IL10RA/STAT3/TNF/STAT1/IL10/IL6
REACTOME_FGFR2B_LIGAND_BINDING_AND_ACTIVATION	REACTOME_FGFR2B_LIGAND_BINDING_AND_ACTIVATION	10	-0.869988	-2.12955	0.00214133	0.0189205	0.0113327	400	tags=60%, list=1%, signal=59%	FGF7/FGF2/FGFBP2/FGF10/FGFBP1/FGF3
REACTOME_FGFR2C_LIGAND_BINDING_AND_ACTIVATION	REACTOME_FGFR2C_LIGAND_BINDING_AND_ACTIVATION	13	-0.738139	-1.94409	0.00214133	0.0189205	0.0113327	427	tags=38%, list=2%, signal=38%	FGF16/FGF2/FGF20/FGF5/FGF4
REACTOME_FGFRL1_MODULATION_OF_FGFR1_SIGNALING	REACTOME_FGFRL1_MODULATION_OF_FGFR1_SIGNALING	13	-0.774905	-2.04092	0.00214133	0.0189205	0.0113327	397	tags=38%, list=1%, signal=38%	FGF2/FGF10/FGF5/FGF4/FGF3
REACTOME_KERATAN_SULFATE_DEGRADATION	REACTOME_KERATAN_SULFATE_DEGRADATION	13	-0.792589	-2.0875	0.00214133	0.0189205	0.0113327	2354	tags=46%, list=8%, signal=42%	PRELP/LUM/FMOD/OMD/KERA/OGN
REACTOME_MITOTIC_TELOPHASE_CYTOKINESIS	REACTOME_MITOTIC_TELOPHASE_CYTOKINESIS	13	-0.736668	-1.94021	0.00214133	0.0189205	0.0113327	5989	tags=85%, list=21%, signal=66%	PDS5A/NIPBL/RAD21/WAPL/PDS5B/KIF23/PLK1/STAG2/SMC1A/SMC3/STAG1
REACTOME_SYNTHESIS_SECRETION_AND_INACTIVATION_OF_GLUCOSE_DEPENDENT_INSULINOTROPIC_POLYPEPTIDE_GIP_	REACTOME_SYNTHESIS_SECRETION_AND_INACTIVATION_OF_GLUCOSE_DEPENDENT_INSULINOTROPIC_POLYPEPTIDE_GIP_	13	-0.759105	-1.99931	0.00214133	0.0189205	0.0113327	1360	tags=46%, list=5%, signal=44%	GIP/PAX6/GATA4/PCSK1/ISL1/DPP4
WP_DEVELOPMENT_OF_PULMONARY_DENDRITIC_CELLS_AND_MACROPHAGE_SUBSETS	WP_DEVELOPMENT_OF_PULMONARY_DENDRITIC_CELLS_AND_MACROPHAGE_SUBSETS	13	-0.719558	-1.89515	0.00214133	0.0189205	0.0113327	3834	tags=62%, list=14%, signal=53%	RUNX2/IKZF1/CSF1/TCF4/STAT3/CSF2/IRF8/TPO
WP_OSTEOPONTIN_SIGNALING	WP_OSTEOPONTIN_SIGNALING	13	-0.715714	-1.88503	0.00214133	0.0189205	0.0113327	5848	tags=69%, list=21%, signal=55%	MAP3K14/MAP2K1/MAPK1/CHUK/SPP1/NFKB1/ITGAV/PLAU/ITGB3
BIOCARTA_EGF_PATHWAY	BIOCARTA_EGF_PATHWAY	27	-0.603505	-1.98925	0.00215517	0.0189205	0.0113327	7501	tags=59%, list=27%, signal=43%	GRB2/CSNK2A1/ELK1/SHC1/MAP2K1/PRKCB/PIK3R1/JUN/JAK1/STAT3/PIK3CA/RASA1/MAP3K1/STAT1/EGF/EGFR
PID_GLYPICAN_1PATHWAY	PID_GLYPICAN_1PATHWAY	27	-0.62047	-2.04517	0.00215517	0.0189205	0.0113327	2837	tags=48%, list=10%, signal=43%	TGFB3/TGFBR1/APP/TGFBR2/FGFR1/LYN/SLIT2/BLK/LAMA1/PRNP/TGFB2/NRG1/FGF2
REACTOME_SYNDECAN_INTERACTIONS	REACTOME_SYNDECAN_INTERACTIONS	27	-0.724194	-2.38706	0.00215517	0.0189205	0.0113327	3883	tags=59%, list=14%, signal=51%	COL5A3/FN1/COL1A1/COL5A1/COL1A2/ITGAV/COL5A2/ITGA2/ACTN1/ITGA6/TNC/COL3A1/ITGB1/THBS1/ITGB3/FGF2
REACTOME_ESTROGEN_DEPENDENT_NUCLEAR_EVENTS_DOWNSTREAM_OF_ESR_MEMBRANE_SIGNALING	REACTOME_ESTROGEN_DEPENDENT_NUCLEAR_EVENTS_DOWNSTREAM_OF_ESR_MEMBRANE_SIGNALING	24	-0.708837	-2.24654	0.00215983	0.0189205	0.0113327	5041	tags=67%, list=18%, signal=55%	ELK1/XPO1/CREB1/MAPK1/HBEGF/BCL2/UHMK1/BTC/TGFA/FOXO3/AKT3/AREG/EGF/EGFR/EREG/EPGN
REACTOME_FGFR1C_LIGAND_BINDING_AND_ACTIVATION	REACTOME_FGFR1C_LIGAND_BINDING_AND_ACTIVATION	12	-0.736279	-1.88684	0.00215983	0.0189205	0.0113327	2317	tags=50%, list=8%, signal=46%	FGFR1/ANOS1/FGF2/FGF20/FGF5/FGF4
REACTOME_INTERLEUKIN_35_SIGNALLING	REACTOME_INTERLEUKIN_35_SIGNALLING	12	-0.728715	-1.86746	0.00215983	0.0189205	0.0113327	5115	tags=75%, list=18%, signal=61%	IL27RA/CANX/JAK2/STAT4/JAK1/IL12RB2/STAT3/STAT1/IL6ST
REACTOME_INTERLEUKIN_6_FAMILY_SIGNALING	REACTOME_INTERLEUKIN_6_FAMILY_SIGNALING	24	-0.696914	-2.20875	0.00215983	0.0189205	0.0113327	4275	tags=71%, list=15%, signal=60%	CNTFR/LIF/SOCS3/JAK2/CBL/IL6R/JAK1/CNTF/STAT3/LIFR/IL11/PTPN11/STAT1/IL6ST/IL6/IL31RA/OSMR
WP_IL10_ANTIINFLAMMATORY_SIGNALING_PATHWAY	WP_IL10_ANTIINFLAMMATORY_SIGNALING_PATHWAY	12	-0.773409	-1.98199	0.00215983	0.0189205	0.0113327	3320	tags=58%, list=12%, signal=51%	JAK1/IL1A/IL10RA/STAT3/STAT1/IL10/IL6
REACTOME_CHONDROITIN_SULFATE_BIOSYNTHESIS	REACTOME_CHONDROITIN_SULFATE_BIOSYNTHESIS	20	-0.665584	-2.00037	0.0021645	0.0189205	0.0113327	6183	tags=65%, list=22%, signal=51%	CHST3/CHST7/CSPG5/NCAN/CSGALNACT1/CHSY1/CHSY3/CHST11/CSGALNACT2/CHST15/DCN/VCAN/CHST9
REACTOME_FGFR2_LIGAND_BINDING_AND_ACTIVATION	REACTOME_FGFR2_LIGAND_BINDING_AND_ACTIVATION	20	-0.804757	-2.41865	0.0021645	0.0189205	0.0113327	427	tags=50%, list=2%, signal=49%	FGF16/FGF7/FGF2/FGF20/FGFBP2/FGF10/FGFBP1/FGF5/FGF4/FGF3
REACTOME_FRS_MEDIATED_FGFR1_SIGNALING	REACTOME_FRS_MEDIATED_FGFR1_SIGNALING	23	-0.680327	-2.12251	0.0021645	0.0189205	0.0113327	2762	tags=43%, list=10%, signal=39%	NRAS/FGFR1/PTPN11/KL/FGF2/FGF20/FGF10/FGF5/FGF4/FGF3
REACTOME_PI_3K_CASCADE_FGFR2	REACTOME_PI_3K_CASCADE_FGFR2	23	-0.710059	-2.21527	0.0021645	0.0189205	0.0113327	427	tags=43%, list=2%, signal=43%	PIK3CA/PTPN11/FGF16/FGF7/FGF2/FGF20/FGF10/FGF5/FGF4/FGF3
REACTOME_TERMINATION_OF_O_GLYCAN_BIOSYNTHESIS	REACTOME_TERMINATION_OF_O_GLYCAN_BIOSYNTHESIS	23	-0.681596	-2.12647	0.0021645	0.0189205	0.0113327	1872	tags=39%, list=7%, signal=37%	MUC5B/ST6GAL1/MUC1/MUC21/MUC6/MUC13/MUC4/MUC16/MUC17
KEGG_GRAFT_VERSUS_HOST_DISEASE	KEGG_GRAFT_VERSUS_HOST_DISEASE	19	-0.750855	-2.22122	0.0021692	0.0189205	0.0113327	4586	tags=84%, list=16%, signal=70%	IFNG/KIR3DL1/CD86/KLRC1/KIR2DL3/KIR2DL1/FASLG/IL1A/PRF1/KLRD1/CD80/TNF/FAS/IL6/CD28/KIR3DL2
REACTOME_ANTIGEN_PRESENTATION_FOLDING_ASSEMBLY_AND_PEPTIDE_LOADING_OF_CLASS_I_MHC	REACTOME_ANTIGEN_PRESENTATION_FOLDING_ASSEMBLY_AND_PEPTIDE_LOADING_OF_CLASS_I_MHC	19	-0.670628	-1.98389	0.0021692	0.0189205	0.0113327	5917	tags=63%, list=21%, signal=50%	HSPA5/SEC31A/SEC24B/B2M/TAP2/CANX/ERAP1/SEC24A/SEC24D/SEC23A/TAP1/SEC24C
REACTOME_DEFECTIVE_C1GALT1C1_CAUSES_TN_POLYAGGLUTINATION_SYNDROME_TNPS_	REACTOME_DEFECTIVE_C1GALT1C1_CAUSES_TN_POLYAGGLUTINATION_SYNDROME_TNPS_	17	-0.741076	-2.12802	0.0021692	0.0189205	0.0113327	1577	tags=47%, list=6%, signal=44%	MUC5B/MUC1/MUC21/MUC6/MUC13/MUC4/MUC16/MUC17
REACTOME_GAB1_SIGNALOSOME	REACTOME_GAB1_SIGNALOSOME	17	-0.725738	-2.08398	0.0021692	0.0189205	0.0113327	4937	tags=71%, list=18%, signal=58%	GAB1/PIK3R1/HBEGF/BTC/PIK3CA/TGFA/PTPN11/AREG/EGF/EGFR/EREG/EPGN
REACTOME_REGULATION_OF_GENE_EXPRESSION_IN_BETA_CELLS	REACTOME_REGULATION_OF_GENE_EXPRESSION_IN_BETA_CELLS	19	-0.690645	-2.04311	0.0021692	0.0189205	0.0113327	2371	tags=42%, list=9%, signal=39%	PAX6/FOXO1/HNF4G/HNF4A/AKT3/FOXA2/HNF1A/NEUROD1
WP_MIR5093P_ALTERATION_OF_YAP1ECM_AXIS	WP_MIR5093P_ALTERATION_OF_YAP1ECM_AXIS	17	-0.70386	-2.02115	0.0021692	0.0189205	0.0113327	4642	tags=65%, list=17%, signal=54%	PBX3/SPARC/TEAD4/FN1/THBS2/COL1A1/COL5A1/TEAD1/EDNRA/COL3A1/GPC6
WP_OVERVIEW_OF_NANOPARTICLE_EFFECTS	WP_OVERVIEW_OF_NANOPARTICLE_EFFECTS	19	-0.702778	-2.079	0.0021692	0.0189205	0.0113327	4048	tags=63%, list=15%, signal=54%	BCL2/ITGAD/COL4A1/PTGS2/FN1/CXCL8/TNF/AKT3/IL6/CDH3/PTGS1/LAMA3
WP_SMALL_LIGAND_GPCRS	WP_SMALL_LIGAND_GPCRS	19	-0.674923	-1.99659	0.0021692	0.0189205	0.0113327	4466	tags=58%, list=16%, signal=49%	PTGER2/PTAFR/LPAR1/PTGDR/S1PR3/S1PR1/CNR2/GPR50/PTGER3/MTNR1A/PTGFR
BIOCARTA_ERYTH_PATHWAY	BIOCARTA_ERYTH_PATHWAY	15	-0.704305	-1.93373	0.00217391	0.0189205	0.0113327	3269	tags=67%, list=12%, signal=59%	IL1A/TGFB3/FLT3/IL11/CSF2/CSF3/IL6/KITLG/TGFB2/IGF1
BIOCARTA_PTEN_PATHWAY	BIOCARTA_PTEN_PATHWAY	18	-0.686471	-1.99006	0.00217391	0.0189205	0.0113327	8480	tags=83%, list=30%, signal=58%	SOS1/CDKN1B/GRB2/PDPK1/SHC1/PTEN/PDK2/MAPK1/PIK3R1/FASLG/PIK3CA/FOXO3/ILK/ITGB1/EGFR
PID_ERBB_NETWORK_PATHWAY	PID_ERBB_NETWORK_PATHWAY	15	-0.68727	-1.88696	0.00217391	0.0189205	0.0113327	3003	tags=53%, list=11%, signal=48%	BTC/TGFA/NRG3/AREG/NRG1/EGF/EGFR/EREG
REACTOME_ANCHORING_FIBRIL_FORMATION	REACTOME_ANCHORING_FIBRIL_FORMATION	15	-0.749832	-2.05873	0.00217391	0.0189205	0.0113327	4659	tags=67%, list=17%, signal=56%	COL4A3/COL4A2/TLL2/COL4A1/COL1A1/COL1A2/COL4A4/LAMC2/LAMA3/TLL1
REACTOME_MECP2_REGULATES_NEURONAL_RECEPTORS_AND_CHANNELS	REACTOME_MECP2_REGULATES_NEURONAL_RECEPTORS_AND_CHANNELS	18	-0.683275	-1.98079	0.00217391	0.0189205	0.0113327	7616	tags=78%, list=27%, signal=57%	NOTCH1/PTPN4/PTPN1/SIN3A/CREB1/TRPC3/SLC2A3/OPRM1/GRIA2/OPRK1/GPRIN1/FKBP5/MET/GRIN2A
REACTOME_METABOLISM_OF_ANGIOTENSINOGEN_TO_ANGIOTENSINS	REACTOME_METABOLISM_OF_ANGIOTENSINOGEN_TO_ANGIOTENSINS	18	-0.681863	-1.9767	0.00217391	0.0189205	0.0113327	1444	tags=39%, list=5%, signal=37%	MME/CPA3/ACE2/CMA1/CPB1/CTSG/CES1
REACTOME_PHOSPHOLIPASE_C_MEDIATED_CASCADE_FGFR2	REACTOME_PHOSPHOLIPASE_C_MEDIATED_CASCADE_FGFR2	18	-0.802918	-2.32763	0.00217391	0.0189205	0.0113327	427	tags=44%, list=2%, signal=44%	FGF16/FGF7/FGF2/FGF20/FGF10/FGF5/FGF4/FGF3
REACTOME_PI_3K_CASCADE_FGFR1	REACTOME_PI_3K_CASCADE_FGFR1	21	-0.706913	-2.15083	0.00217391	0.0189205	0.0113327	2810	tags=48%, list=10%, signal=43%	PIK3CA/FGFR1/PTPN11/KL/FGF2/FGF20/FGF10/FGF5/FGF4/FGF3
REACTOME_SHC_MEDIATED_CASCADE_FGFR1	REACTOME_SHC_MEDIATED_CASCADE_FGFR1	21	-0.694158	-2.11202	0.00217391	0.0189205	0.0113327	2762	tags=43%, list=10%, signal=39%	NRAS/FGFR1/KL/FGF2/FGF20/FGF10/FGF5/FGF4/FGF3
REACTOME_SIGNAL_TRANSDUCTION_BY_L1	REACTOME_SIGNAL_TRANSDUCTION_BY_L1	21	-0.662925	-2.01699	0.00217391	0.0189205	0.0113327	2583	tags=43%, list=9%, signal=39%	NCAM1/FGFR1/ITGAV/NRP1/ITGB1/ITGA5/ITGB3/EGFR/L1CAM
REACTOME_UNBLOCKING_OF_NMDA_RECEPTORS_GLUTAMATE_BINDING_AND_ACTIVATION	REACTOME_UNBLOCKING_OF_NMDA_RECEPTORS_GLUTAMATE_BINDING_AND_ACTIVATION	21	-0.665837	-2.02585	0.00217391	0.0189205	0.0113327	5496	tags=52%, list=20%, signal=42%	DLG1/GRIA1/DLG2/GRIA2/CAMK2D/ACTN2/GRIA3/CAMK2A/CAMK2B/GRIN2A/NEFL
SA_MMP_CYTOKINE_CONNECTION	SA_MMP_CYTOKINE_CONNECTION	15	-0.702499	-1.92877	0.00217391	0.0189205	0.0113327	3601	tags=60%, list=13%, signal=52%	CSF1/IL6R/SPN/TNFRSF8/FCGR3A/TNF/CD44/TGFB2/TNFSF8
WP_MFAP5_EFFECT_ON_PERMEABILITY_AND_MOTILITY_OF_ENDOTHELIAL_CELLS_VIA_CYTOSKELETON_REARRANGEMENT	WP_MFAP5_EFFECT_ON_PERMEABILITY_AND_MOTILITY_OF_ENDOTHELIAL_CELLS_VIA_CYTOSKELETON_REARRANGEMENT	18	-0.692346	-2.00709	0.00217391	0.0189205	0.0113327	5809	tags=67%, list=21%, signal=53%	CREB1/MAPK1/JUN/TJP1/VCL/ITGAV/ITPR1/LPP/ACTN1/ITGB3/MFAP5/MYLK
WP_PHYTOCHEMICAL_ACTIVITY_ON_NRF2_TRANSCRIPTIONAL_ACTIVATION	WP_PHYTOCHEMICAL_ACTIVITY_ON_NRF2_TRANSCRIPTIONAL_ACTIVATION	15	-0.682891	-1.87493	0.00217391	0.0189205	0.0113327	6996	tags=60%, list=25%, signal=45%	AIMP2/GCLC/EPHB2/NFE2L2/MAF/PIK3CA/GCLM/GSTA2/SLC7A11
WP_SIMPLIFIED_DEPICTION_OF_MYD88_DISTINCT_INPUTOUTPUT_PATHWAY	WP_SIMPLIFIED_DEPICTION_OF_MYD88_DISTINCT_INPUTOUTPUT_PATHWAY	18	-0.704378	-2.04197	0.00217391	0.0189205	0.0113327	6464	tags=78%, list=23%, signal=60%	TRAF6/IRAK1/UBE2V1/TLR4/JUN/TLR7/NFKB1/IL1A/TLR5/TLR2/TLR10/TLR8/TLR1/TLR6
BIOCARTA_IL7_PATHWAY	BIOCARTA_IL7_PATHWAY	16	-0.653409	-1.84088	0.00217865	0.0189205	0.0113327	7864	tags=75%, list=28%, signal=54%	FYN/LCK/NMI/EP300/IL7/CREBBP/PIK3R1/BCL2/JAK1/PIK3CA/PIK3CG/IL7R
REACTOME_DEFECTIVE_GALNT3_CAUSES_FAMILIAL_HYPERPHOSPHATEMIC_TUMORAL_CALCINOSIS_HFTC_	REACTOME_DEFECTIVE_GALNT3_CAUSES_FAMILIAL_HYPERPHOSPHATEMIC_TUMORAL_CALCINOSIS_HFTC_	16	-0.751792	-2.11806	0.00217865	0.0189205	0.0113327	2899	tags=56%, list=10%, signal=50%	GALNT3/MUC5B/MUC1/MUC21/MUC6/MUC13/MUC4/MUC16/MUC17
REACTOME_FGFR1_LIGAND_BINDING_AND_ACTIVATION	REACTOME_FGFR1_LIGAND_BINDING_AND_ACTIVATION	16	-0.78303	-2.20607	0.00217865	0.0189205	0.0113327	2317	tags=56%, list=8%, signal=52%	FGFR1/KL/ANOS1/FGF2/FGF20/FGF10/FGF5/FGF4/FGF3
REACTOME_PI3K_EVENTS_IN_ERBB2_SIGNALING	REACTOME_PI3K_EVENTS_IN_ERBB2_SIGNALING	16	-0.655038	-1.84547	0.00217865	0.0189205	0.0113327	4937	tags=62%, list=18%, signal=51%	GAB1/PIK3R1/HBEGF/BTC/PIK3CA/NRG3/NRG1/EGF/EGFR/EREG
BIOCARTA_EDG1_PATHWAY	BIOCARTA_EDG1_PATHWAY	22	-0.660127	-2.02154	0.00218818	0.0189205	0.0113327	5041	tags=55%, list=18%, signal=45%	MAPK1/SPHK1/PRKCB/PIK3R1/PLCB1/S1PR1/PDGFRA/PIK3CA/ITGAV/PIK3CG/ITGB3/SPHKAP
PID_S1P_S1P3_PATHWAY	PID_S1P_S1P3_PATHWAY	29	-0.591705	-1.98052	0.00220264	0.0189205	0.0113327	5041	tags=52%, list=18%, signal=42%	GNAQ/MAPK1/GNAI3/CXCR4/JAK2/S1PR3/GNA14/GNA13/PDGFRB/S1PR1/GNA12/ITGAV/AKT3/ITGB3/GNAO1
BIOCARTA_AGR_PATHWAY	BIOCARTA_AGR_PATHWAY	33	-0.562681	-1.94224	0.00220751	0.0189205	0.0113327	5051	tags=42%, list=18%, signal=35%	GIT2/MAPK1/PAK2/JUN/LAMA4/UTRN/NRG3/CHRM1/LAMA2/DMD/ITGB1/NRG1/LAMA3/EGFR
BIOCARTA_MET_PATHWAY	BIOCARTA_MET_PATHWAY	33	-0.595055	-2.05399	0.00220751	0.0189205	0.0113327	7501	tags=67%, list=27%, signal=49%	GRB2/DOCK1/RAP1B/ELK1/PAK1/PTEN/MAP4K1/RAP1A/RAPGEF1/MAP2K1/MAPK1/GAB1/PIK3R1/JUN/STAT3/PIK3CA/RASA1/PTPN11/MET/ITGB1/PIK3CG/HGF
REACTOME_ADHERENS_JUNCTIONS_INTERACTIONS	REACTOME_ADHERENS_JUNCTIONS_INTERACTIONS	33	-0.645141	-2.22687	0.00220751	0.0189205	0.0113327	1928	tags=33%, list=7%, signal=31%	CDH11/CDH7/CDH3/NECTIN3/CDH9/CADM2/CDH17/CDH18/CDH2/CADM3/CDH10
REACTOME_CARGO_CONCENTRATION_IN_THE_ER	REACTOME_CARGO_CONCENTRATION_IN_THE_ER	33	-0.622393	-2.14836	0.00220751	0.0189205	0.0113327	7362	tags=67%, list=26%, signal=49%	MIA2/TMED2/TMED10/CD59/CNIH2/CNIH1/SEC24B/SEC22B/GRIA1/LMAN1L/CNIH3/LMAN1/SEC24A/CTSC/TGFA/SEC24D/MCFD2/SERPINA1/SEC23A/F8/SEC24C/AREG
REACTOME_FGFR2_MUTANT_RECEPTOR_ACTIVATION	REACTOME_FGFR2_MUTANT_RECEPTOR_ACTIVATION	33	-0.651703	-2.24953	0.00220751	0.0189205	0.0113327	427	tags=24%, list=2%, signal=24%	FGF16/FGF7/FGF2/FGF20/FGF10/FGF5/FGF4/FGF3
REACTOME_NEGATIVE_REGULATION_OF_FGFR1_SIGNALING	REACTOME_NEGATIVE_REGULATION_OF_FGFR1_SIGNALING	33	-0.620357	-2.14133	0.00220751	0.0189205	0.0113327	2317	tags=30%, list=8%, signal=28%	FGFR1/PTPN11/KL/ANOS1/FGF2/FGF20/FGF10/FGF5/FGF4/FGF3
WP_DISRUPTION_OF_POSTSYNAPTIC_SIGNALLING_BY_CNV	WP_DISRUPTION_OF_POSTSYNAPTIC_SIGNALLING_BY_CNV	33	-0.578679	-1.99746	0.00220751	0.0189205	0.0113327	5635	tags=55%, list=20%, signal=44%	HOMER1/YWHAG/DLG1/RPH3A/MAPK1/CYFIP1/DLG2/NRXN2/TJP1/CAMK2D/SHANK1/GRM1/NRXN1/NLGN1/CAMK2A/CAMK2B/GRIN2A/RYR2
WP_PRION_DISEASE_PATHWAY	WP_PRION_DISEASE_PATHWAY	33	-0.540733	-1.86648	0.00220751	0.0189205	0.0113327	7124	tags=55%, list=26%, signal=41%	CTCF/ELK1/EP300/HSPA5/CREB1/RFX5/MEF2C/MAPK1/RAD21/BCL2/NFKB1/POU2F2/SMC3/STAT3/NCAM1/FGFR1/PRNP/PAX5
WP_SIGNAL_TRANSDUCTION_THROUGH_IL1R	WP_SIGNAL_TRANSDUCTION_THROUGH_IL1R	33	-0.572921	-1.97759	0.00220751	0.0189205	0.0113327	6464	tags=55%, list=23%, signal=42%	TRAF6/IRAK1/IFNB1/MAP3K14/MAPK14/JUN/IL1RN/CHUK/NFKB1/IL1A/TGFB3/IRAK3/IL1R1/MAP3K1/TNF/IL6/TGFB2/IL1RAP
WP_TYPE_I_COLLAGEN_SYNTHESIS_IN_THE_CONTEXT_OF_OSTEOGENESIS_IMPERFECTA	WP_TYPE_I_COLLAGEN_SYNTHESIS_IN_THE_CONTEXT_OF_OSTEOGENESIS_IMPERFECTA	33	-0.577179	-1.99229	0.00220751	0.0189205	0.0113327	8459	tags=64%, list=30%, signal=44%	MIA3/MBTPS1/SERPINF1/CRTAP/FZD1/TNFRSF11A/LRP6/COLGALT1/CREB3L1/P4HA2/TMEM38B/P3H2/MBTPS2/TNFSF11/COL1A1/ADAMTS2/COL1A2/LOX/ITPR1/PLOD2/TNFRSF11B
KEGG_O_GLYCAN_BIOSYNTHESIS	KEGG_O_GLYCAN_BIOSYNTHESIS	30	-0.572888	-1.92586	0.00223214	0.0189205	0.0113327	4033	tags=47%, list=14%, signal=40%	GCNT1/B4GALT5/GALNT6/GALNT10/GALNT3/GALNT13/B3GNT6/GALNT16/ST6GALNAC1/GALNT15/GALNT5/GALNT17/GCNT3/GALNT4
REACTOME_DOWNSTREAM_SIGNALING_OF_ACTIVATED_FGFR2	REACTOME_DOWNSTREAM_SIGNALING_OF_ACTIVATED_FGFR2	30	-0.634984	-2.13461	0.00223214	0.0189205	0.0113327	427	tags=37%, list=2%, signal=36%	PIK3CA/NRAS/PTPN11/FGF16/FGF7/FGF2/FGF20/FGF10/FGF5/FGF4/FGF3
REACTOME_FGFR1_MUTANT_RECEPTOR_ACTIVATION	REACTOME_FGFR1_MUTANT_RECEPTOR_ACTIVATION	30	-0.603107	-2.02745	0.00223214	0.0189205	0.0113327	2829	tags=30%, list=10%, signal=27%	STAT3/PIK3CA/FGFR1/MYO18A/STAT1/FGF2/FGF20/FGF5/FGF4
REACTOME_LAMININ_INTERACTIONS	REACTOME_LAMININ_INTERACTIONS	30	-0.700376	-2.35444	0.00223214	0.0189205	0.0113327	4659	tags=63%, list=17%, signal=53%	COL4A3/COL4A2/LAMA4/ITGA1/COL4A1/LAMC1/NID1/ITGAV/ITGA7/LAMA2/ITGA2/LAMA1/COL4A4/ITGA6/HSPG2/ITGB1/NID2/LAMC2/LAMA3
REACTOME_MET_ACTIVATES_PTK2_SIGNALING	REACTOME_MET_ACTIVATES_PTK2_SIGNALING	30	-0.601982	-2.02367	0.00223214	0.0189205	0.0113327	4252	tags=60%, list=15%, signal=51%	LAMA4/COL5A3/COL11A1/LAMC1/FN1/COL1A1/COL5A1/COL1A2/COL5A2/LAMA2/MET/ITGA2/LAMA1/COL3A1/ITGB1/LAMC2/LAMA3/HGF
WP_EXTRACELLULAR_VESICLEMEDIATED_SIGNALING_IN_RECIPIENT_CELLS	WP_EXTRACELLULAR_VESICLEMEDIATED_SIGNALING_IN_RECIPIENT_CELLS	30	-0.576774	-1.93893	0.00223214	0.0189205	0.0113327	5838	tags=60%, list=21%, signal=47%	MTOR/KRAS/CTNNB1/DKK4/MFGE8/APC/PIK3R5/TGFB3/WNT3A/NRAS/TGFBR1/TGFA/TGFBR2/MET/TGFB2/PROM1/EGFR/HGF
BIOCARTA_IL1R_PATHWAY	BIOCARTA_IL1R_PATHWAY	31	-0.612174	-2.06633	0.00224719	0.0189205	0.0113327	6464	tags=58%, list=23%, signal=45%	TRAF6/IRAK1/IFNB1/MAP3K14/MAPK14/JUN/IL1RN/CHUK/NFKB1/IL1A/TGFB3/IRAK3/IL1R1/MAP3K1/TNF/IL6/TGFB2/IL1RAP
PID_AVB3_OPN_PATHWAY	PID_AVB3_OPN_PATHWAY	31	-0.685924	-2.31526	0.00224719	0.0189205	0.0113327	5848	tags=58%, list=21%, signal=46%	MAP3K14/PIP5K1A/MAPK1/PIK3R1/MMP2/JUN/ROCK2/SYK/CHUK/SPP1/NFKB1/PIK3CA/MAP3K1/ITGAV/PLAU/ILK/CD44/ITGB3
PID_IL12_STAT4_PATHWAY	PID_IL12_STAT4_PATHWAY	31	-0.562221	-1.89772	0.00224719	0.0189205	0.0113327	8541	tags=77%, list=31%, signal=54%	MAPK9/PPP3R1/IL13/TBX21/PPP3CB/CD247/IL18RAP/CD4/CD3E/IRF1/CREBBP/ETV5/PPP3CA/IFNG/JUN/IL18R1/CD86/STAT4/STAT3/CD3G/PRF1/CD80/IL2RA/CD28
REACTOME_DOWNSTREAM_SIGNALING_OF_ACTIVATED_FGFR1	REACTOME_DOWNSTREAM_SIGNALING_OF_ACTIVATED_FGFR1	31	-0.626625	-2.1151	0.00224719	0.0189205	0.0113327	2810	tags=39%, list=10%, signal=35%	PIK3CA/NRAS/FGFR1/PTPN11/KL/FLRT2/FGF2/FGF20/FGF10/FGF5/FGF4/FGF3
REACTOME_EGFR_DOWNREGULATION	REACTOME_EGFR_DOWNREGULATION	31	-0.615239	-2.07667	0.00224719	0.0189205	0.0113327	4600	tags=42%, list=17%, signal=35%	HBEGF/SH3KBP1/PTPN12/CBL/BTC/TGFA/PTPRK/AREG/EGF/SH3GL3/EGFR/EREG/EPGN
WP_TOLLLIKE_RECEPTOR_SIGNALING_RELATED_TO_MYD88	WP_TOLLLIKE_RECEPTOR_SIGNALING_RELATED_TO_MYD88	31	-0.570641	-1.92614	0.00224719	0.0189205	0.0113327	6509	tags=55%, list=23%, signal=42%	TRAF3/TRAF6/IRAK1/IKBKG/TLR4/MAPK1/CHUK/TLR7/REL/NFKB1/TLR5/TLR3/TLR2/TLR8/TICAM2/TLR1/TLR6
BIOCARTA_FMLP_PATHWAY	BIOCARTA_FMLP_PATHWAY	34	-0.536758	-1.86596	0.00226757	0.0189205	0.0113327	7824	tags=62%, list=28%, signal=44%	NFATC1/CALM2/CAMK1/MAP2K6/PPP3CB/ELK1/PAK1/NCF1/CAMK1G/PPP3CA/MAP2K1/MAPK14/MAPK1/PLCB1/NFATC2/NFKB1/NFATC3/MAP3K1/FPR1/NCF2/PIK3C2G
KEGG_INTESTINAL_IMMUNE_NETWORK_FOR_IGA_PRODUCTION	KEGG_INTESTINAL_IMMUNE_NETWORK_FOR_IGA_PRODUCTION	34	-0.542452	-1.88576	0.00226757	0.0189205	0.0113327	6166	tags=62%, list=22%, signal=48%	IL5/TNFSF13/MAP3K14/ITGB7/CCR9/CXCR4/ICOSLG/IL15/CD86/ICOS/TNFSF13B/CD80/CD40LG/IL10/CCL28/IL6/CD28/AICDA/CXCL12/ITGA4/PIGR
NABA_PROTEOGLYCANS	NABA_PROTEOGLYCANS	34	-0.555251	-1.93025	0.00226757	0.0189205	0.0113327	2713	tags=35%, list=10%, signal=32%	SRGN/PRELP/LUM/FMOD/PODN/ASPN/HSPG2/OMD/DCN/VCAN/KERA/OGN
PID_IL1_PATHWAY	PID_IL1_PATHWAY	34	-0.611526	-2.12588	0.00226757	0.0189205	0.0113327	7676	tags=71%, list=28%, signal=51%	CASP1/MAP2K6/IL1B/TRAF6/IRAK1/UBE2V1/IKBKG/SQSTM1/PRKCI/PIK3R1/JUN/MAP3K3/IL1RN/CHUK/NFKB1/IL1A/TAB2/PIK3CA/IRAK3/IL1R1/ERC1/IL1R2/TICAM2/IL1RAP
REACTOME_ANTIGEN_ACTIVATES_B_CELL_RECEPTOR_BCR_LEADING_TO_GENERATION_OF_SECOND_MESSENGERS	REACTOME_ANTIGEN_ACTIVATES_B_CELL_RECEPTOR_BCR_LEADING_TO_GENERATION_OF_SECOND_MESSENGERS	34	-0.574654	-1.9977	0.00226757	0.0189205	0.0113327	5861	tags=59%, list=21%, signal=47%	TRPC1/PIK3CD/DAPP1/AHCYL1/BTK/PIK3R1/SYK/SH3KBP1/CD19/STIM1/CD79A/CD22/LYN/NCK1/IGHD/ITPR1/ITPR2/BLK/ITPR3/PIK3AP1
REACTOME_FCERI_MEDIATED_CA_2_MOBILIZATION	REACTOME_FCERI_MEDIATED_CA_2_MOBILIZATION	34	-0.527884	-1.83511	0.00226757	0.0189205	0.0113327	8480	tags=71%, list=30%, signal=49%	SOS1/PPP3R1/NFATC1/FCER1G/PPP3CB/GRB2/SHC1/TXK/IGHE/PPP3CA/AHCYL1/BTK/SYK/NFATC2/LCP2/GRAP2/FCER1A/NFATC3/MS4A2/LYN/ITPR1/ITPR2/ITPR3/ITK
REACTOME_NEGATIVE_REGULATION_OF_FGFR2_SIGNALING	REACTOME_NEGATIVE_REGULATION_OF_FGFR2_SIGNALING	34	-0.637218	-2.2152	0.00226757	0.0189205	0.0113327	427	tags=24%, list=2%, signal=23%	FGF16/FGF7/FGF2/FGF20/FGF10/FGF5/FGF4/FGF3
WP_SIGNALING_OF_HEPATOCYTE_GROWTH_FACTOR_RECEPTOR	WP_SIGNALING_OF_HEPATOCYTE_GROWTH_FACTOR_RECEPTOR	34	-0.526481	-1.83024	0.00226757	0.0189205	0.0113327	7501	tags=62%, list=27%, signal=45%	GRB2/DOCK1/RAP1B/ELK1/PAK1/PTEN/MAP4K1/RAP1A/RAPGEF1/MAP2K1/MAPK1/GAB1/JUN/ITGA1/STAT3/PIK3CA/RASA1/PTPN11/MET/ITGB1/HGF
PID_ARF6_PATHWAY	PID_ARF6_PATHWAY	35	-0.537816	-1.88702	0.00227273	0.0189205	0.0113327	2158	tags=34%, list=8%, signal=32%	ACAP2/GNA14/ADRB2/NCK1/MET/LHCGR/GULP1/ITGB3/AGTR1/EGF/EGFR/HGF
PID_GMCSF_PATHWAY	PID_GMCSF_PATHWAY	36	-0.555448	-1.95404	0.00227273	0.0189205	0.0113327	6564	tags=56%, list=24%, signal=43%	SHC1/GAB2/PRKACB/KRAS/MAP2K1/MAPK1/PIK3R1/CCL2/SYK/JAK2/STAT3/PIK3CA/NRAS/LYN/PTPN11/CSF2RA/CSF2/STAT1/CSF2RB/IRF8
SIG_PIP3_SIGNALING_IN_B_LYMPHOCYTES	SIG_PIP3_SIGNALING_IN_B_LYMPHOCYTES	36	-0.527251	-1.85484	0.00227273	0.0189205	0.0113327	6417	tags=56%, list=23%, signal=43%	PTEN/RPS6KA2/DAPP1/GAB1/BTK/CYTH3/SYK/PIK3R5/PITX2/CD19/PIK3CA/RPS6KA3/FOXO3/LYN/CDKN2A/ITPR1/ITPR2/AKT3/ITPR3/PTPRC
ST_G_ALPHA_I_PATHWAY	ST_G_ALPHA_I_PATHWAY	36	-0.598648	-2.10602	0.00227273	0.0189205	0.0113327	6739	tags=61%, list=24%, signal=46%	DAG1/SHC1/CFB/RGS20/MAPK1/EPHB2/ITPKA/PLCB1/SOS2/PLCB4/PIK3CB/PITX2/STAT3/DRD2/ITPR1/ITPR2/KCNJ5/AKT3/ITPR3/KCNJ3/EGFR/PI3
WP_PHOTODYNAMIC_THERAPYINDUCED_NFKB_SURVIVAL_SIGNALING	WP_PHOTODYNAMIC_THERAPYINDUCED_NFKB_SURVIVAL_SIGNALING	35	-0.528856	-1.85558	0.00227273	0.0189205	0.0113327	4731	tags=46%, list=17%, signal=38%	MMP2/CHUK/REL/VCAM1/PTGS2/NFKB1/CXCL2/IL1A/CXCL8/MMP1/CD40LG/TNF/CSF2/MMP3/IL6/ICAM1
WP_TYPE_II_INTERFERON_SIGNALING_IFNG	WP_TYPE_II_INTERFERON_SIGNALING_IFNG	36	-0.613254	-2.1574	0.00227273	0.0189205	0.0113327	4586	tags=50%, list=16%, signal=42%	IFNG/SOCS3/JAK2/EIF2AK2/JAK1/CIITA/PTPN11/CYBB/TAP1/NOS2/STAT1/CXCL10/CXCL9/GBP1/ICAM1/IFIT2/IRF8/REG1A
BIOCARTA_FCER1_PATHWAY	BIOCARTA_FCER1_PATHWAY	39	-0.553876	-2.00006	0.00228833	0.0189205	0.0113327	7824	tags=64%, list=28%, signal=46%	NFATC1/CALM2/FCER1G/PPP3CB/GRB2/ELK1/SHC1/PPP3CA/MAP2K1/MAPK1/PRKCB/BTK/PIK3R1/PAK2/JUN/SYK/NFATC2/PIK3CA/FCER1A/NFATC3/MS4A2/MAP3K1/LYN/PLA2G4A/PIK3CG
PID_AURORA_B_PATHWAY	PID_AURORA_B_PATHWAY	39	-0.530476	-1.91556	0.00228833	0.0189205	0.0113327	8226	tags=64%, list=30%, signal=45%	SGO1/CBX5/RHOA/NSUN2/CENPA/TACC1/CDCA8/NCAPG/CUL3/VIM/EVI5/BUB1/NCAPH/AURKA/KLHL9/KIF23/RACGAP1/INCENP/NCAPD2/RASA1/SMC2/SMC4/KLHL13/MYLK/DES
WP_NEURAL_CREST_CELL_MIGRATION_DURING_DEVELOPMENT	WP_NEURAL_CREST_CELL_MIGRATION_DURING_DEVELOPMENT	39	-0.615865	-2.2239	0.00228833	0.0189205	0.0113327	4901	tags=56%, list=18%, signal=47%	PIK3R6/PIK3CD/EPHB2/MMP2/PAK2/JUN/PIK3R4/PIK3R5/TRIO/EPHB3/PAK6/PIK3CB/STAT3/PIK3CA/BDNF/EPHB1/CDH11/AKT3/PIK3CG/MMP8/NGFR/F2RL2
PID_IL23_PATHWAY	PID_IL23_PATHWAY	37	-0.535805	-1.90149	0.00229358	0.0189205	0.0113327	7149	tags=70%, list=26%, signal=52%	ITGA3/IL1B/IL12B/IL18RAP/CD4/CD3E/PIK3R1/CCL2/ALOX12B/IFNG/IL18R1/IL12RB1/SOCS3/JAK2/STAT4/NFKB1/STAT3/PIK3CA/CXCL1/MPO/TNF/NOS2/STAT1/IL6/CXCL9/IL24
REACTOME_APOPTOTIC_CLEAVAGE_OF_CELLULAR_PROTEINS	REACTOME_APOPTOTIC_CLEAVAGE_OF_CELLULAR_PROTEINS	38	-0.579509	-2.08696	0.00229358	0.0189205	0.0113327	7487	tags=58%, list=27%, signal=42%	LMNB1/CDH1/GSN/TJP2/PRKCQ/STK26/BMX/SPTAN1/VIM/CTNNB1/TJP1/CASP7/APC/OCLN/STK24/DSG2/ROCK1/CLSPN/DSG1/PKP1/DSP/DSG3
REACTOME_CA_DEPENDENT_EVENTS	REACTOME_CA_DEPENDENT_EVENTS	37	-0.538026	-1.90937	0.00229358	0.0189205	0.0113327	6047	tags=54%, list=22%, signal=42%	PRKACB/CREB1/PRKAR1A/MAPK1/KPNA2/PRKAR2A/ADCY3/PRKAR2B/ADCY2/CAMK2D/ADCY9/PLA2G4A/PDE1C/PDE1A/CAMK4/ADCY5/NBEA/CAMK2A/CAMK2B/ADCY7
REACTOME_MOLECULES_ASSOCIATED_WITH_ELASTIC_FIBRES	REACTOME_MOLECULES_ASSOCIATED_WITH_ELASTIC_FIBRES	38	-0.625306	-2.25189	0.00229358	0.0189205	0.0113327	6507	tags=61%, list=23%, signal=46%	FBN3/EMILIN1/FBN2/GDF5/ITGB5/FBLN2/FBLN5/ITGA8/LTBP2/FN1/TGFB3/ELN/ITGAV/LTBP1/MFAP4/ITGB8/ITGB1/TGFB2/FBN1/MFAP3/EFEMP1/ITGB3/MFAP5
REACTOME_O_GLYCOSYLATION_OF_TSR_DOMAIN_CONTAINING_PROTEINS	REACTOME_O_GLYCOSYLATION_OF_TSR_DOMAIN_CONTAINING_PROTEINS	38	-0.657303	-2.36712	0.00229358	0.0189205	0.0113327	4667	tags=63%, list=17%, signal=53%	ADAMTS9/SPON2/THSD1/ADAMTS16/ADAMTS4/ADAMTS6/ADAMTSL4/ADAMTS14/THSD7A/THBS2/ADAMTS5/ADAMTS2/ADAMTS1/THSD4/ADAMTS15/ADAMTS12/ADAMTSL1/SBSPON/ADAMTS18/ADAMTS8/THBS1/SPON1/ADAMTSL3/ADAMTS3
REACTOME_POTENTIAL_THERAPEUTICS_FOR_SARS	REACTOME_POTENTIAL_THERAPEUTICS_FOR_SARS	37	-0.604492	-2.14525	0.00229358	0.0189205	0.0113327	4312	tags=43%, list=15%, signal=37%	ROCK2/PDCD1/TLR7/JAK2/IL6R/JAK1/S1PR1/ATP1A1/IL1R1/ROCK1/CYSLTR1/NR3C1/ITGB1/IL1RAP/ACE2/ITGA4
REACTOME_SIGNALING_BY_FGFR1_IN_DISEASE	REACTOME_SIGNALING_BY_FGFR1_IN_DISEASE	37	-0.53453	-1.89696	0.00229358	0.0189205	0.0113327	2829	tags=41%, list=10%, signal=36%	KRAS/FGF9/BAG4/GAB1/PIK3R1/STAT3/PIK3CA/NRAS/FGFR1/MYO18A/STAT1/FGF2/FGF20/FGF5/FGF4
REACTOME_SMOOTH_MUSCLE_CONTRACTION	REACTOME_SMOOTH_MUSCLE_CONTRACTION	38	-0.541677	-1.95072	0.00229358	0.0189205	0.0113327	5765	tags=61%, list=21%, signal=48%	ITGB5/TPM2/TPM3/TPM4/ANXA6/DYSF/GUCY1B1/PAK2/ITGA1/ANXA2/VCL/TLN1/MYL9/GUCY1A1/ACTA2/TPM1/ANXA1/CALD1/MYLK/LMOD1/ACTG2/SORBS1/MYH11
WP_GENES_CONTROLLING_RENAL_NEPHROGENESIS	WP_GENES_CONTROLLING_RENAL_NEPHROGENESIS	38	-0.553898	-1.99473	0.00229358	0.0189205	0.0113327	4564	tags=47%, list=16%, signal=40%	CXCR4/ITGA8/TCF21/FOXD1/HOXD11/PDGFRB/NCK1/SLIT2/KIRREL1/NOTCH2/ITGB1/CXCL12/FOXC2/GDNF/CD36/NPHS1/WT1/LHX1
WP_NEOVASCULARISATION_PROCESSES	WP_NEOVASCULARISATION_PROCESSES	37	-0.560751	-1.99002	0.00229358	0.0189205	0.0113327	7616	tags=51%, list=27%, signal=37%	NOTCH1/SMAD5/ANGPT1/NOTCH3/SMAD2/KIT/MAPK1/EPHB2/CXCR4/REL/NFKB1/TGFB3/TGFBR1/JAG1/HIF1A/SMAD1/KITLG/TGFB2/CXCL12
NABA_BASEMENT_MEMBRANES	NABA_BASEMENT_MEMBRANES	40	-0.564671	-2.04495	0.00230415	0.0189205	0.0113327	5581	tags=55%, list=20%, signal=44%	NTN3/COL6A1/NTN4/COL4A3/COL4A2/LAMA4/COL4A1/LAMC1/HMCN1/NID1/COL15A1/LAMA2/COL6A3/LAMA1/COL4A4/COL6A6/HSPG2/NTN1/NID2/LAMC2/LAMA3/NTNG1
PID_IFNG_PATHWAY	PID_IFNG_PATHWAY	40	-0.57222	-2.07229	0.00230415	0.0189205	0.0113327	7129	tags=62%, list=26%, signal=47%	IL1B/RAP1B/IFNGR1/EP300/IRF1/RAP1A/CREBBP/MTOR/RAPGEF1/MAP2K1/MAPK1/PIK3R1/IFNG/PIAS1/JAK2/CBL/JAK1/CAMK2D/STAT3/PIK3CA/MAP3K1/PTPN11/STAT1/CAMK2A/CAMK2B
REACTOME_DAG_AND_IP3_SIGNALING	REACTOME_DAG_AND_IP3_SIGNALING	41	-0.547067	-2.00045	0.00230415	0.0189205	0.0113327	6047	tags=54%, list=22%, signal=42%	PRKACB/CREB1/PRKAR1A/AHCYL1/KPNA2/PRKAR2A/ADCY3/PRKAR2B/ADCY2/CAMK2D/ADCY9/ITPR1/ITPR2/ITPR3/PDE1C/PDE1A/CAMK4/ADCY5/NBEA/CAMK2A/CAMK2B/ADCY7
REACTOME_DISEASES_ASSOCIATED_WITH_GLYCOSAMINOGLYCAN_METABOLISM	REACTOME_DISEASES_ASSOCIATED_WITH_GLYCOSAMINOGLYCAN_METABOLISM	41	-0.54453	-1.99118	0.00230415	0.0189205	0.0113327	4955	tags=46%, list=18%, signal=38%	GPC4/EXT2/SLC26A2/CSPG5/NCAN/EXT1/CHSY1/PRELP/LUM/FMOD/HSPG2/PAPSS2/GPC6/OMD/DCN/VCAN/GPC5/KERA/OGN
REACTOME_MET_PROMOTES_CELL_MOTILITY	REACTOME_MET_PROMOTES_CELL_MOTILITY	41	-0.541084	-1.97858	0.00230415	0.0189205	0.0113327	6170	tags=59%, list=22%, signal=46%	LAMB3/RAP1A/RAPGEF1/TNS3/GAB1/LAMA4/COL5A3/DOCK7/COL11A1/LAMC1/FN1/COL1A1/COL5A1/COL1A2/COL5A2/LAMA2/MET/ITGA2/LAMA1/COL3A1/ITGB1/LAMC2/LAMA3/HGF
REACTOME_ECM_PROTEOGLYCANS	REACTOME_ECM_PROTEOGLYCANS	76	-0.534156	-2.1717	0.00231481	0.0189205	0.0113327	4659	tags=53%, list=17%, signal=44%	COL4A3/ITGA8/COL4A2/NCAN/LAMA4/SERPINE1/COL5A3/SPARC/COL4A1/LAMC1/FN1/TGFB3/COL1A1/NCAM1/APP/COL5A1/COL1A2/ITGAV/LUM/ITGA7/FMOD/COL5A2/LAMA2/ASPN/ITGA2/COL6A3/LAMA1/COL4A4/COL6A6/TNC/HSPG2/TNR/COL3A1/ITGB1/TGFB2/DCN/VCAN/ITGB3/LAMA3/TNXB
REACTOME_SIGNALING_BY_INSULIN_RECEPTOR	REACTOME_SIGNALING_BY_INSULIN_RECEPTOR	78	-0.461092	-1.88727	0.00232019	0.0189205	0.0113327	3852	tags=26%, list=14%, signal=22%	PDE3B/PIK3R4/ATP6V1A/PIK3CB/PIK3CA/NRAS/FGFR1/FLT3/ATP6V0A4/PTPN11/KL/ATP6V1G3/FGF16/FGF7/FGF2/FGF20/FGF10/FGF5/FGF4/FGF3
WP_REGULATORY_CIRCUITS_OF_THE_STAT3_SIGNALING_PATHWAY	WP_REGULATORY_CIRCUITS_OF_THE_STAT3_SIGNALING_PATHWAY	78	-0.509669	-2.0861	0.00232019	0.0189205	0.0113327	5876	tags=54%, list=21%, signal=43%	CREBBP/MTOR/PIAS3/IL2RG/AGTR2/IL5RA/IL27RA/MAPK14/MAPK1/PRKCB/CNTFR/IL22RA1/SOCS3/PTPRD/JAK2/F2R/CSF3R/PDGFRB/IL6R/JAK1/MPL/IL12RB2/PDGFRA/IL10RA/STAT3/MAPK6/LIFR/CSF2RA/SETD7/IL2RA/MAPK4/GHR/IL6ST/IL2RB/CSF2RB/IL7R/PTPRC/AGTR1/F2RL2/IL20RB/OSMR/EGFR
PID_INTEGRIN3_PATHWAY	PID_INTEGRIN3_PATHWAY	43	-0.563065	-2.08651	0.00232558	0.0189205	0.0113327	5349	tags=56%, list=19%, signal=45%	PLAUR/CCN1/SPHK1/COL4A3/EDIL3/LAMA4/SPP1/COL4A1/LAMC1/FN1/PDGFRB/CD47/COL1A1/TGFBR2/COL1A2/ITGAV/PLAU/TGFBI/COL4A4/TNC/FBN1/THBS1/ITGB3/L1CAM
REACTOME_SIGNALING_BY_FGFR2_IN_DISEASE	REACTOME_SIGNALING_BY_FGFR2_IN_DISEASE	43	-0.55897	-2.07133	0.00232558	0.0189205	0.0113327	427	tags=19%, list=2%, signal=18%	FGF16/FGF7/FGF2/FGF20/FGF10/FGF5/FGF4/FGF3
WP_VITAMIN_A_AND_CAROTENOID_METABOLISM	WP_VITAMIN_A_AND_CAROTENOID_METABOLISM	43	-0.536553	-1.98826	0.00232558	0.0189205	0.0113327	2794	tags=49%, list=10%, signal=44%	BCO1/MAPK1/RBP1/RETSAT/NPC1L1/RDH10/RLBP1/RARB/ALDH1A1/RDH12/RBP2/RXRG/CYP26B1/AWAT2/ALDH1A3/SULT2B1/LPL/CD36/RDH8/SDR16C5/RPE65
KEGG_HEMATOPOIETIC_CELL_LINEAGE	KEGG_HEMATOPOIETIC_CELL_LINEAGE	81	-0.618991	-2.55375	0.002331	0.0189205	0.0113327	4204	tags=57%, list=15%, signal=48%	ITGA1/GP5/CSF1R/GP1BA/CSF1/CSF3R/IL6R/THPO/IL1A/CD37/ANPEP/FCER2/CD19/CD1E/TFRC/CD55/CD3G/CD1C/CD8A/CD22/IL1R1/FLT3/MS4A1/IL11/CSF2RA/CD5/TNF/IL2RA/CSF2/ITGA2/CSF3/MME/IL1R2/IL6/ITGA6/CD38/CD44/KITLG/ITGA5/IL7R/ITGB3/CD36/ITGA4/TPO/CR1/CR2
REACTOME_CONSTITUTIVE_SIGNALING_BY_ABERRANT_PI3K_IN_CANCER	REACTOME_CONSTITUTIVE_SIGNALING_BY_ABERRANT_PI3K_IN_CANCER	75	-0.64408	-2.60816	0.00233645	0.0189205	0.0113327	3399	tags=47%, list=12%, signal=41%	PIK3CB/PDGFRB/STRN/CD19/PDGFRA/BTC/ICOS/PIK3CA/TGFA/CD80/FGFR1/PTPN11/NRG3/MET/KL/PIK3AP1/TRAT1/CD28/KITLG/ESR1/AREG/NRG1/FGF16/FGF7/FGF2/FGF20/EGF/EGFR/HGF/EREG/FGF10/EPGN/FGF5/FGF4/FGF3
REACTOME_ELASTIC_FIBRE_FORMATION	REACTOME_ELASTIC_FIBRE_FORMATION	45	-0.60626	-2.25718	0.00233645	0.0189205	0.0113327	6507	tags=60%, list=23%, signal=46%	FBN3/EMILIN1/FBN2/GDF5/ITGB5/LOXL4/FBLN2/FBLN5/ITGA8/LTBP2/LOXL2/FN1/TGFB3/ELN/ITGAV/LOX/LTBP1/MFAP4/ITGB8/ITGB1/ITGA5/TGFB2/FBN1/MFAP3/EFEMP1/ITGB3/MFAP5
REACTOME_EXTRA_NUCLEAR_ESTROGEN_SIGNALING	REACTOME_EXTRA_NUCLEAR_ESTROGEN_SIGNALING	75	-0.490968	-1.98815	0.00233645	0.0189205	0.0113327	6685	tags=51%, list=24%, signal=39%	XPO1/SHC1/GNB5/HSP90AA1/GNGT1/IGF1R/CREB1/KRAS/MAPK1/SPHK1/GNAI3/PIK3R1/GNG10/MMP2/GNG2/HBEGF/MMP7/BCL2/UHMK1/S1PR3/STRN/BTC/PIK3CA/NRAS/TGFA/FOXO3/GNG12/CAV2/AKT3/CAV1/MMP3/GNB4/ESR1/AREG/EGF/EGFR/EREG/EPGN
REACTOME_INTERFERON_GAMMA_SIGNALING	REACTOME_INTERFERON_GAMMA_SIGNALING	75	-0.506622	-2.05154	0.00233645	0.0189205	0.0113327	6795	tags=51%, list=24%, signal=38%	TRIM68/TRIM21/SP100/IFNGR1/IRF1/GBP3/IRF6/TRIM2/TRIM29/TRIM14/B2M/TRIM6/IFNG/PTAFR/PIAS1/SOCS3/VCAM1/JAK2/GBP5/TRIM34/JAK1/CAMK2D/OAS2/CIITA/NCAM1/PTPN11/OAS3/STAT1/TRIM22/GBP4/GBP1/ICAM1/CD44/IRF8/CAMK2A/CAMK2B/TRIM10/GBP6
REACTOME_INTERLEUKIN_10_SIGNALING	REACTOME_INTERLEUKIN_10_SIGNALING	45	-0.708642	-2.63836	0.00233645	0.0189205	0.0113327	4763	tags=67%, list=17%, signal=55%	CCL2/PTAFR/IL1RN/LIF/CD86/CSF1/PTGS2/CXCL2/JAK1/IL1A/CXCL8/FCER2/IL10RA/STAT3/CCL19/CCR1/CCR5/IL1R1/CD80/FPR1/CXCL1/TNF/CSF2/CSF3/IL10/IL1R2/CXCL10/IL6/ICAM1/CCL20
WP_PEPTIDE_GPCRS	WP_PEPTIDE_GPCRS	75	-0.532774	-2.15744	0.00233645	0.0189205	0.0113327	4737	tags=49%, list=17%, signal=41%	CCR9/OPRM1/NPY4R/CXCR4/OPRK1/NMBR/MC4R/CXCR2/SSTR3/CXCR1/CCR1/CCR5/TACR1/AVPR1A/BDKRB2/C3AR1/C5AR1/NPY5R/FPR1/EDNRA/CCR3/LHCGR/GALR1/SSTR1/CCR4/GRPR/NTSR2/CXCR5/FPR2/FPR3/NPY2R/AGTR1/BDKRB1/CCR8/CCR6/NPY6R/TACR2
WP_PROSTAGLANDIN_SYNTHESIS_AND_REGULATION	WP_PROSTAGLANDIN_SYNTHESIS_AND_REGULATION	45	-0.660835	-2.46037	0.00233645	0.0189205	0.0113327	4830	tags=60%, list=17%, signal=50%	ANXA6/S100A10/PTGER2/PTGDR/HPGDS/CBR1/ANXA2/PTGS2/EDN1/ANXA5/CYP11A1/PLA2G4A/PTGFRN/EDNRA/HSD11B1/MITF/SOX9/ANXA1/ANXA3/PTGER3/PTGS1/PRL/PTGIS/AKR1C1/PPARGC1A/PTGFR/SCGB1A1
PID_MET_PATHWAY	PID_MET_PATHWAY	79	-0.446749	-1.82833	0.00234192	0.0189205	0.0113327	7606	tags=53%, list=27%, signal=39%	RHOA/GRB2/PDPK1/CDH1/NUMB/PTPN1/RAP1B/ARF6/PTPRJ/PAK1/EIF4E/EPS15/SHC1/GAB2/RAP1A/MTOR/MUC20/RAPGEF1/KPNB1/CTNNB1/MAP2K1/MAPK1/GAB1/PRKCI/PIK3R1/EGR1/PAK2/JUN/ETS1/SH3KBP1/APC/RANBP9/CBL/PIK3CA/MAP3K1/PTPN11/NCK1/RIN2/MET/ARHGEF4/F2RL2/HGF
REACTOME_SIGNALING_BY_MET	REACTOME_SIGNALING_BY_MET	79	-0.490775	-2.00851	0.00234192	0.0189205	0.0113327	7149	tags=57%, list=26%, signal=42%	ITGA3/PTPN1/RAP1B/ARF6/PTPRJ/EPS15/SHC1/LAMB3/RAP1A/USP8/KRAS/MUC20/STAM/RAPGEF1/TNS3/GAB1/PIK3R1/LAMA4/SH3KBP1/COL5A3/DOCK7/COL11A1/RANBP9/LAMC1/FN1/CBL/STAT3/PIK3CA/NRAS/COL1A1/COL5A1/COL1A2/PTPN11/COL5A2/LAMA2/MET/ITGA2/LRIG1/LAMA1/COL3A1/ITGB1/LAMC2/LAMA3/SH3GL3/HGF
KEGG_ARRHYTHMOGENIC_RIGHT_VENTRICULAR_CARDIOMYOPATHY_ARVC	KEGG_ARRHYTHMOGENIC_RIGHT_VENTRICULAR_CARDIOMYOPATHY_ARVC	74	-0.618134	-2.49212	0.00235294	0.0189205	0.0113327	3253	tags=51%, list=12%, signal=45%	CACNB4/TCF7L1/PKP2/SGCB/ITGA11/CACNG8/ATP2A2/CACNG5/SGCG/ITGAV/DSG2/ITGA7/CACNG6/LAMA2/ITGA2/DMD/GJA1/ACTN1/ACTN2/SLC8A1/CACNA1C/ITGB8/ITGA6/SGCA/ITGB1/ITGA5/CACNG7/CTNNA3/CTNNA2/SGCD/ITGB3/CACNA2D1/CDH2/ITGA4/DSP/RYR2/DSC2/DES
PID_AVB3_INTEGRIN_PATHWAY	PID_AVB3_INTEGRIN_PATHWAY	74	-0.541205	-2.18197	0.00235294	0.0189205	0.0113327	5394	tags=54%, list=19%, signal=44%	COL6A1/MFGE8/MAPK1/PIK3R1/COL4A3/EDIL3/PIK3C2A/CSF1R/COL16A1/COL8A2/COL11A1/SPP1/COL4A1/CSF1/FN1/CBL/VCL/TLN1/PIK3CA/COL1A1/COL12A1/COL5A1/TGFBR2/COL8A1/COL1A2/COL10A1/PTPN11/ITGAV/ILK/COL15A1/COL5A2/COL6A3/ADGRA2/ROCK1/COL4A4/COL14A1/COL3A1/ITGB3/COL17A1/FGF2
WP_ARRHYTHMOGENIC_RIGHT_VENTRICULAR_CARDIOMYOPATHY	WP_ARRHYTHMOGENIC_RIGHT_VENTRICULAR_CARDIOMYOPATHY	74	-0.618134	-2.49212	0.00235294	0.0189205	0.0113327	3253	tags=51%, list=12%, signal=45%	CACNB4/TCF7L1/PKP2/SGCB/ITGA11/CACNG8/ATP2A2/CACNG5/SGCG/ITGAV/DSG2/ITGA7/CACNG6/LAMA2/ITGA2/DMD/GJA1/ACTN1/ACTN2/SLC8A1/CACNA1C/ITGB8/ITGA6/SGCA/ITGB1/ITGA5/CACNG7/CTNNA3/CTNNA2/SGCD/ITGB3/CACNA2D1/CDH2/ITGA4/DSP/RYR2/DSC2/DES
REACTOME_ANTIVIRAL_MECHANISM_BY_IFN_STIMULATED_GENES	REACTOME_ANTIVIRAL_MECHANISM_BY_IFN_STIMULATED_GENES	82	-0.443561	-1.83441	0.00235849	0.0189205	0.0113327	7242	tags=48%, list=26%, signal=35%	RNASEL/EIF4A3/ARIH1/ABCE1/EIF4E/POM121/NUP133/KPNA1/TPR/RANBP2/MX1/NDC1/KPNB1/KPNA4/UBE2L6/NUP188/EIF4G2/NUP98/NUP58/KPNA2/EIF4G1/NUP205/NUP160/NEDD4/USP41/EIF2AK2/NUP153/JAK1/NUP155/IFIT1/KPNA3/OAS2/USP18/HERC5/DDX58/OAS3/STAT1/KPNA7/FLNA
ST_INTEGRIN_SIGNALING_PATHWAY	ST_INTEGRIN_SIGNALING_PATHWAY	82	-0.47117	-1.94859	0.00235849	0.0189205	0.0113327	7501	tags=54%, list=27%, signal=39%	GRB2/RHO/DOCK1/ITGA3/PAK1/SHC1/PTEN/ITGA9/ARHGAP26/RALA/TLN2/RAPGEF1/ACTR3/ARHGAP35/MAPK1/EPHB2/PAK2/ABL1/ITGA8/SOS2/ROCK2/ITGA1/ACTR2/MRAS/PAK6/PIK3CB/MAPK8IP2/TLN1/ASAP1/ITGA11/PIK3CA/CDKN2A/ILK/ITGA7/ANGPTL2/ITGA2/ROCK1/ACTN1/AKT3/CAV1/ITGA6/ITGA5/ITGA4/MYLK
WP_HAIR_FOLLICLE_DEVELOPMENT_CYTODIFFERENTIATION_PART_3_OF_3	WP_HAIR_FOLLICLE_DEVELOPMENT_CYTODIFFERENTIATION_PART_3_OF_3	82	-0.623556	-2.5788	0.00235849	0.0189205	0.0113327	5397	tags=59%, list=19%, signal=47%	CTNNB1/DKK1/BCL11B/PHLDA1/DKK4/KRT15/HR/IFNG/JUN/CD200/EGR2/TP63/NFKB1/FOXN1/CCN2/TCF4/RUNX3/PERP/WIF1/SPINK5/SOX9/SMAD1/LRIG1/GAS1/NR3C1/GJB6/KLK14/NOTCH2/ADAM17/KITLG/GLI2/IGFBP5/FOXE1/IGF1/SOX2/PROM1/DSG1/SOSTDC1/SFRP1/EGFR/KLK6/DSC2/SPINK6/DSG4/CASP14/KLK13/KLK7/KLK5
WP_SIGNALING_PATHWAYS_IN_GLIOBLASTOMA	WP_SIGNALING_PATHWAYS_IN_GLIOBLASTOMA	82	-0.443922	-1.8359	0.00235849	0.0189205	0.0113327	7662	tags=55%, list=28%, signal=40%	MAP2K6/GRB2/PDPK1/IRS1/CDKN2C/PRKCH/FGFR2/PRKCQ/PTEN/EP300/FOXO4/IGF1R/PIK3CD/KRAS/FOXO1/NF1/MAP2K1/MAPK1/GAB1/PRKCB/PRKCI/PIK3R1/RB1/BRCA2/MSH6/BRCA1/ATM/PIK3C2A/CCND2/PIK3CB/PDGFRB/CBL/PDGFRA/PIK3CA/NRAS/FOXO3/FGFR1/CDKN2A/MET/AKT3/CDK6/PIK3CG/CDKN2B/PIK3C2G/EGFR
KEGG_GLIOMA	KEGG_GLIOMA	65	-0.477137	-1.873	0.00236407	0.0189205	0.0113327	5955	tags=48%, list=21%, signal=38%	IGF1R/PIK3CD/MTOR/KRAS/MAP2K1/MAPK1/PRKCB/PIK3R1/RB1/CALML3/SOS2/E2F2/PIK3R5/PIK3CB/PDGFRB/CAMK2D/PDGFRA/PIK3CA/NRAS/TGFA/CDKN2A/SHC4/AKT3/CDK6/PIK3CG/IGF1/CAMK2A/CALML5/CAMK2B/EGF/EGFR
PID_IL2_1PATHWAY	PID_IL2_1PATHWAY	55	-0.491079	-1.88719	0.00236407	0.0189205	0.0113327	8567	tags=64%, list=31%, signal=44%	SOCS1/MAPK9/SOS1/IRS2/FYN/RHOA/STAM2/GRB2/LCK/IRS1/SHC1/GAB2/KRAS/IL2RG/STAM/MAP2K1/MAPK14/MAPK1/PRKCB/PIK3R1/IFNG/JUN/SYK/BCL2/SOCS3/MYC/JAK1/STAT3/PIK3CA/RASA1/NRAS/PTPN11/IL2RA/STAT1/IL2RB
PID_LYSOPHOSPHOLIPID_PATHWAY	PID_LYSOPHOSPHOLIPID_PATHWAY	65	-0.50142	-1.96833	0.00236407	0.0189205	0.0113327	4937	tags=37%, list=18%, signal=30%	GAB1/GNAI3/PIK3R1/MMP2/GNG2/HBEGF/JUN/LPAR3/LPAR1/ADCY3/NFKB1/GNA14/PIK3CB/GNA13/ADCY2/CXCL8/GNA12/LYN/ADCY9/IL6/ADCY5/GNAO1/ADCY7/EGFR
REACTOME_APOPTOTIC_EXECUTION_PHASE	REACTOME_APOPTOTIC_EXECUTION_PHASE	46	-0.561438	-2.08501	0.00236407	0.0189205	0.0113327	7487	tags=54%, list=27%, signal=40%	LMNB1/CDH1/GSN/TJP2/PRKCQ/KPNA1/STK26/BMX/SPTAN1/VIM/KPNB1/CTNNB1/PAK2/TJP1/CASP7/APC/OCLN/STK24/DSG2/ROCK1/CLSPN/DSG1/PKP1/DSP/DSG3
REACTOME_ION_TRANSPORT_BY_P_TYPE_ATPASES	REACTOME_ION_TRANSPORT_BY_P_TYPE_ATPASES	55	-0.556602	-2.13899	0.00236407	0.0189205	0.0113327	5508	tags=47%, list=20%, signal=38%	ATP13A5/ATP7A/ATP11C/ATP1B3/ATP2C1/ATP1B1/ATP7B/CAMK2D/ATP12A/ATP11A/ATP1A3/ATP10A/ATP1A1/SLN/ATP2A2/ATP8B2/ATP2B4/ATP11B/FXYD6/ATP8B4/ATP10D/ATP13A4/CAMK2A/CAMK2B/ATP1A2/PLN
WP_CARDIAC_HYPERTROPHIC_RESPONSE	WP_CARDIAC_HYPERTROPHIC_RESPONSE	55	-0.529962	-2.03661	0.00236407	0.0189205	0.0113327	6829	tags=53%, list=25%, signal=40%	CALM2/MAP2K6/PDPK1/FGFR2/GSK3B/HDAC4/MAP4K1/MAP3K14/MTOR/GUCA1A/IKBKG/PPP3CA/MAP2K1/MAPK14/MAPK1/CHUK/NFATC2/NFKB1/CAMK2D/TGFBR1/MEF2A/MAP3K1/TNF/PRKG1/HDAC9/IGF1/NRG1/FGF2/EGF
PID_TCPTP_PATHWAY	PID_TCPTP_PATHWAY	42	-0.54471	-1.99734	0.00236967	0.0189205	0.0113327	6564	tags=60%, list=24%, signal=46%	SHC1/ATR/CREBBP/PIK3CD/KPNB1/GAB1/PIK3R1/KPNA2/PIAS1/ITGA1/CSF1R/CSF1/LMAN1/EIF2AK2/PIK3CB/PDGFRB/JAK1/STAT3/PIK3CA/MET/STAT1/ITGB1/EGF/EGFR/HGF
REACTOME_G_PROTEIN_MEDIATED_EVENTS	REACTOME_G_PROTEIN_MEDIATED_EVENTS	54	-0.50938	-1.95315	0.00236967	0.0189205	0.0113327	6047	tags=54%, list=22%, signal=42%	PRKACB/CREB1/PRKAR1A/AHCYL1/MAPK1/GNAI3/PLCB1/KPNA2/PRKAR2A/PLCB4/ADCY3/PRKAR2B/ADCY2/CAMK2D/ADCY9/PLA2G4A/ITPR1/GNAL/ITPR2/ITPR3/PDE1C/PDE1A/CAMK4/ADCY5/NBEA/CAMK2A/GNAO1/CAMK2B/ADCY7
REACTOME_INSULIN_RECEPTOR_SIGNALLING_CASCADE	REACTOME_INSULIN_RECEPTOR_SIGNALLING_CASCADE	54	-0.502432	-1.92651	0.00236967	0.0189205	0.0113327	5069	tags=39%, list=18%, signal=32%	TRIB3/MAPK1/GAB1/PIK3R1/PDE3B/PIK3R4/PIK3CB/PIK3CA/NRAS/FGFR1/FLT3/PTPN11/KL/FGF16/FGF7/FGF2/FGF20/FGF10/FGF5/FGF4/FGF3
REACTOME_ION_HOMEOSTASIS	REACTOME_ION_HOMEOSTASIS	54	-0.563007	-2.15878	0.00236967	0.0189205	0.0113327	3622	tags=41%, list=13%, signal=36%	RYR1/CAMK2D/STIM1/ATP1A3/ATP1A1/SLN/ATP2A2/ATP2B4/FXYD6/ITPR1/ITPR2/SLC8A1/ITPR3/NOS1/CAMK2A/SLC8A3/ABCC9/CAMK2B/ATP1A2/RYR2/PLN/CASQ2
REACTOME_SIGNALING_BY_TYPE_1_INSULIN_LIKE_GROWTH_FACTOR_1_RECEPTOR_IGF1R_	REACTOME_SIGNALING_BY_TYPE_1_INSULIN_LIKE_GROWTH_FACTOR_1_RECEPTOR_IGF1R_	54	-0.524834	-2.01241	0.00236967	0.0189205	0.0113327	3852	tags=37%, list=14%, signal=32%	PDE3B/PIK3R4/PIK3CB/PIK3CA/NRAS/FGFR1/FLT3/IRS4/PTPN11/KL/IGF1/FGF16/FGF7/FGF2/FGF20/CILP/FGF10/FGF5/FGF4/FGF3
WP_NEURAL_CREST_CELL_MIGRATION_IN_CANCER	WP_NEURAL_CREST_CELL_MIGRATION_IN_CANCER	42	-0.632972	-2.32098	0.00236967	0.0189205	0.0113327	4901	tags=55%, list=18%, signal=45%	EPHB2/MMP2/PAK2/JUN/NTRK2/PIK3R4/PIK3R5/TRIO/KIDINS220/EPHB3/PAK6/PIK3CB/SORT1/STAT3/PIK3CA/BDNF/EPHB1/CDH11/AKT3/PIK3CG/MMP8/NGFR/F2RL2
KEGG_ADHERENS_JUNCTION	KEGG_ADHERENS_JUNCTION	73	-0.511692	-2.04893	0.00238095	0.0189205	0.0113327	8140	tags=63%, list=29%, signal=45%	WAS/SMAD4/CTNNA1/FYN/RHOA/FARP2/CSNK2A1/CDH1/WASF1/PTPN1/PTPRJ/SNAI2/SMAD2/PARD3/LEF1/PTPRF/EP300/IGF1R/YES1/CREBBP/TCF7/CTNNB1/BAIAP2/ACTN4/MAPK1/CTNND1/TJP1/WASF2/SSX2IP/WASF3/VCL/TCF7L1/TGFBR1/TGFBR2/LMO7/FGFR1/FER/IQGAP1/MET/ACTN1/ACTN2/NECTIN3/CTNNA3/CTNNA2/EGFR/SORBS1
KEGG_ADIPOCYTOKINE_SIGNALING_PATHWAY	KEGG_ADIPOCYTOKINE_SIGNALING_PATHWAY	66	-0.486545	-1.91621	0.00238095	0.0189205	0.0113327	4189	tags=36%, list=15%, signal=31%	CHUK/LEPR/CPT1A/SOCS3/ACSL4/JAK2/ADIPOR2/NFKB1/SLC2A1/PPARA/PRKAA2/STAT3/ACSL6/IRS4/PTPN11/TNF/RXRG/AKT3/LEP/CD36/PPARGC1A/NPY/SLC2A4/ADIPOQ
PID_HIF1_TFPATHWAY	PID_HIF1_TFPATHWAY	66	-0.489072	-1.92616	0.00238095	0.0189205	0.0113327	6436	tags=55%, list=23%, signal=42%	ADM/EGLN1/EP300/NCOA2/ARNT/CREBBP/CREB1/CITED2/ITGB2/MCL1/ABCB1/JUN/CXCR4/ETS1/LDHA/SERPINE1/PGM1/HK2/FECH/SLC2A1/PFKFB3/PGK1/BHLHE40/ABCG2/TFRC/EDN1/NDRG1/HIF1A/HNF4A/NOS2/RORA/IGFBP1/CP/CXCL12/NT5E/LEP
PID_INTEGRIN1_PATHWAY	PID_INTEGRIN1_PATHWAY	66	-0.584512	-2.30204	0.00238095	0.0189205	0.0113327	4659	tags=59%, list=17%, signal=49%	COL4A3/ITGA8/LAMA4/ITGA1/JAM2/VCAM1/COL11A1/SPP1/COL4A1/LAMC1/FN1/THBS2/ITGA11/COL1A1/COL5A1/NID1/COL1A2/ITGAV/PLAU/ITGA7/COL5A2/LAMA2/TGM2/ITGA2/COL6A3/LAMA1/TGFBI/COL4A4/ITGA6/TNC/COL3A1/ITGB1/ITGA5/FBN1/THBS1/ITGA4/LAMC2/LAMA3/F13A1
KEGG_MELANOMA	KEGG_MELANOMA	71	-0.598102	-2.36986	0.00238663	0.0189205	0.0113327	5955	tags=54%, list=21%, signal=42%	IGF1R/PIK3CD/KRAS/FGF9/MAP2K1/FGF13/MAPK1/PIK3R1/RB1/E2F2/FGF21/PIK3R5/PIK3CB/PDGFRB/PDGFRA/PIK3CA/NRAS/FGF11/FGFR1/PDGFC/CDKN2A/MET/MITF/AKT3/CDK6/PIK3CG/IGF1/FGF16/FGF7/FGF2/FGF20/EGF/EGFR/HGF/FGF10/FGF5/FGF4/FGF3
WP_ALLOGRAFT_REJECTION	WP_ALLOGRAFT_REJECTION	71	-0.583966	-2.31384	0.00238663	0.0189205	0.0113327	3861	tags=62%, list=14%, signal=54%	FOXP3/IL5/C1QB/VIM/C5/PECR/ABCB1/IFNG/CASP7/CD86/C3/TUBA1B/C1QC/FASLG/IL1A/CXCL8/PDGFRA/CD55/CCL19/PRF1/C6/COL5A1/CD80/CD40LG/CCL21/TNF/IL2RA/FAS/STAT1/IL10/CXCL9/CD28/CXCL13/IL21/CXCL12/CXCL11/CXCR5/GDNF/AGTR1/LRRK2/C4B/BHMT2/C4A/C7
WP_COPPER_HOMEOSTASIS	WP_COPPER_HOMEOSTASIS	53	-0.507323	-1.93358	0.00238663	0.0189205	0.0113327	6779	tags=47%, list=24%, signal=36%	GSK3B/SOD3/XIAP/PTEN/STEAP1/FOXO1/ATP7A/MT3/JUN/MT1L/ATP7B/APC/MTF1/SLC31A1/PIK3CA/FOXO3/APP/BACE1/ADAM9/MT1A/SLC31A2/ADAM17/PRNP/STEAP4/MT4
WP_NONGENOMIC_ACTIONS_OF_125_DIHYDROXYVITAMIN_D3	WP_NONGENOMIC_ACTIONS_OF_125_DIHYDROXYVITAMIN_D3	71	-0.534285	-2.11699	0.00238663	0.0189205	0.0113327	5213	tags=46%, list=19%, signal=38%	TLR4/MAPK14/MAPK1/MED1/PRKCB/PLCB1/CCL2/VDR/IFNG/JUN/ETS1/SP3/IFI44L/PLCB4/NFKB1/JAK1/CAMK2D/OAS2/CXCL8/TLR2/NRAS/CD40LG/TNF/RXRG/STAT1/CAV1/IL6/TLR8/RSAD2/DEFB4A/CAMK2A/NOD2/CAMK2B
WP_PRIMARY_FOCAL_SEGMENTAL_GLOMERULOSCLEROSIS_FSGS	WP_PRIMARY_FOCAL_SEGMENTAL_GLOMERULOSCLEROSIS_FSGS	72	-0.562846	-2.2415	0.00238663	0.0189205	0.0113327	6006	tags=57%, list=22%, signal=45%	ITGB4/TRPC6/CTSL/LRP6/IRF6/VIM/LIMS1/CTNNB1/DKK1/PLAUR/TLR4/ACTN4/SCARB2/COL4A3/SYNPO/MYH9/PARVA/MKI67/YWHAQ/VCL/FAT1/TLN1/PODXL/UTRN/CLDN1/JAG1/CD80/MYO1E/ITGAV/NCK1/ILK/MME/COL4A4/ITGB1/ITGB3/KIRREL2/CDH2/CAMK2B/NPHS1/WT1/CR1
BIOCARTA_PPARA_PATHWAY	BIOCARTA_PPARA_PATHWAY	52	-0.524365	-1.99339	0.00239234	0.0189205	0.0113327	6479	tags=58%, list=23%, signal=44%	HSP90AA1/EP300/PRKACB/NCOR1/CREBBP/CITED2/PRKAR1A/MAPK1/MED1/PRKCB/PIK3R1/RB1/JUN/PRKAR2A/EHHADH/MYC/PTGS2/PRKAR2B/PPARA/DUSP1/APOA2/NRIP1/PIK3CA/TNF/NOS2/LPL/PIK3CG/ME1/FABP1/PPARGC1A
PID_IL4_2PATHWAY	PID_IL4_2PATHWAY	64	-0.493023	-1.93423	0.00239234	0.0189205	0.0113327	7883	tags=59%, list=28%, signal=43%	IRS2/IL4R/GRB2/IRS1/HMGA1/CCL26/SELP/SHC1/MYBL1/IL5/IGHE/MTOR/ALOX15/IL2RG/SOCS5/MAPK14/PIK3R1/OPRM1/LTA/ETS1/SOCS3/EGR2/JAK2/PARP14/CCL11/CBL/IL13RA1/JAK1/FCER2/PIK3CA/COL1A1/COL1A2/CD40LG/IL10/AICDA/ITGB3/IL13RA2/PIGR
REACTOME_COLLAGEN_DEGRADATION	REACTOME_COLLAGEN_DEGRADATION	64	-0.486442	-1.90842	0.00239234	0.0189205	0.0113327	4731	tags=50%, list=17%, signal=42%	MMP2/COL4A3/MMP12/COL4A2/MMP7/COL16A1/COL5A3/COL8A2/COL11A1/CTSK/COL4A1/CTSB/MMP1/COL1A1/COL12A1/COL5A1/COL8A1/COL1A2/COL10A1/COL15A1/COL5A2/COL6A3/ADAM9/MMP3/COL4A4/COL6A6/COL14A1/ADAM17/COL3A1/MMP8/COL17A1/COL19A1
WP_CARDIAC_PROGENITOR_DIFFERENTIATION	WP_CARDIAC_PROGENITOR_DIFFERENTIATION	52	-0.56804	-2.15942	0.00239234	0.0189205	0.0113327	5775	tags=58%, list=21%, signal=46%	TBX5/PAX6/LIN28A/DKK1/MEF2C/MAPK14/CXCR4/NODAL/MESP2/ANPEP/PDGFRA/WNT3A/NCAM1/SOX1/LIN28B/ZFP42/MESP1/ROR2/SIRPA/FOXA2/GATA4/INHBA/IGF1/SOX2/NOG/NRG1/FGF2/ISL1/TBX20/ACTC1
KEGG_ECM_RECEPTOR_INTERACTION	KEGG_ECM_RECEPTOR_INTERACTION	83	-0.618613	-2.55378	0.00239808	0.0189205	0.0113327	4452	tags=57%, list=16%, signal=48%	ITGA8/COL4A2/LAMA4/ITGA1/HMMR/GP5/COL5A3/GP1BA/COL11A1/SPP1/COL4A1/LAMC1/FN1/CD47/THBS2/ITGA11/COL1A1/COL5A1/COL1A2/ITGAV/ITGA7/SV2B/COL5A2/LAMA2/ITGA2/COL6A3/LAMA1/ITGB8/COL4A4/COL6A6/ITGA6/TNC/HSPG2/RELN/TNR/CD44/COL3A1/ITGB1/ITGA5/THBS1/ITGB3/CD36/THBS4/ITGA4/LAMC2/LAMA3/TNXB
KEGG_HYPERTROPHIC_CARDIOMYOPATHY_HCM	KEGG_HYPERTROPHIC_CARDIOMYOPATHY_HCM	83	-0.525145	-2.16793	0.00239808	0.0189205	0.0113327	2947	tags=42%, list=11%, signal=38%	CACNB4/PRKAA2/TGFB3/SGCB/ITGA11/CACNG8/ATP2A2/CACNG5/SGCG/ITGAV/ITGA7/CACNG6/LAMA2/TNF/ITGA2/DMD/SLC8A1/TPM1/CACNA1C/ITGB8/IL6/ITGA6/SGCA/ITGB1/ITGA5/TGFB2/CACNG7/SGCD/IGF1/ITGB3/CACNA2D1/ITGA4/RYR2/DES/ACTC1
KEGG_VIRAL_MYOCARDITIS	KEGG_VIRAL_MYOCARDITIS	50	-0.610112	-2.29438	0.00239808	0.0189205	0.0113327	4880	tags=56%, list=18%, signal=46%	EIF4G2/MYH10/ABL1/MYH13/EIF4G1/ABL2/MYH9/CD86/MYH1/ITGAL/MYH4/CD55/SGCB/PRF1/MYH2/CD80/MYH3/SGCG/MYH15/CD40LG/LAMA2/DMD/CAV1/CD28/SGCA/ICAM1/SGCD/MYH11
REACTOME_SIGNALING_BY_EGFR	REACTOME_SIGNALING_BY_EGFR	50	-0.565575	-2.12689	0.00239808	0.0189205	0.0113327	4937	tags=46%, list=18%, signal=38%	KRAS/STAM/GAB1/PIK3R1/HBEGF/SH3KBP1/PTPN12/CBL/BTC/PIK3CA/NRAS/TGFA/PTPRK/PTPN11/LRIG1/ADAM12/ADAM17/AREG/EGF/SH3GL3/EGFR/EREG/EPGN
WP_HEPATITIS_C_AND_HEPATOCELLULAR_CARCINOMA	WP_HEPATITIS_C_AND_HEPATOCELLULAR_CARCINOMA	50	-0.63351	-2.38237	0.00239808	0.0189205	0.0113327	5050	tags=54%, list=18%, signal=44%	MAPK14/JUN/BRCA1/COL4A2/E2F2/CASP7/MYOF/MYC/PTGS2/NFKB1/CXCR1/RRM2/FASLG/IL6R/JAK1/CXCL8/MMP1/PODXL/STAT3/TGFBR1/PTPN11/HIF1A/UCHL1/NOS2/IL6/CD44/HNF1A
KEGG_PANCREATIC_CANCER	KEGG_PANCREATIC_CANCER	70	-0.50204	-1.98424	0.00240385	0.0189205	0.0113327	6011	tags=46%, list=22%, signal=36%	RALA/PIK3CD/KRAS/IKBKG/MAP2K1/MAPK1/PIK3R1/RB1/BRCA2/RALB/E2F2/CHUK/PIK3R5/NFKB1/PIK3CB/JAK1/TGFB3/STAT3/PIK3CA/TGFBR1/TGFA/PLD1/TGFBR2/CDKN2A/VEGFC/STAT1/AKT3/CDK6/TGFB2/PIK3CG/EGF/EGFR
KEGG_RENAL_CELL_CARCINOMA	KEGG_RENAL_CELL_CARCINOMA	70	-0.482151	-1.90563	0.00240385	0.0189205	0.0113327	6352	tags=49%, list=23%, signal=38%	EGLN1/EP300/RAP1A/ARNT/CREBBP/PIK3CD/KRAS/EPAS1/CUL2/RAPGEF1/MAP2K1/MAPK1/GAB1/PIK3R1/PAK2/JUN/SOS2/ETS1/PIK3R5/PAK6/PIK3CB/SLC2A1/TGFB3/PIK3CA/NRAS/TGFA/PTPN11/VEGFC/MET/HIF1A/AKT3/TGFB2/PIK3CG/HGF
PID_ARF6_TRAFFICKING_PATHWAY	PID_ARF6_TRAFFICKING_PATHWAY	49	-0.555217	-2.07312	0.00240964	0.0189205	0.0113327	7300	tags=63%, list=26%, signal=47%	CDH1/ITGA3/EXOC6/ARF6/BIN1/TSHR/ITGA9/RALA/EXOC2/CTNNB1/CTNND1/ITGA8/ITGA1/CLTC/SPAG9/EXOC5/ITGA11/PLD1/CPE/ADRB2/ITGAV/ITGA7/IL2RA/ITGA2/ITGA6/ITGB1/ITGA5/ASAP2/AGTR1/ITGA4/SLC2A4
KEGG_LEISHMANIA_INFECTION	KEGG_LEISHMANIA_INFECTION	57	-0.585183	-2.2561	0.00241546	0.0189205	0.0113327	7129	tags=65%, list=26%, signal=48%	IL1B/IL12A/ELK1/ITGAM/IL12B/TRAF6/IFNGR1/IRAK1/NCF1/ITGB2/TLR4/MAPK14/MAPK1/PRKCB/IFNG/JUN/C3/JAK2/PTGS2/NFKB1/JAK1/IL1A/TAB2/TGFB3/TLR2/FCGR3A/FCGR2A/NCF2/TNF/NOS2/STAT1/IL10/ITGB1/TGFB2/ITGA4/FCGR3B/CR1
PID_ENDOTHELIN_PATHWAY	PID_ENDOTHELIN_PATHWAY	63	-0.537048	-2.10298	0.00241546	0.0189205	0.0113327	5985	tags=46%, list=21%, signal=36%	TRPC6/EDN2/GNAQ/MAP2K1/MAPK14/MAPK1/GNAI3/PRKCB/PLCB1/JUN/JAK2/ADCY3/GNA14/ADCY2/MMP1/GNA12/EDN1/COL1A2/ADCY9/CYSLTR2/PLA2G4A/EDNRA/GNAL/CYSLTR1/ADCY5/COL3A1/GNAO1/ADCY7/EDN3
PID_PTP1B_PATHWAY	PID_PTP1B_PATHWAY	51	-0.55593	-2.0948	0.00241546	0.0189205	0.0113327	4171	tags=39%, list=15%, signal=33%	LEPR/SOCS3/CSF1R/JAK2/CSF1/PRLR/PDGFRB/STAT3/PIK3CA/FER/LYN/FCGR2A/BLK/CAV1/PRL/ITGB3/LEP/CDH2/EGF/EGFR
PID_SHP2_PATHWAY	PID_SHP2_PATHWAY	57	-0.521635	-2.0111	0.00241546	0.0189205	0.0113327	7606	tags=67%, list=27%, signal=49%	RHOA/NOS3/GRB2/LCK/IRS1/ANGPT1/NTRK1/SHC1/IFNGR1/GAB2/IGF1R/KRAS/IL2RG/MAP2K1/ARHGAP35/GAB1/GNAI3/PIK3R1/IFNG/NTRK2/JAK2/PDGFRB/IL6R/JAK1/PIK3CA/NRAS/TEK/NGF/PTPN11/BDNF/IL2RA/STAT1/IL6ST/IL2RB/IL6/NTRK3/EGF/EGFR
REACTOME_CELL_CELL_JUNCTION_ORGANIZATION	REACTOME_CELL_CELL_JUNCTION_ORGANIZATION	63	-0.55182	-2.16082	0.00241546	0.0189205	0.0113327	2646	tags=30%, list=9%, signal=27%	CLDN1/SDK2/CLDN18/CDH11/CLDN10/CDH7/CDH3/NECTIN3/CDH9/CADM2/CLDN16/CDH17/CDH18/CDH2/CADM3/CLDN17/CDH10/CLDN19/CLDN8
REACTOME_CHEMOKINE_RECEPTORS_BIND_CHEMOKINES	REACTOME_CHEMOKINE_RECEPTORS_BIND_CHEMOKINES	57	-0.64022	-2.46828	0.00241546	0.0189205	0.0113327	4860	tags=63%, list=17%, signal=52%	PF4/CCL2/CCR9/CXCR4/CXCL3/XCR1/CXCR2/CXCR1/CXCL2/CXCL16/CCL11/ACKR3/CXCL8/CCL19/CCR1/CCR5/CCL21/CXCL1/CCR3/ACKR2/CCL28/CX3CL1/CXCL10/CXCL9/CCR4/CCL20/CXCL13/CCL7/CXCL12/CXCL11/CXCR5/CCR8/CCR6/PPBP/CXCL6/CXCL5
SIG_INSULIN_RECEPTOR_PATHWAY_IN_CARDIAC_MYOCYTES	SIG_INSULIN_RECEPTOR_PATHWAY_IN_CARDIAC_MYOCYTES	51	-0.577322	-2.17541	0.00241546	0.0189205	0.0113327	7957	tags=67%, list=29%, signal=48%	SOS1/RPS6KB1/SFN/IRS2/GRB2/PDPK1/IRS1/PTPN1/GSK3B/PARD3/SHC1/YWHAH/PTEN/RPS6KA2/PIK3CD/CAP1/YWHAG/FOXO1/MAPK1/PIK3R1/CYTH3/NPY4R/SOS2/CBL/YWHAQ/PIK3CA/RPS6KA3/IRS4/CDKN2A/AKT3/IGFBP1/F2RL2/SLC2A4/SORBS1
WP_LUNG_FIBROSIS	WP_LUNG_FIBROSIS	63	-0.651232	-2.5501	0.00241546	0.0189205	0.0113327	4797	tags=54%, list=17%, signal=45%	RTEL1/CCL2/MMP2/NFE2L2/SPP1/CCN2/CXCL2/CCL11/CXCL8/ATP11A/MUC5B/TGFA/EDN1/ELN/CYSLTR2/PLAU/CALCA/SERPINA1/CCR3/TNF/CSF2/CSF3/IL6/SFTPC/GREM1/IGF1/FGF7/FGF2/DSP/CMA1/EGF/HGF/PTX3/SFTPA1
PID_CXCR4_PATHWAY	PID_CXCR4_PATHWAY	99	-0.496564	-2.14264	0.00242131	0.0189205	0.0113327	7685	tags=56%, list=28%, signal=40%	RICTOR/RHOA/PDPK1/LCK/GNAZ/ITGA3/CD247/RAP1B/PAK1/HCK/PTEN/ITGA9/CD4/CD3E/PIK3R6/YES1/PIK3CD/MTOR/FOXO1/GNAI3/SSH1/PIK3R1/PLCB1/ITCH/GNG2/CXCR4/ITGA8/RALB/RGS1/ITGA1/VPS4B/UBQLN1/JAK2/PIK3R5/PIK3CB/GNA13/STAT3/ITGA11/PIK3CA/CD3G/LYN/PTPN11/ITGAV/ITGA7/BLK/ITGA2/STAT1/ITGA6/ITGB1/ITGA5/PIK3CG/CXCL12/PTPRC/GNAO1/ITGA4
REACTOME_COLLAGEN_BIOSYNTHESIS_AND_MODIFYING_ENZYMES	REACTOME_COLLAGEN_BIOSYNTHESIS_AND_MODIFYING_ENZYMES	67	-0.551679	-2.17161	0.00242131	0.0189205	0.0113327	4324	tags=49%, list=16%, signal=42%	COL4A3/COL4A2/TLL2/PCOLCE2/COL16A1/COL5A3/COL8A2/COL11A1/COL4A1/P4HA2/P3H2/ADAMTS14/COL1A1/COL12A1/COL5A1/P4HA3/COL8A1/ADAMTS2/COL1A2/COL10A1/COL15A1/COL5A2/PLOD2/COL6A3/COL4A4/COL6A6/COL14A1/COL3A1/COL21A1/COL17A1/ADAMTS3/TLL1/COL19A1
REACTOME_DISEASES_ASSOCIATED_WITH_O_GLYCOSYLATION_OF_PROTEINS	REACTOME_DISEASES_ASSOCIATED_WITH_O_GLYCOSYLATION_OF_PROTEINS	67	-0.626547	-2.46631	0.00242131	0.0189205	0.0113327	3754	tags=46%, list=13%, signal=40%	ADAMTS16/ADAMTS4/ADAMTS6/ADAMTSL4/ADAMTS14/GALNT3/THSD7A/THBS2/MUC5B/ADAMTS5/ADAMTS2/ADAMTS1/THSD4/ADAMTS15/MUC1/ADAMTS12/NOTCH2/ADAMTSL1/SBSPON/ADAMTS18/ADAMTS8/THBS1/MUC21/SPON1/ADAMTSL3/ADAMTS3/MUC6/MUC13/MUC4/MUC16/MUC17
REACTOME_VISUAL_PHOTOTRANSDUCTION	REACTOME_VISUAL_PHOTOTRANSDUCTION	99	-0.40492	-1.7472	0.00242131	0.0189205	0.0113327	5372	tags=37%, list=19%, signal=30%	RDH16/OPN1SW/BCO1/RBP1/RGS9/GPC4/RETSAT/GRK7/LRP1/RCVRN/NMT2/CNGB1/HSD17B6/APOA2/CLPS/RDH10/LRP12/RLBP1/APOA4/RDH12/RBP2/LRP8/LDLR/LRP2/AWAT2/HSPG2/DHRS9/GPC6/LPL/SDR9C7/GPC5/AKR1C1/PNLIP/ABCA4/RDH8/AKR1B10/RPE65
SIG_PIP3_SIGNALING_IN_CARDIAC_MYOCTES	SIG_PIP3_SIGNALING_IN_CARDIAC_MYOCTES	67	-0.527457	-2.07626	0.00242131	0.0189205	0.0113327	8480	tags=61%, list=30%, signal=43%	SOS1/RPS6KB1/CDKN1B/SFN/IRS2/GRB2/PDPK1/IRS1/PTPN1/GSK3B/PAK1/PARD3/SHC1/YWHAH/PTEN/RPS6KA2/PIK3CD/MTOR/CREB1/YWHAG/NOLC1/GAB1/CYTH3/PAK2/SOS2/PIK3R5/MYC/PAK6/YWHAQ/PIK3CA/RPS6KA3/FOXO3/IRS4/CDKN2A/MET/CREB5/AKT3/IGFBP1/IGF1/F2RL2/SLC2A4
KEGG_DILATED_CARDIOMYOPATHY	KEGG_DILATED_CARDIOMYOPATHY	90	-0.534777	-2.25735	0.00243309	0.0189205	0.0113327	3351	tags=43%, list=12%, signal=38%	ADCY3/ADCY2/CACNB4/TGFB3/SGCB/ITGA11/CACNG8/ATP2A2/CACNG5/SGCG/ADCY9/ITGAV/ITGA7/CACNG6/LAMA2/TNF/ITGA2/DMD/SLC8A1/TPM1/CACNA1C/ITGB8/ITGA6/SGCA/ADCY5/ITGB1/ITGA5/TGFB2/CACNG7/SGCD/IGF1/ITGB3/CACNA2D1/ITGA4/ADCY7/RYR2/PLN/DES/ACTC1
KEGG_GAP_JUNCTION	KEGG_GAP_JUNCTION	90	-0.425415	-1.79572	0.00243309	0.0189205	0.0113327	5259	tags=42%, list=19%, signal=34%	TUBA1C/MAP2K1/MAPK1/GNAI3/PRKCB/MAP3K2/PLCB1/GUCY1B1/SOS2/LPAR1/TJP1/PLCB4/TUBA1B/ADCY3/PRKG2/PDGFRB/ADCY2/PDGFRA/NRAS/TUBB6/HTR2B/PDGFC/ADCY9/GUCY1A1/DRD2/ITPR1/HTR2A/ITPR2/GJA1/ITPR3/PRKG1/GRM1/GRM5/ADCY5/ADCY7/EGF/TUBAL3/EGFR
KEGG_PROGESTERONE_MEDIATED_OOCYTE_MATURATION	KEGG_PROGESTERONE_MEDIATED_OOCYTE_MATURATION	85	-0.428132	-1.77317	0.00243309	0.0189205	0.0113327	6479	tags=41%, list=23%, signal=32%	HSP90AA1/RPS6KA2/PRKACB/IGF1R/PIK3CD/KRAS/MAD2L1/MAP2K1/MAPK14/MAPK1/BUB1/GNAI3/PIK3R1/ANAPC1/PGR/CDC27/PDE3B/PIK3R5/PLK1/ADCY3/CCNA2/PIK3CB/ADCY2/PDE3A/CDC25B/PIK3CA/RPS6KA3/ADCY9/AKT3/ADCY5/PIK3CG/CPEB1/IGF1/ADCY7/CCNA1
KEGG_TOLL_LIKE_RECEPTOR_SIGNALING_PATHWAY	KEGG_TOLL_LIKE_RECEPTOR_SIGNALING_PATHWAY	100	-0.428592	-1.85002	0.00243309	0.0189205	0.0113327	6598	tags=40%, list=24%, signal=31%	IL12B/TRAF3/TRAF6/IRAK1/IFNB1/PIK3CD/IKBKG/TLR4/MAP2K1/MAPK14/MAPK1/PIK3R1/JUN/CHUK/TLR7/CD86/PIK3R5/CTSK/SPP1/NFKB1/PIK3CB/TAB2/CXCL8/TLR5/TLR3/TLR2/PIK3CA/CD80/TNF/STAT1/AKT3/CXCL10/IL6/CXCL9/TLR8/TICAM2/PIK3CG/CXCL11/TLR1/TLR6
PID_TXA2PATHWAY	PID_TXA2PATHWAY	56	-0.527029	-2.02221	0.00243309	0.0189205	0.0113327	7864	tags=54%, list=28%, signal=39%	FYN/RHOA/NOS3/LCK/PRKCH/PRKCQ/HCK/GNB5/PIK3R6/YES1/GNAQ/MAPK14/PRKCB/GNG2/SYK/PTGDR/VCAM1/PIK3R5/GNA14/GNA13/GNA12/SLC9A3R1/LYN/TGM2/BLK/ROCK1/ICAM1/PIK3CG/EGF/EGFR
REACTOME_CELL_JUNCTION_ORGANIZATION	REACTOME_CELL_JUNCTION_ORGANIZATION	90	-0.601265	-2.538	0.00243309	0.0189205	0.0113327	2273	tags=33%, list=8%, signal=31%	SDK2/CLDN18/ILK/CDH11/CLDN10/ACTN1/CDH7/FERMT2/CDH3/ITGA6/NECTIN3/CDH9/ITGB1/CADM2/FLNA/CLDN16/CDH17/CDH18/CDH2/COL17A1/LAMC2/LAMA3/KRT5/CADM3/KRT14/CLDN17/CDH10/FLNC/CLDN19/CLDN8
REACTOME_COLLAGEN_FORMATION	REACTOME_COLLAGEN_FORMATION	90	-0.560537	-2.36609	0.00243309	0.0189205	0.0113327	4324	tags=58%, list=16%, signal=49%	LAMB3/ITGB4/CTSL/COL22A1/COLGALT1/COL6A1/LOXL4/CTSS/COL4A3/COL4A2/DST/TLL2/MMP7/PCOLCE2/COL16A1/COL5A3/COL8A2/COL11A1/LOXL2/COL4A1/P4HA2/P3H2/CTSB/ADAMTS14/CTSV/COL1A1/COL12A1/COL5A1/P4HA3/COL8A1/ADAMTS2/COL1A2/COL10A1/LOX/COL15A1/COL5A2/PLOD2/COL6A3/MMP3/COL4A4/COL6A6/COL14A1/ITGA6/PXDN/COL3A1/COL21A1/COL17A1/LAMC2/LAMA3/ADAMTS3/TLL1/COL19A1
REACTOME_PEPTIDE_HORMONE_METABOLISM	REACTOME_PEPTIDE_HORMONE_METABOLISM	90	-0.493429	-2.08282	0.00243309	0.0189205	0.0113327	1444	tags=27%, list=5%, signal=25%	EXOC5/ANPEP/RAB27A/CPE/KLF4/MME/GATA4/INHBA/TSHB/MYO5A/IGF1/LEP/CPA3/ACE2/PCSK1/GCG/ISL1/CMA1/CPB1/CTSG/SLC30A8/DPP4/BCHE/CES1
REACTOME_TRANSPORT_OF_BILE_SALTS_AND_ORGANIC_ACIDS_METAL_IONS_AND_AMINE_COMPOUNDS	REACTOME_TRANSPORT_OF_BILE_SALTS_AND_ORGANIC_ACIDS_METAL_IONS_AND_AMINE_COMPOUNDS	85	-0.444307	-1.84016	0.00243309	0.0189205	0.0113327	5614	tags=44%, list=20%, signal=35%	SLC39A6/SLC13A2/SLC30A7/SLC6A11/SLC5A11/SLC44A1/SLC30A6/SLC13A5/SLC5A3/SLC22A15/SLC30A1/SLC39A10/SLC2A13/SLC6A2/SLC31A1/SLC6A20/SLC16A7/SLC6A9/SLC41A2/SLC39A8/SLC39A14/HEPH/SLC22A16/CP/SLC16A1/SLC40A1/SLC18A2/SLC47A1/SLC22A11/SLC22A2/RHCG/SLC22A3/SLC10A6/SLC30A8/SLC6A14/SLC47A2/SLC6A15
WP_ERBB_SIGNALING_PATHWAY	WP_ERBB_SIGNALING_PATHWAY	90	-0.417787	-1.76353	0.00243309	0.0189205	0.0113327	5861	tags=39%, list=21%, signal=31%	PIK3CD/MTOR/KRAS/FOXO1/MAP2K1/MAPK1/GAB1/PRKCB/PIK3R1/HBEGF/PAK2/JUN/ABL1/SOS2/ABL2/MYC/PAK6/PIK3CB/CBL/CAMK2D/BTC/PIK3CA/NRAS/TGFA/NCK1/NRG3/SHC4/AKT3/AREG/CAMK2A/NRG1/CAMK2B/EGF/EGFR/EREG
WP_GPCRS_OTHER	WP_GPCRS_OTHER	90	-0.449967	-1.89936	0.00243309	0.0189205	0.0113327	3763	tags=40%, list=14%, signal=35%	F2R/GPR18/GPR135/CXCR2/GPR183/HTR7/ADGRE2/CXCR1/S1PR1/GPR55/ADGRL2/CCR5/OR1F1/ADRB2/GPR88/LGR6/P2RY13/ADRA1D/GPR17/EDNRA/RXFP1/HTR2A/CELSR1/CELSR2/CHRM3/PROKR2/ADGRL3/MCHR2/ADGRE3/GRM1/GRPR/RXFP3/GPR176/ADGRD1/PTGFR/CHRM2
WP_TCELL_ANTIGEN_RECEPTOR_TCR_SIGNALING_PATHWAY	WP_TCELL_ANTIGEN_RECEPTOR_TCR_SIGNALING_PATHWAY	90	-0.437257	-1.84571	0.00243309	0.0189205	0.0113327	7501	tags=56%, list=27%, signal=41%	GRB2/PDPK1/LCK/IL15RA/IL1B/CD247/PAK1/PRKCQ/SHC1/ATF2/TRAF6/GAB2/MAP4K1/BCL10/CD4/CD3E/MAP3K14/CREB1/VIM/CD83/IKBKG/MAP2K1/MAPK14/MAPK1/PIK3R1/OPRM1/JUN/CHUK/NFATC2/SH2B3/REL/TNFRSF9/LCP2/GRAP2/NFKB1/CBL/IL1A/MALT1/ICOS/CD3G/CCR5/CD8A/PTPN11/NCK1/ITPR1/FAS/IL6/ITK/CD28/FYB1
WP_VIRAL_ACUTE_MYOCARDITIS	WP_VIRAL_ACUTE_MYOCARDITIS	85	-0.498891	-2.06623	0.00243309	0.0189205	0.0113327	7065	tags=54%, list=25%, signal=41%	JKAMP/MYH6/IL12A/GSK3B/DAG1/IL12B/CD4/CREB1/ITGB2/TLR4/MAPK1/EIF4G2/PIK3R1/IFNG/CXCR4/ABL1/EIF4G1/CASP7/ABL2/BCL2/ITGAL/JAK1/TLR5/TLR3/CD55/SGCB/STAT3/RASA1/CCR5/EDN1/CD80/SGCG/CD40LG/ILK/CCR3/LAMA2/TNF/DMD/STAT1/IL10/CAV1/IL6/NOS1/SGCA/SGCD/NOD2
KEGG_ERBB_SIGNALING_PATHWAY	KEGG_ERBB_SIGNALING_PATHWAY	87	-0.438526	-1.82722	0.00243902	0.0189205	0.0113327	5861	tags=41%, list=21%, signal=33%	PIK3CD/MTOR/KRAS/MAP2K1/MAPK1/GAB1/PRKCB/PIK3R1/HBEGF/PAK2/JUN/ABL1/SOS2/ABL2/PIK3R5/MYC/PAK6/PIK3CB/CBL/CAMK2D/BTC/PIK3CA/NRAS/TGFA/NCK1/NRG3/SHC4/AKT3/AREG/PIK3CG/CAMK2A/NRG1/CAMK2B/EGF/EGFR/EREG
KEGG_SMALL_CELL_LUNG_CANCER	KEGG_SMALL_CELL_LUNG_CANCER	84	-0.522191	-2.15641	0.00243902	0.0189205	0.0113327	6640	tags=52%, list=24%, signal=40%	BIRC3/XIAP/TRAF3/TRAF6/PTEN/LAMB3/PIK3CD/PIAS3/IKBKG/PIK3R1/RB1/PIAS1/COL4A2/LAMA4/E2F2/CHUK/BCL2/PIK3R5/MYC/COL4A1/PTGS2/NFKB1/LAMC1/PIK3CB/FN1/APAF1/PIK3CA/RARB/ITGAV/LAMA2/CCNE2/ITGA2/RXRG/NOS2/LAMA1/AKT3/CDK6/COL4A4/ITGA6/ITGB1/PIK3CG/CDKN2B/LAMC2/LAMA3
REACTOME_FCGAMMA_RECEPTOR_FCGR_DEPENDENT_PHAGOCYTOSIS	REACTOME_FCGAMMA_RECEPTOR_FCGR_DEPENDENT_PHAGOCYTOSIS	91	-0.422264	-1.78453	0.00243902	0.0189205	0.0113327	7287	tags=45%, list=26%, signal=33%	DOCK1/WASF1/CD247/ABI1/PAK1/HCK/HSP90AA1/YES1/ELMO1/BAIAP2/AHCYL1/ACTR3/MAPK1/BTK/PIK3R1/CYFIP1/WIPF3/ABL1/SYK/PLD4/WASF2/MYH9/ACTR2/NCKAP1L/WASF3/PIK3CB/NCKAP1/WIPF1/PIK3CA/CD3G/PLD1/MYH2/LYN/NCK1/FCGR3A/FCGR2A/ITPR1/ITPR2/ITPR3/MYO10/MYO5A
REACTOME_INTEGRIN_CELL_SURFACE_INTERACTIONS	REACTOME_INTEGRIN_CELL_SURFACE_INTERACTIONS	84	-0.528078	-2.18072	0.00243902	0.0189205	0.0113327	4659	tags=54%, list=17%, signal=45%	COL4A3/ITGA8/COL4A2/ITGA1/ICAM5/JAM2/COL16A1/VCAM1/COL5A3/ITGAD/COL8A2/SPP1/COL4A1/FN1/ITGAL/JAM3/ICAM3/CD47/ITGA11/COL1A1/COL5A1/COL8A1/COL1A2/COL10A1/ITGAV/LUM/ITGA7/COL5A2/ITGA2/COL6A3/ITGB8/COL4A4/COL6A6/ITGA6/TNC/HSPG2/ICAM1/CD44/COL3A1/ITGB1/ITGA5/FBN1/THBS1/ITGB3/ITGA4
REACTOME_PROTEIN_PROTEIN_INTERACTIONS_AT_SYNAPSES	REACTOME_PROTEIN_PROTEIN_INTERACTIONS_AT_SYNAPSES	87	-0.43276	-1.8032	0.00243902	0.0189205	0.0113327	4782	tags=40%, list=17%, signal=33%	GRIA1/DLG2/NRXN2/LRRTM2/SLITRK4/EPB41L5/BEGAIN/PTPRD/LRRTM4/SYT10/PDLIM5/EPB41L3/STXBP1/SHANK1/SLITRK1/SYT1/PPFIBP1/SYT12/EPB41L2/LRRTM3/SLITRK5/IL1RAPL1/PPFIA2/HOMER2/GRM1/GRM5/SLITRK2/LRRTM1/NRXN1/GRIA3/NTRK3/NLGN1/IL1RAP/GRIN2A/SLITRK3
REACTOME_SIGNALING_BY_FGFR	REACTOME_SIGNALING_BY_FGFR	87	-0.439242	-1.8302	0.00243902	0.0189205	0.0113327	2899	tags=21%, list=10%, signal=19%	GALNT3/PIK3CA/NRAS/FGFR1/PTPN11/KL/ANOS1/FLRT2/FGF16/FGF7/FGF2/FGF20/FGFBP2/FGF10/FGFBP1/FGF5/FGF4/FGF3
WP_EGFR_TYROSINE_KINASE_INHIBITOR_RESISTANCE	WP_EGFR_TYROSINE_KINASE_INHIBITOR_RESISTANCE	84	-0.43204	-1.78413	0.00243902	0.0189205	0.0113327	6829	tags=51%, list=25%, signal=39%	FGFR2/GSK3B/EIF4E/SHC1/PTEN/IGF1R/PIK3CD/MTOR/KRAS/NF1/MAP2K1/MAPK1/RRAS2/GAB1/PRKCB/PIK3R1/SOS2/BCL2/JAK2/MYC/MRAS/PIK3CB/PDGFRB/IL6R/JAK1/PDGFRA/STAT3/PIK3CA/NRAS/TGFA/FOXO3/PDGFC/SHC4/MET/AKT3/IL6/AXL/IGF1/NRG1/FGF2/EGF/EGFR/HGF
WP_RETINOBLASTOMA_GENE_IN_CANCER	WP_RETINOBLASTOMA_GENE_IN_CANCER	87	-0.530747	-2.21148	0.00243902	0.0189205	0.0113327	6318	tags=45%, list=23%, signal=35%	SIN3A/POLD3/CHEK1/DHFR/RPA1/TTK/MCM4/PRIM1/TOP2A/RFC3/RBP1/HLTF/KIF4A/RB1/BARD1/CCDC6/MCM6/ABL1/ORC1/MSH6/E2F2/POLA1/SMARCA2/MYC/CCNA2/RRM2/DCK/TFDP1/DNMT1/NPAT/RRM1/SMC1A/SMC3/CDC25B/SMC2/PRKDC/ANLN/CCNE2/CDK6
KEGG_MELANOGENESIS	KEGG_MELANOGENESIS	101	-0.433479	-1.86967	0.00244499	0.0189205	0.0113327	6827	tags=47%, list=25%, signal=35%	FZD8/GSK3B/KIT/LEF1/CREB3L2/EP300/WNT2/PRKACB/GNAQ/CREBBP/CREB1/KRAS/TCF7/CTNNB1/MAP2K1/MAPK1/GNAI3/PRKCB/CREB3L1/PLCB1/FZD6/FZD5/CALML3/PLCB4/WNT16/ADCY3/WNT2B/ADCY2/CAMK2D/TCF7L1/WNT9A/WNT3A/NRAS/EDN1/ADCY9/WNT5B/MITF/TYRP1/ADCY5/KITLG/CAMK2A/WNT9B/CALML5/GNAO1/DCT/CAMK2B/ADCY7
WP_HUMAN_COMPLEMENT_SYSTEM	WP_HUMAN_COMPLEMENT_SYSTEM	96	-0.468231	-2.01166	0.00244499	0.0189205	0.0113327	3890	tags=38%, list=14%, signal=32%	SERPING1/C3/SPP1/LAMC1/CD93/FCER2/CD19/C1R/CD55/TLR2/C6/C3AR1/C5AR1/CSNK1A1/FPR1/FCGR3A/PROS1/C1S/ITGA2/LRP2/CFI/ICAM1/PRNP/MASP1/DCN/THBS1/ITGB3/VSIG4/C4A/C7/F13A1/PTX3/CR1/CR2/SFTPA1/ADIPOQ
WP_INTEGRINMEDIATED_CELL_ADHESION	WP_INTEGRINMEDIATED_CELL_ADHESION	101	-0.437568	-1.88731	0.00244499	0.0189205	0.0113327	7501	tags=52%, list=27%, signal=38%	GRB2/PDPK1/RHO/DOCK1/ITGA3/RAP1B/PAK1/ITGAM/SHC1/ITGA9/ITGAX/RAP1A/ITGB4/ITGB5/RAPGEF1/ITGB2/ITGB7/MAP2K1/GIT2/MAPK1/PAK2/ITGA8/ROCK2/ITGA1/ITGAD/PAK6/ITGAL/MIR34C/VCL/TLN1/ITGA11/CAPN2/MAPK6/ITGAV/ILK/ITGA7/MAPK4/ITGA2/CAV2/ROCK1/AKT3/CAV1/ITGB8/ITGA6/ITGB1/ITGA5/ITGB3/ITGA4/CAPN6/TNS1/MYPN/SELENOP/SORBS1
WP_SMALL_CELL_LUNG_CANCER	WP_SMALL_CELL_LUNG_CANCER	96	-0.454228	-1.9515	0.00244499	0.0189205	0.0113327	4837	tags=35%, list=17%, signal=29%	PIK3R1/RB1/COL4A3/POLK/COL4A2/LAMA4/E2F2/CHUK/BCL2/MYC/COL4A1/PTGS2/NFKB1/LAMC1/PIK3CB/FN1/APAF1/PIK3CA/RARB/ITGAV/LAMA2/CCNE2/ITGA2/RXRG/NOS2/LAMA1/AKT3/CDK6/COL4A4/ITGA6/ITGB1/CDKN2B/LAMC2/LAMA3
WP_TOLLLIKE_RECEPTOR_SIGNALING_PATHWAY	WP_TOLLLIKE_RECEPTOR_SIGNALING_PATHWAY	101	-0.417301	-1.79989	0.00244499	0.0189205	0.0113327	6717	tags=40%, list=24%, signal=30%	TAB3/IL12B/TRAF3/TRAF6/IRAK1/IFNB1/PIK3CD/IKBKG/TLR4/MAP2K1/MAPK14/MAPK1/PIK3R1/JUN/CHUK/TLR7/CD86/PIK3R5/SPP1/NFKB1/PIK3CB/TAB2/CXCL8/TLR5/TLR3/TLR2/PIK3CA/CD80/TNF/STAT1/AKT3/CXCL10/IL6/CXCL9/TLR8/TICAM2/PIK3CG/CXCL11/TLR1/TLR6
WP_WNT_SIGNALING_PATHWAY_AND_PLURIPOTENCY	WP_WNT_SIGNALING_PATHWAY_AND_PLURIPOTENCY	101	-0.393199	-1.69594	0.00244499	0.0189205	0.0113327	7873	tags=50%, list=28%, signal=36%	FZD7/PPP2R1B/CTBP2/RHOA/WNT7A/FZD1/PPP2R5C/PAFAH1B1/PRKCH/FZD8/GSK3B/PRKCQ/LEF1/EP300/FBXW2/PPP2R5E/WNT2/ZBTB33/LRP6/CREBBP/TCF7/CTNNB1/PPP2CB/CTNND1/PRKCB/PRKCI/JUN/FZD6/FZD5/AXIN2/MMP7/CCND2/APC/RACGAP1/MYC/WNT16/WNT2B/TCF7L1/WNT3A/PPP2R3A/PLAU/WNT5B/LDLR/NKD1/CD44/FOXD3/SOX2/LRRK2/WNT9B/PPP2R2C
REACTOME_TOLL_LIKE_RECEPTOR_TLR1_TLR2_CASCADE	REACTOME_TOLL_LIKE_RECEPTOR_TLR1_TLR2_CASCADE	97	-0.440756	-1.89622	0.002457	0.0189205	0.0113327	6717	tags=42%, list=24%, signal=32%	TAB3/ATF2/TRAF6/IRAK1/RPS6KA2/UBE2V1/NKIRAS1/PELI1/FBXW11/RPS6KA5/CREB1/IKBKG/PPP2CB/TLR4/MAP2K1/MEF2C/MAPK14/MAPK1/BTK/DUSP3/JUN/ATF1/DUSP7/CHUK/NFKB1/SFTPD/TAB2/PELI2/S100A12/TLR2/IRAK3/RPS6KA3/APP/MEF2A/MAP3K1/SAA1/NOD2/TLR1/CD36/TLR6/SFTPA1
WP_B_CELL_RECEPTOR_SIGNALING_PATHWAY	WP_B_CELL_RECEPTOR_SIGNALING_PATHWAY	97	-0.48694	-2.09492	0.002457	0.0189205	0.0113327	6942	tags=52%, list=25%, signal=39%	ELK1/GSK3B/MEF2D/SHC1/ATF2/GAB2/MAP4K1/BCL10/LAT2/CREB1/FOXO1/RAPGEF1/DAPP1/IKBKG/PIP5K1A/MAP2K1/MEF2C/MAPK14/MAPK1/GAB1/PRKCB/BTK/PIK3R1/JUN/ETS1/SYK/CHUK/NFATC2/REL/MYC/NFKB1/CBL/MALT1/CD19/CD79A/NFATC3/CD22/LYN/PTPN11/NCK1/PIP5K1B/GTF2I/MAPK4/BLK/KLF11/PIK3AP1/PIK3CG/PTPRC/CAMK2A/CR2
WP_PATHWAYS_REGULATING_HIPPO_SIGNALING	WP_PATHWAYS_REGULATING_HIPPO_SIGNALING	97	-0.477175	-2.05291	0.002457	0.0189205	0.0113327	6829	tags=58%, list=25%, signal=44%	CDH5/RHOA/PRKAB2/CDH1/PRKCH/FGFR2/SMAD2/NTRK1/KIT/PRKCQ/EPHA2/PRKAG2/LATS1/LEF1/CDH13/PRKACB/IGF1R/GNAQ/MTOR/TCF7/PRKAR1A/CTNNB1/GNAI3/PRKCB/PRKCI/PLCB1/STK3/PRKAR2A/PRKD3/NTRK2/CSF1R/TEAD4/PLCB4/PRKAR2B/PDGFRB/TCF7L1/PDGFRA/PRKAA2/TEK/TEAD1/CDH19/FGFR1/FLT3/LATS2/CDH11/MET/GNAL/CDH7/CDH3/CDH9/CDH17/NGFR/CDH18/CDH2/EGFR/CDH10
PID_FAK_PATHWAY	PID_FAK_PATHWAY	59	-0.499149	-1.93044	0.00246305	0.0189205	0.0113327	8959	tags=69%, list=32%, signal=47%	CRK/MAP2K4/ARHGEF11/MAPK9/SOS1/WASL/FYN/RHOA/GRB2/DOCK1/RAP1B/MMP14/PAK1/ARHGAP26/RAP1A/YES1/ELMO1/BMX/ITGB5/RAPGEF1/MAP2K1/ARHGAP35/KLF8/GIT2/MAPK1/PIK3R1/JUN/PTPN21/ROCK2/ETS1/VCL/TLN1/ASAP1/PIK3CA/RASA1/CAPN2/ITGAV/NCK1/ACTN1/ITGB1/ITGA5
REACTOME_IRS_MEDIATED_SIGNALLING	REACTOME_IRS_MEDIATED_SIGNALLING	48	-0.529806	-1.97213	0.00246305	0.0189205	0.0113327	3852	tags=35%, list=14%, signal=31%	PDE3B/PIK3R4/PIK3CB/PIK3CA/NRAS/FGFR1/FLT3/PTPN11/KL/FGF16/FGF7/FGF2/FGF20/FGF10/FGF5/FGF4/FGF3
REACTOME_NON_INTEGRIN_MEMBRANE_ECM_INTERACTIONS	REACTOME_NON_INTEGRIN_MEMBRANE_ECM_INTERACTIONS	59	-0.615343	-2.37982	0.00246305	0.0189205	0.0113327	4659	tags=54%, list=17%, signal=45%	COL4A3/COL4A2/LAMA4/COL5A3/COL11A1/COL4A1/LAMC1/FN1/COL1A1/COL5A1/COL1A2/COL10A1/ITGAV/COL5A2/LAMA2/ITGA2/DMD/ACTN1/LAMA1/COL4A4/ITGA6/TNC/HSPG2/COL3A1/ITGB1/NRXN1/DDR2/THBS1/ITGB3/LAMC2/LAMA3/FGF2
REACTOME_POST_TRANSLATIONAL_MODIFICATION_SYNTHESIS_OF_GPI_ANCHORED_PROTEINS	REACTOME_POST_TRANSLATIONAL_MODIFICATION_SYNTHESIS_OF_GPI_ANCHORED_PROTEINS	93	-0.468264	-1.98912	0.00246305	0.0189205	0.0113327	3122	tags=29%, list=11%, signal=26%	LY6G6D/RECK/FOLR2/CNTN4/PIGK/MDGA1/ART3/ULBP2/TEX101/ART4/IZUMO1R/MELTF/PRND/VNN2/CEACAM7/NEGR1/MDGA2/VNN3/CD109/VNN1/NTNG1/XPNPEP2/RAET1L/FCGR3B/MSLN/GP2/CEACAM5
REACTOME_TOLL_LIKE_RECEPTOR_9_TLR9_CASCADE	REACTOME_TOLL_LIKE_RECEPTOR_9_TLR9_CASCADE	95	-0.405026	-1.73391	0.00246305	0.0189205	0.0113327	7168	tags=42%, list=26%, signal=31%	PIK3C3/ELK1/TAB3/ATF2/TRAF6/IRAK1/RPS6KA2/UBE2V1/NKIRAS1/PELI1/FBXW11/RPS6KA5/CREB1/IKBKG/PPP2CB/TLR4/MAP2K1/MEF2C/MAPK14/MAPK1/DUSP3/JUN/ATF1/DUSP7/CHUK/TLR7/PIK3R4/NFKB1/EEA1/TAB2/PELI2/S100A12/RPS6KA3/APP/MEF2A/MAP3K1/SAA1/TLR8/TICAM2/NOD2
WP_DIFFERENTIATION_PATHWAY	WP_DIFFERENTIATION_PATHWAY	48	-0.61381	-2.28482	0.00246305	0.0189205	0.0113327	3951	tags=48%, list=14%, signal=41%	CSF1R/NODAL/CSF1/CXCR1/WNT2B/IL6R/TNFSF11/CNTF/TGFB3/WNT3A/IL11/IL6/INHBA/KITLG/IGF1/NT5E/NOG/FGF2/TPO/EGF/HGF/FGF10/FGF4
WP_G_PROTEIN_SIGNALING_PATHWAYS	WP_G_PROTEIN_SIGNALING_PATHWAYS	93	-0.42214	-1.79319	0.00246305	0.0189205	0.0113327	7606	tags=49%, list=27%, signal=36%	RHOA/GNG4/PDE4D/AKAP10/GNAZ/PRKCH/PRKCQ/GNB5/GNGT1/PRKACB/GNAQ/KRAS/PRKAR1A/PPP3CA/GNAI3/PRKCB/PRKCI/GNG10/AKAP9/AKAP3/PRKAR2A/PRKD3/AKAP11/ADCY3/PRKAR2B/GNA14/GNA13/ADCY2/AKAP13/GNA12/NRAS/AKAP5/PDE4B/AKAP12/ADCY9/ITPR1/GNAL/GNG12/KCNJ3/PDE1C/PDE1A/ADCY5/GNAO1/AKAP6/ADCY7/PALM2AKAP2
WP_MICRORNAS_IN_CARDIOMYOCYTE_HYPERTROPHY	WP_MICRORNAS_IN_CARDIOMYOCYTE_HYPERTROPHY	95	-0.463072	-1.9824	0.00246305	0.0189205	0.0113327	5955	tags=40%, list=21%, signal=32%	IGF1R/LRP6/PIK3CD/MAP3K14/MTOR/CTNNB1/IKBKG/PPP3CA/MAP2K1/MAPK14/MAPK1/PRKCB/PIK3R1/ROCK2/LIF/CHUK/NFKB1/PIK3CB/CAMK2D/STAT3/PIK3CA/WNT3A/EDN1/NPPB/RCAN1/TNF/MAPK4/ROCK1/IL6ST/GATA4/PRKG1/HDAC9/PIK3CG/IGF1/NRG1/FGF2/EGF/MYLK
KEGG_AXON_GUIDANCE	KEGG_AXON_GUIDANCE	129	-0.432153	-1.9614	0.00246914	0.0189205	0.0113327	5716	tags=40%, list=21%, signal=32%	ABLIM1/KRAS/NTN3/EPHA4/NTN4/PPP3CA/ABLIM2/MAPK1/GNAI3/EPHB2/ARHGEF12/PAK2/CXCR4/ABL1/ROCK2/UNC5D/UNC5C/NFATC2/DPYSL2/PPP3R2/EPHB3/EPHA7/PAK6/NFAT5/RASA1/NRAS/NFATC3/SEMA3D/NCK1/EPHB1/SLIT2/EFNB2/NRP1/MET/ROCK1/EPHA5/CFL2/PLXNC1/DPYSL5/SEMA3E/ROBO1/NTN1/ITGB1/EPHA3/SEMA6D/SEMA3A/CXCL12/UNC5A/NTNG1/EPHA6/L1CAM
KEGG_NOD_LIKE_RECEPTOR_SIGNALING_PATHWAY	KEGG_NOD_LIKE_RECEPTOR_SIGNALING_PATHWAY	62	-0.483768	-1.87733	0.00246914	0.0189205	0.0113327	6717	tags=47%, list=24%, signal=36%	TAB3/BIRC3/XIAP/HSP90AA1/TRAF6/NLRC4/ERBIN/IKBKG/MAPK14/MAPK1/CCL2/NAIP/CARD6/CHUK/TNFAIP3/NFKB1/CXCL2/CCL11/TAB2/CXCL8/CASP5/NLRP3/CXCL1/TNF/CCL8/IL6/MEFV/CCL7/NOD2
KEGG_PROSTATE_CANCER	KEGG_PROSTATE_CANCER	88	-0.460901	-1.93065	0.00246914	0.0189205	0.0113327	6829	tags=52%, list=25%, signal=40%	FGFR2/GSK3B/LEF1/HSP90AA1/PTEN/CREB3L2/EP300/IGF1R/CREBBP/PIK3CD/MTOR/CREB1/KRAS/TCF7/FOXO1/CTNNB1/IKBKG/MAP2K1/MAPK1/PIK3R1/CREB3L1/RB1/SOS2/E2F2/CHUK/BCL2/PIK3R5/NFKB1/PIK3CB/PDGFRB/TCF7L1/PDGFRA/PIK3CA/NRAS/TGFA/FGFR1/PDGFC/KLK3/CCNE2/CREB5/AKT3/PIK3CG/IGF1/SRD5A2/EGF/EGFR
PID_FCER1_PATHWAY	PID_FCER1_PATHWAY	60	-0.494318	-1.91414	0.00246914	0.0189205	0.0113327	6564	tags=53%, list=24%, signal=41%	SHC1/GAB2/IGHE/LAT2/IKBKG/MAP2K1/MAPK1/SPHK1/PRKCB/BTK/PIK3R1/PAK2/JUN/SYK/CHUK/NFATC2/LCP2/NFKB1/CBL/DUSP1/S1PR1/WIPF1/PIK3CA/RASA1/FCER1A/MS4A2/MAP3K1/FER/LYN/PTPN11/PLA2G4A/ITK
PID_IL12_2PATHWAY	PID_IL12_2PATHWAY	60	-0.495686	-1.91944	0.00246914	0.0189205	0.0113327	7662	tags=62%, list=28%, signal=45%	MAP2K6/PPP3CB/LCK/CCL4/IL1B/CD247/RAB7A/IL12A/IL12B/ATF2/IL18RAP/CD4/CD3E/MTOR/IL2RG/GZMA/PPP3CA/MAPK14/B2M/IFNG/IL18R1/IL12RB1/JAK2/STAT4/NFKB1/FASLG/IL12RB2/STAT3/CD3G/CCR5/CD8A/IL1R1/EOMES/IL2RA/NOS2/STAT1/IL2RB
PID_PDGFRB_PATHWAY	PID_PDGFRB_PATHWAY	129	-0.446852	-2.02811	0.00246914	0.0189205	0.0113327	7127	tags=50%, list=26%, signal=37%	PTPN1/ABI1/RAP1B/EPS8/ELK1/PTPRJ/PAK1/HCK/SHC1/YWHAH/PTEN/RAP1A/PIK3R6/YES1/PIK3CD/KRAS/YWHAG/RAPGEF1/BAIAP2/ACTR3/MAP2K1/ARHGAP35/ACTN4/MAPK1/SPHK1/GAB1/USP6NL/PIK3R1/JUN/ABL1/DOCK4/LRP1/WASF2/JAK2/PIK3R5/MYC/ACTR2/EIF2AK2/PIK3CB/PDGFRB/CBL/YWHAQ/S1PR1/NCKAP1/STAT3/PIK3CA/RASA1/NRAS/RPS6KA3/SLC9A3R1/LYN/PTPN11/ITGAV/NCK1/IQGAP1/PLA2G4A/SLA/BLK/STAT1/ACTA2/TAGLN/PIK3CG/ITGB3/MYOCD
PID_TCR_PATHWAY	PID_TCR_PATHWAY	62	-0.525051	-2.03753	0.00246914	0.0189205	0.0113327	7501	tags=63%, list=27%, signal=46%	GRB2/PDPK1/LCK/CD247/STK39/PRKCQ/SHC1/TRAF6/PTEN/GAB2/MAP4K1/BCL10/CD4/CD3E/RAP1A/MAP3K14/KRAS/IKBKG/PRKCB/RASGRP2/CHUK/CD86/LCP2/GRAP2/RASGRP1/SLA2/CBL/MALT1/STIM1/CD3G/NRAS/CD80/PTPN11/NCK1/ITK/CD28/FLNA/PTPRC/FYB1
REACTOME_O_LINKED_GLYCOSYLATION_OF_MUCINS	REACTOME_O_LINKED_GLYCOSYLATION_OF_MUCINS	62	-0.584957	-2.27001	0.00246914	0.0189205	0.0113327	4033	tags=42%, list=14%, signal=36%	GCNT1/B3GNT2/B4GALT5/B3GNT9/GALNT6/GALNT10/GALNT3/CHST4/MUC5B/ST6GAL1/GALNT13/B3GNT6/MUC1/GALNT16/B3GNT5/GALNT15/GALNT5/GALNT17/MUC21/GCNT3/GALNT4/MUC6/MUC13/MUC4/MUC16/MUC17
REACTOME_SIGNALING_BY_FGFR_IN_DISEASE	REACTOME_SIGNALING_BY_FGFR_IN_DISEASE	62	-0.489903	-1.90114	0.00246914	0.0189205	0.0113327	2829	tags=23%, list=10%, signal=20%	STAT3/PIK3CA/NRAS/FGFR1/MYO18A/STAT1/FGF16/FGF7/FGF2/FGF20/FGF10/FGF5/FGF4/FGF3
REACTOME_SIGNALING_BY_VEGF	REACTOME_SIGNALING_BY_VEGF	106	-0.404957	-1.76339	0.00246914	0.0189205	0.0113327	7685	tags=47%, list=28%, signal=34%	RICTOR/CDH5/RHOA/NOS3/PDPK1/DOCK1/WASF1/ABI1/PAK1/HSP90AA1/PRKACB/NCF1/ELMO1/MTOR/KRAS/CTNNB1/BAIAP2/AHCYL1/TRIB3/MAPK14/SPHK1/CTNND1/PRKCB/PIK3R1/CYFIP1/PAK2/ROCK2/WASF2/NCKAP1L/WASF3/PIK3CB/NCKAP1/PIK3CA/RASA1/NRAS/ITGAV/NCK1/VEGFC/CYBB/NCF2/NRP1/ITPR1/ITPR2/ROCK1/AKT3/CAV1/ITPR3/AXL/NRP2/ITGB3
WP_ADIPOGENESIS	WP_ADIPOGENESIS	129	-0.461633	-2.0952	0.00246914	0.0189205	0.0113327	6059	tags=44%, list=22%, signal=35%	RBL1/NCOA2/ZMPSTE24/NCOR1/CREB1/EPAS1/FOXO1/CTNNB1/MEF2C/TRIB3/PNPLA3/RBL2/LPIN1/RB1/CNTFR/LIF/NR2F1/KLF6/SOCS3/SERPINE1/EGR2/MBNL1/PRLR/PPARA/SCD/NRIP1/STAT3/MEF2A/LIFR/IRS4/SFRP4/WWTR1/KLF7/WNT5B/TNF/HIF1A/FAS/RXRG/RORA/STAT1/IL6ST/CYP26B1/IL6/GATA4/NR3C1/NAMPT/LPL/DLK1/FOXC2/IGF1/LEP/PLIN1/PTGIS/PPARGC1A/HNF1A/SLC2A4/ADIPOQ
REACTOME_CARGO_RECOGNITION_FOR_CLATHRIN_MEDIATED_ENDOCYTOSIS	REACTOME_CARGO_RECOGNITION_FOR_CLATHRIN_MEDIATED_ENDOCYTOSIS	105	-0.439246	-1.9075	0.00247525	0.0189205	0.0113327	4326	tags=34%, list=16%, signal=29%	SCARB2/PICALM/HBEGF/VAMP7/SGIP1/SH3KBP1/UBQLN1/CLTC/CBL/TGOLN2/AGFG1/BTC/TFRC/CD3G/STON1/TACR1/TGFA/SYT1/SYT11/IGF2R/ADRB2/LDLR/DAB2/LRP2/M6PR/AREG/IL7R/AGTR1/CFTR/SLC18A3/EGF/SH3GL3/EGFR/EREG/EPGN/CHRM2
REACTOME_PI3K_AKT_SIGNALING_IN_CANCER	REACTOME_PI3K_AKT_SIGNALING_IN_CANCER	102	-0.559418	-2.41399	0.00247525	0.0189205	0.0113327	3399	tags=36%, list=12%, signal=32%	PIK3CB/PDGFRB/STRN/CD19/PDGFRA/BTC/ICOS/PIK3CA/TGFA/FOXO3/CD80/FGFR1/PTPN11/NRG3/MET/AKT3/KL/PIK3AP1/TRAT1/CD28/KITLG/ESR1/AREG/NRG1/FGF16/FGF7/FGF2/FGF20/EGF/EGFR/HGF/EREG/FGF10/EPGN/FGF5/FGF4/FGF3
WP_SENESCENCE_AND_AUTOPHAGY_IN_CANCER	WP_SENESCENCE_AND_AUTOPHAGY_IN_CANCER	105	-0.495385	-2.1513	0.00247525	0.0189205	0.0113327	7243	tags=53%, list=26%, signal=40%	PCNA/RNASEL/GSN/HMGA1/PIK3C3/IL1B/MMP14/ATG3/KMT2A/GSK3B/LAMP1/SLC39A1/RB1CC1/PTEN/IFNB1/IRF1/IGF1R/MTOR/UVRAG/MAP2K1/SQSTM1/MAPK14/MAPK1/CXCL14/RB1/GABARAPL1/IFNG/JUN/BCL2/SERPINE1/BECN1/SPARC/FN1/IL6R/IL1A/CXCL8/CDC25B/COL1A1/COL10A1/CDKN2A/CXCL1/PLAU/IFI16/LAMP2/IL6ST/PLAT/IL6/IL24/INHBA/CD44/COL3A1/IGFBP5/MAP1LC3C/IGF1/THBS1/SERPINB2
REACTOME_ASSEMBLY_OF_COLLAGEN_FIBRILS_AND_OTHER_MULTIMERIC_STRUCTURES	REACTOME_ASSEMBLY_OF_COLLAGEN_FIBRILS_AND_OTHER_MULTIMERIC_STRUCTURES	61	-0.560106	-2.17004	0.00248139	0.0189205	0.0113327	5394	tags=64%, list=19%, signal=52%	LAMB3/ITGB4/CTSL/COL6A1/LOXL4/CTSS/COL4A3/COL4A2/DST/TLL2/MMP7/COL5A3/COL8A2/COL11A1/LOXL2/COL4A1/CTSB/CTSV/COL1A1/COL12A1/COL5A1/COL8A1/COL1A2/COL10A1/LOX/COL15A1/COL5A2/COL6A3/MMP3/COL4A4/COL6A6/COL14A1/ITGA6/PXDN/COL3A1/COL17A1/LAMC2/LAMA3/TLL1
WP_TYROBP_CAUSAL_NETWORK	WP_TYROBP_CAUSAL_NETWORK	61	-0.570235	-2.20928	0.00248139	0.0189205	0.0113327	7235	tags=64%, list=26%, signal=47%	APBB1IP/ZFP36L2/FKBP15/CYTL1/GAL3ST4/ITGAM/ITGAX/CREB3L2/ADAP2/CD4/RNASE6/ITGB2/SFT2D2/GIMAP2/NRROS/LHFPL2/RGS1/SAMSN1/SH2B3/PPP1R18/C3/NCKAP1L/BIN2/SPP1/C1QC/CXCL16/MAF/IL13RA1/CD37/IL10RA/RUNX3/TGFBR1/CD84/NCF2/PLEK/LGALS9C/GAPT/LGALS9B/DPYD
REACTOME_CELL_CELL_COMMUNICATION	REACTOME_CELL_CELL_COMMUNICATION	128	-0.558039	-2.52515	0.00249377	0.0189205	0.0113327	3399	tags=37%, list=12%, signal=32%	PIK3CB/SFTPD/CD47/SPTBN1/PIK3CA/CLDN1/SDK2/CLDN18/PTPN11/NCK1/IQGAP1/ILK/CDH11/CLDN10/SIRPB1/ACTN1/ACTN2/CDH7/FERMT2/SIRPA/CDH3/KIRREL1/ITGA6/NECTIN3/CDH9/ITGB1/CADM2/FLNA/CLDN16/CDH17/CDH18/KIRREL2/FYB1/CDH2/COL17A1/LAMC2/LAMA3/NPHS1/KRT5/CADM3/KRT14/CLDN17/CDH10/FLNC/CLDN19/SFTPA1/CLDN8
REACTOME_FORMATION_OF_THE_CORNIFIED_ENVELOPE	REACTOME_FORMATION_OF_THE_CORNIFIED_ENVELOPE	127	-0.690731	-3.12554	0.00249377	0.0189205	0.0113327	2335	tags=45%, list=8%, signal=41%	KRT83/PERP/LCE1C/DSG2/KRT37/KRT74/RPTN/KRT39/SPINK5/LCE2A/KRT79/FLG/KLK14/KRT35/KRT85/LIPN/KRT31/KRT34/LCE3D/TCHH/DSG1/KRT5/KRT16/PKP1/KRT32/DSP/DSC3/KRT28/KRT14/KRT4/KLK12/DSC2/SPINK6/DSG4/CASP14/KRT6A/KRT81/SPRR2D/KLK13/TGM1/DSG3/KRT84/PI3/KLK8/KRT75/CDSN/SPRR2F/SPRR2E/DSC1/SPRR1B/SPRR2B/SPRR2G/KRT1/SPRR2A/KRT6C/KLK5/KRT6B
REACTOME_KERATINIZATION	REACTOME_KERATINIZATION	127	-0.690731	-3.12554	0.00249377	0.0189205	0.0113327	2335	tags=45%, list=8%, signal=41%	KRT83/PERP/LCE1C/DSG2/KRT37/KRT74/RPTN/KRT39/SPINK5/LCE2A/KRT79/FLG/KLK14/KRT35/KRT85/LIPN/KRT31/KRT34/LCE3D/TCHH/DSG1/KRT5/KRT16/PKP1/KRT32/DSP/DSC3/KRT28/KRT14/KRT4/KLK12/DSC2/SPINK6/DSG4/CASP14/KRT6A/KRT81/SPRR2D/KLK13/TGM1/DSG3/KRT84/PI3/KLK8/KRT75/CDSN/SPRR2F/SPRR2E/DSC1/SPRR1B/SPRR2B/SPRR2G/KRT1/SPRR2A/KRT6C/KLK5/KRT6B
REACTOME_TOLL_LIKE_RECEPTOR_4_TLR4_CASCADE	REACTOME_TOLL_LIKE_RECEPTOR_4_TLR4_CASCADE	127	-0.41141	-1.86162	0.00249377	0.0189205	0.0113327	6717	tags=39%, list=24%, signal=30%	TAB3/ITGAM/BIRC3/ATF2/TRAF3/TRAF6/IRAK1/RPS6KA2/UBE2V1/NKIRAS1/PELI1/FBXW11/RPS6KA5/CREB1/ITGB2/IKBKG/PPP2CB/TLR4/MAP2K1/MEF2C/MAPK14/MAPK1/BTK/DUSP3/JUN/ATF1/DUSP7/CHUK/NFKB1/SFTPD/BPI/TAB2/PELI2/S100A12/DNM3/TLR2/IRAK3/RPS6KA3/APP/MEF2A/MAP3K1/PTPN11/SAA1/CD180/TICAM2/NOD2/TLR1/CD36/TLR6/SFTPA1
KEGG_T_CELL_RECEPTOR_SIGNALING_PATHWAY	KEGG_T_CELL_RECEPTOR_SIGNALING_PATHWAY	108	-0.427753	-1.87117	0.00250627	0.0189205	0.0113327	7864	tags=55%, list=28%, signal=39%	FYN/NFATC1/RHOA/PPP3CB/GRB2/PDPK1/LCK/CD247/GSK3B/PAK1/PRKCQ/IL5/BCL10/CD4/CD3E/PIK3CD/MAP3K14/KRAS/DLG1/IKBKG/PPP3CA/MAP2K1/MAPK14/MAPK1/PIK3R1/PAK2/IFNG/JUN/SOS2/CHUK/PDCD1/NFATC2/PPP3R2/PIK3R5/LCP2/GRAP2/NFKB1/RASGRP1/PAK6/NFAT5/PIK3CB/CBL/MALT1/ICOS/PIK3CA/CD3G/NRAS/CD8A/NFATC3/CD40LG/NCK1/TNF/CSF2/IL10/AKT3/ITK/CD28/PIK3CG/PTPRC
REACTOME_INTEGRATION_OF_ENERGY_METABOLISM	REACTOME_INTEGRATION_OF_ENERGY_METABOLISM	108	-0.412833	-1.80591	0.00250627	0.0189205	0.0113327	6272	tags=44%, list=23%, signal=35%	PRKAG2/GNB5/GNGT1/ADRA2A/PRKACB/RAP1A/GNAQ/ACACB/PRKAR1A/PPP2CB/AHCYL1/ACLY/PLCB1/ACACA/GNG10/GNG2/PRKAR2A/ACSL4/ADIPOR2/ADCY3/PRKAR2B/GNA14/STXBP1/SLC2A1/ADCY2/CACNA1E/PRKAA2/AKAP5/SYT5/KCNG2/ADCY9/CYSLTR2/IQGAP1/ITPR1/SNAP25/ITPR2/GNG12/CACNA1C/CHRM3/ITPR3/KCNC2/GNB4/ADCY5/CD36/ADCY7/GCG/KCNB1/ADIPOQ
KEGG_TIGHT_JUNCTION	KEGG_TIGHT_JUNCTION	130	-0.38403	-1.73642	0.00251256	0.0189205	0.0113327	5709	tags=35%, list=20%, signal=28%	SPTAN1/KRAS/CTNNB1/PPP2CB/ACTN4/RRAS2/GNAI3/PRKCB/PRKCI/MYH10/MYH13/TJP1/JAM2/MYH9/MYH1/MRAS/EPB41L3/OCLN/JAM3/ASH1L/MYH4/MPDZ/MYL9/NRAS/CLDN1/AMOTL1/MYH2/MAGI3/MYH3/MYH15/CLDN18/EPB41L2/CLDN10/ACTN1/ACTN2/AKT3/CLDN16/CTNNA3/CTNNA2/MAP3K20/CLDN17/PPP2R2C/CLDN19/MYH11/CLDN8
KEGG_NEUROTROPHIN_SIGNALING_PATHWAY	KEGG_NEUROTROPHIN_SIGNALING_PATHWAY	126	-0.381838	-1.72131	0.00251889	0.0189205	0.0113327	6779	tags=42%, list=24%, signal=32%	GSK3B/NTRK1/SHC1/YWHAH/TRAF6/IRAK1/RPS6KA2/RAP1A/RPS6KA5/PIK3CD/KRAS/YWHAG/RAPGEF1/MAP2K1/MAPK14/MAPK1/GAB1/PIK3R1/JUN/MAP3K3/ABL1/CALML3/SOS2/NTRK2/BCL2/SH2B3/PIK3R5/KIDINS220/NFKB1/PIK3CB/SORT1/FASLG/YWHAQ/CAMK2D/PIK3CA/NRAS/IRAK3/RPS6KA3/FOXO3/MAP3K1/IRS4/NGF/PTPN11/BDNF/SHC4/AKT3/CAMK4/PIK3CG/NTRK3/NGFR/CAMK2A/CALML5/CAMK2B
KEGG_NATURAL_KILLER_CELL_MEDIATED_CYTOTOXICITY	KEGG_NATURAL_KILLER_CELL_MEDIATED_CYTOTOXICITY	125	-0.455511	-2.05161	0.00252525	0.0189205	0.0113327	5217	tags=41%, list=19%, signal=33%	SH2D1B/PPP3CA/MAP2K1/MAPK1/PRKCB/PIK3R1/IFNG/KIR3DL1/SOS2/SYK/NFATC2/PPP3R2/PIK3R5/RAET1E/ULBP1/CD48/LCP2/KLRC1/KIR2DL3/KIR2DL1/TNFRSF10A/NFAT5/PIK3CB/FASLG/NCR1/ITGAL/PIK3CA/PRF1/NRAS/KLRD1/NFATC3/SH2D1A/KIR2DL4/ULBP2/PTPN11/MICB/TNFSF10/CD244/FCGR3A/TNF/SHC4/CSF2/FAS/ULBP3/NCR2/ICAM1/PIK3CG/KIR2DS4/KIR3DL2/RAET1L/FCGR3B
REACTOME_IMMUNOREGULATORY_INTERACTIONS_BETWEEN_A_LYMPHOID_AND_A_NON_LYMPHOID_CELL	REACTOME_IMMUNOREGULATORY_INTERACTIONS_BETWEEN_A_LYMPHOID_AND_A_NON_LYMPHOID_CELL	125	-0.582639	-2.62419	0.00252525	0.0189205	0.0113327	5468	tags=60%, list=20%, signal=48%	ITGB2/IFITM1/SIGLEC9/SH2D1B/ITGB7/LAIR1/SIGLEC12/CD300E/B2M/LAIR2/CD300A/KIR3DL1/CD200/SIGLEC11/ICAM5/TREML1/CD300LB/VCAM1/KLRG1/C3/TRAV19/RAET1E/ULBP1/KLRC1/KIR2DL3/KIR2DL1/NCR1/ITGAL/ICAM3/SFTPD/SIGLEC1/LILRA6/LILRA5/CD19/CD160/CD3G/KLRD1/COL1A1/CD1C/CD8A/SIGLEC10/LILRA2/CD22/SLAMF6/SH2D1A/LILRB2/COL1A2/CD226/KIR2DL4/TREM1/SIGLEC8/CD40LG/SIGLEC6/SIGLEC7/MICB/TRAV29DV5/FCGR3A/LILRB5/ULBP3/LILRB1…
KEGG_CELL_ADHESION_MOLECULES_CAMS	KEGG_CELL_ADHESION_MOLECULES_CAMS	112	-0.57503	-2.53197	0.00253165	0.0189205	0.0113327	4764	tags=49%, list=17%, signal=41%	CNTNAP1/MPZL1/NRXN2/ITGA8/ICOSLG/JAM2/PDCD1/VCAM1/CD86/NFASC/OCLN/ITGAL/JAM3/ICAM3/SIGLEC1/NEO1/ICOS/CD8A/CLDN1/NCAM1/CD22/SPN/CD80/CD226/CD40LG/CLDN18/ITGAV/NRCAM/CLDN10/CD274/ITGB8/CNTN2/CDH3/ITGA6/CD28/NECTIN3/ICAM1/ITGB1/CLDN16/NRXN1/VCAN/NLGN1/PTPRC/NEGR1/PDCD1LG2/CNTNAP2/CDH2/ITGA4/NCAM2/CADM3/CLDN17/L1CAM/CNTN1/CLDN19/CLDN8
KEGG_CELL_CYCLE	KEGG_CELL_CYCLE	124	-0.379033	-1.70327	0.00253165	0.0189205	0.0113327	8821	tags=49%, list=32%, signal=34%	ESPL1/GADD45A/CDK1/CCNB2/SKP2/CCNB1/CDKN1B/CDC14B/SMAD4/CDC14A/SFN/CDC7/CDC6/CDC23/PCNA/CDKN2C/SMAD2/GSK3B/YWHAH/ATR/SMC1B/CHEK1/EP300/RBL1/CREBBP/TTK/MAD2L1/YWHAG/MCM4/BUB1B/BUB1/RBL2/RAD21/RB1/ANAPC1/MCM6/ABL1/ORC1/ATM/E2F2/MCM2/CDC27/CCND2/MYC/PLK1/CCNA2/STAG2/YWHAQ/TFDP1/SMC1A/SMC3/CDC25B/TGFB3/CDKN2A/PRKDC/CCNE2/CDK6/STAG1/TGFB2/CDKN2B/CCNA1
KEGG_OOCYTE_MEIOSIS	KEGG_OOCYTE_MEIOSIS	112	-0.38142	-1.67947	0.00253165	0.0189205	0.0113327	6534	tags=38%, list=23%, signal=30%	YWHAH/SMC1B/RPS6KA2/PPP2R5E/PRKACB/FBXW11/IGF1R/MAD2L1/YWHAG/PPP2CB/PPP3CA/MAP2K1/FBXO5/MAPK1/PPP1CB/BUB1/AURKA/ANAPC1/CALML3/PGR/CDC27/PPP3R2/PLK1/ADCY3/ADCY2/YWHAQ/CAMK2D/SMC1A/SMC3/RPS6KA3/ADCY9/ITPR1/CCNE2/ITPR2/PLCZ1/ITPR3/ADCY5/CPEB1/IGF1/CAMK2A/CALML5/CAMK2B/ADCY7
REACTOME_GLYCOSAMINOGLYCAN_METABOLISM	REACTOME_GLYCOSAMINOGLYCAN_METABOLISM	124	-0.429994	-1.93227	0.00253165	0.0189205	0.0113327	4955	tags=38%, list=18%, signal=31%	GPC4/B3GNT7/EXT2/SLC26A2/CSPG5/NCAN/EXT1/GLCE/DSEL/HS3ST2/HMMR/B3GNT2/B4GALT5/CSGALNACT1/CHSY1/ARSB/ST3GAL6/CHSY3/CHST11/HAS2/HS3ST3B1/HYAL1/CSGALNACT2/XYLT1/PRELP/STAB2/LUM/FMOD/CHST15/HSPG2/DSE/PAPSS2/CD44/GPC6/OMD/DCN/LYVE1/VCAN/CHST9/CEMIP/NDST3/HPSE/HS3ST3A1/GPC5/KERA/OGN/HPSE2
REACTOME_INTERLEUKIN_4_AND_INTERLEUKIN_13_SIGNALING	REACTOME_INTERLEUKIN_4_AND_INTERLEUKIN_13_SIGNALING	111	-0.498173	-2.19146	0.00253165	0.0189205	0.0113327	5798	tags=49%, list=21%, signal=39%	ALOX15/IL2RG/VIM/FOXO1/ITGB2/SOCS5/MCL1/PIK3R1/CCL2/MMP2/OPRM1/LIF/BCL2/SOCS3/VCAM1/JAK2/MYC/PTGS2/HSPA8/FN1/CCL11/IL13RA1/FASLG/IL6R/JAK1/IL1A/S1PR1/CXCL8/MMP1/FCER2/STAT3/FOXO3/COL1A2/SAA1/ZEB1/TNF/HIF1A/NOS2/RORA/STAT1/MUC1/IL10/MMP3/IL6/ANXA1/ICAM1/ITGB1/LCN2/IL13RA2/SOX2/CD36/F13A1/FGF2/HGF
REACTOME_NEGATIVE_REGULATION_OF_THE_PI3K_AKT_NETWORK	REACTOME_NEGATIVE_REGULATION_OF_THE_PI3K_AKT_NETWORK	110	-0.566725	-2.48587	0.00253165	0.0189205	0.0113327	3399	tags=46%, list=12%, signal=41%	FGF9/PPP2CB/PIP5K1A/TRIB3/PHLPP2/MAPK1/GAB1/IER3/PIK3R1/HBEGF/IL33/CD86/PIK3CB/PDGFRB/STRN/CD19/PDGFRA/BTC/ICOS/PIK3CA/TGFA/PIP4K2A/CD80/FGFR1/PTPN11/PIP5K1B/NRG3/MET/AKT3/KL/PIK3AP1/TRAT1/CD28/KITLG/ESR1/AREG/IL1RAP/NRG1/FGF16/FGF7/FGF2/FGF20/EGF/EGFR/HGF/EREG/FGF10/EPGN/FGF5/FGF4/FGF3
REACTOME_O_LINKED_GLYCOSYLATION	REACTOME_O_LINKED_GLYCOSYLATION	110	-0.590696	-2.59102	0.00253165	0.0189205	0.0113327	4667	tags=48%, list=17%, signal=40%	ADAMTS9/LARGE2/SPON2/THSD1/GCNT1/B3GNT2/B4GALT5/B3GNT9/GALNT6/GALNT10/ADAMTS16/ADAMTS4/ADAMTS6/ADAMTSL4/ADAMTS14/GALNT3/THSD7A/THBS2/CHST4/MUC5B/ADAMTS5/ADAMTS2/ADAMTS1/ST6GAL1/THSD4/GALNT13/B3GNT6/ADAMTS15/MUC1/ADAMTS12/ADAMTSL1/GALNT16/SBSPON/B3GALNT2/B3GNT5/GALNT15/ADAMTS18/GALNT5/ADAMTS8/THBS1/GALNT17/MUC21/POMK/SPON1/ADAMTSL3/GCNT3/ADAMTS3/GALNT4/MUC6/MUC13/MUC4/MUC16/MUC17
REACTOME_REGULATION_OF_INSULIN_LIKE_GROWTH_FACTOR_IGF_TRANSPORT_AND_UPTAKE_BY_INSULIN_LIKE_GROWTH_FACTOR_BINDING_PROTEINS_IGFBPS_	REACTOME_REGULATION_OF_INSULIN_LIKE_GROWTH_FACTOR_IGF_TRANSPORT_AND_UPTAKE_BY_INSULIN_LIKE_GROWTH_FACTOR_BINDING_PROTEINS_IGFBPS_	124	-0.411318	-1.84835	0.00253165	0.0189205	0.0113327	4406	tags=38%, list=16%, signal=32%	DNAJC3/KLK1/FAM20A/MGAT4A/NOTUM/C3/SPP1/CSF1/LAMC1/ENAM/FN1/TGOLN2/APOA2/MMP1/FSTL1/PDIA6/APP/PAPPA2/CALU/SERPINA1/KLK2/KLK3/LTBP1/IGFBP1/IL6/MELTF/SCG2/TNC/AFP/SPARCL1/FBN1/CP/VCAN/IGFBP5/IGF1/AMBN/CHRDL1/CDH2/C4A/PAPPA/PENK/PCSK9/CTSG/AMTN/CHGB/KLK13/MSLN
WP_EBOLA_VIRUS_PATHWAY_ON_HOST	WP_EBOLA_VIRUS_PATHWAY_ON_HOST	110	-0.501405	-2.19935	0.00253165	0.0189205	0.0113327	6770	tags=52%, list=24%, signal=39%	GSN/ITGA3/RAB7A/PAK1/EPS15/VPS41/KPNA1/EP300/IGF1R/CTSL/CREBBP/PIK3CD/TFAP2A/TLR4/MFGE8/ACTN4/EIF2S1/MAPK1/TOP1/PIK3R1/HAVCR2/CD300A/CLEC10A/ITGA1/NEDD4/SOCS3/REL/RFC1/NFKB1/EIF2AK2/CLTC/PIK3CB/CTSB/ICAM3/PIK3CA/CLEC6A/ITGAV/IQGAP1/DDX58/NPC1/ITGA2/CAV2/STAT1/ACTN1/CAV1/ITGA6/ADAM17/ITGB1/ITGA5/FLNA/AXL/ITGB3/CLEC4G/CD209/ITGA4/EGFR/FLNC
KEGG_VASCULAR_SMOOTH_MUSCLE_CONTRACTION	KEGG_VASCULAR_SMOOTH_MUSCLE_CONTRACTION	113	-0.423521	-1.86645	0.00253807	0.0189205	0.0113327	5155	tags=43%, list=19%, signal=35%	MAP2K1/MAPK1/PPP1CB/PRKCB/ADORA2B/PLCB1/ARHGEF12/GUCY1B1/RAMP1/CACNA1S/ADRA1A/CALML3/ROCK2/NPR1/PPP1R12A/PLCB4/ADCY3/PLA2G12B/GNA13/ADCY2/CALCRL/MYL9/GNA12/AVPR1A/ADCY9/PLA2G5/GUCY1A1/ADRA1D/PLA2G4A/EDNRA/ITPR1/ITPR2/ROCK1/ACTA2/PLA2G4E/CACNA1C/ITPR3/PRKG1/CALD1/ADCY5/KCNMA1/PPP1R12B/KCNMB1/AGTR1/CALML5/ADCY7/MYLK/ACTG2/MYH11
WP_GASTRIN_SIGNALING_PATHWAY	WP_GASTRIN_SIGNALING_PATHWAY	113	-0.398855	-1.75775	0.00253807	0.0189205	0.0113327	7300	tags=47%, list=26%, signal=35%	CDH1/IRS1/PRKCH/ELK1/GSK3B/PAK1/KIT/PRKCQ/MEF2D/BIRC3/SHC1/ATF2/YES1/GNAQ/MTOR/CREB1/KRAS/FOXO1/CTNNB1/MAP2K1/MEF2C/MAPK14/MAPK1/PIK3R1/EGR1/JUN/TJP1/CHUK/MMP7/SERPINE1/JAK2/MYC/ANXA2/PTGS2/NFKB1/CHGA/CXCL8/TCF4/STAT3/PIK3CA/FOXO3/CLDN1/JAG1/CDKN2A/PTPN11/GAST/KLF4/HDC/ROCK1/CD44/ITGB1/EGFR/SERPINB2
WP_WNT_SIGNALING	WP_WNT_SIGNALING	113	-0.44408	-1.95705	0.00253807	0.0189205	0.0113327	7933	tags=54%, list=28%, signal=39%	PRICKLE1/FZD7/NFATC1/CTBP2/SERPINF1/RHOA/PPP3CB/CSNK2A1/WNT7A/FZD1/DKK2/FZD8/GSK3B/CHD8/LEF1/WNT2/LRP6/TCF7/CTNNB1/DKK1/PPP3CA/DKK4/GPC4/PRKCB/SENP2/PLCB1/JUN/FZD6/FZD5/ROCK2/DAAM2/NOTUM/NFATC2/CCND2/APC/PPP3R2/MYC/PLCB4/WNT16/WNT2B/CAMK2D/PRICKLE2/CSNK1A1L/TCF7L1/VANGL1/WNT3A/NFATC3/CSNK1A1/SFRP4/SFRP2/SOST/PLAU/WIF1/WNT5B/CSNK2A3/ROR2/NKD1/ROR1/CAMK2A/CAMK2B/SFRP1
REACTOME_RESPONSE_TO_ELEVATED_PLATELET_CYTOSOLIC_CA2_	REACTOME_RESPONSE_TO_ELEVATED_PLATELET_CYTOSOLIC_CA2_	131	-0.405425	-1.82997	0.00254453	0.0189205	0.0113327	5112	tags=37%, list=18%, signal=30%	ACTN4/FAM3C/PRKCB/PF4/LHFPL2/RAB27B/ORM1/APOOL/SERPINE1/SERPING1/SPARC/BRPF3/FN1/PHACTR2/SERPINA3/VCL/TLN1/ENDOD1/TGFB3/SRGN/A2M/APP/ECM1/ANXA5/CALU/VEGFC/SERPINA1/PROS1/LAMP2/ACTN1/ACTN2/F8/PLEK/MMRN1/TIMP3/FLNA/TGFB2/IGF1/THBS1/ITGB3/CD36/F13A1/PPBP/CD109/SELENOP/EGF/PCDH7/HGF
KEGG_LEUKOCYTE_TRANSENDOTHELIAL_MIGRATION	KEGG_LEUKOCYTE_TRANSENDOTHELIAL_MIGRATION	115	-0.451432	-1.99598	0.00255754	0.0189205	0.0113327	6235	tags=44%, list=22%, signal=35%	TXK/PECAM1/RAP1A/NCF1/PIK3CD/ITGB2/CTNNB1/ARHGAP35/ACTN4/MAPK14/RHOH/CTNND1/GNAI3/PRKCB/PIK3R1/MMP2/CXCR4/ROCK2/JAM2/VCAM1/PIK3R5/ARHGAP5/PIK3CB/OCLN/ITGAL/JAM3/VCL/MYL9/PIK3CA/CLDN1/CLDN18/PTPN11/CLDN10/CYBB/NCF2/ROCK1/ACTN1/ACTN2/ITK/ICAM1/ITGB1/CLDN16/CTNNA3/PIK3CG/CXCL12/MSN/CTNNA2/ITGA4/CLDN17/CLDN19/CLDN8
WP_ESC_PLURIPOTENCY_PATHWAYS	WP_ESC_PLURIPOTENCY_PATHWAYS	116	-0.505186	-2.23566	0.00255754	0.0189205	0.0113327	5448	tags=41%, list=20%, signal=33%	FGF9/CTNNB1/MAP2K1/FGF13/MAPK1/GAB1/JUN/FZD6/FZD5/FGF21/LIF/APC/BMPR2/ACTR2/WNT16/WNT2B/PDGFRB/JAK1/ACVR1/PDGFRA/STAT3/WNT3A/FGF11/MAPK6/FGFR1/LIFR/PTPN11/BMPR1B/WNT5B/MAPK4/SMAD1/IL6ST/AKT3/WNT9B/NOG/FGF16/HNF1A/FGF7/FGF2/FGF20/SELENOP/EGF/EGFR/FGF10/FGF5/FGF4/FGF3
WP_TGFBETA_SIGNALING_PATHWAY	WP_TGFBETA_SIGNALING_PATHWAY	132	-0.44467	-2.01008	0.0025641	0.0189205	0.0113327	8551	tags=60%, list=31%, signal=42%	DCP1A/MAPK9/SOS1/FOSB/SKIL/SMURF1/NUP214/SKI/SMAD4/SNW1/ZFYVE9/LIMK2/YAP1/MAP2K6/RHOA/TGFB1I1/GRB2/PJA1/SMAD2/SMURF2/PPM1A/SIN3A/SHC1/ATF2/TRAF6/EP300/FOXP3/MAP4K1/RBL1/ITGB4/CREBBP/ATF3/MAP2K1/MEF2C/UCHL5/MAPK14/MAPK1/STRAP/RBL2/STAMBPL1/WWP1/PIK3R1/RNF111/ITCH/MMP12/PAK2/JUN/PRKAR2A/PIAS1/ETS1/KLF6/RUNX2/MYC/NEDD9/FN1/NUP153/TFDP1/MMP1/SPTBN1/TGFBR1/KLF10/APP/TGFBR2/MEF2A/COL1A2/ZEB1/DAB2/MET/Z…
REACTOME_CARDIAC_CONDUCTION	REACTOME_CARDIAC_CONDUCTION	136	-0.436971	-1.98587	0.00257069	0.0189205	0.0113327	6404	tags=50%, list=23%, signal=39%	TRPC1/KCNIP4/RYR3/CACNA2D3/ASPH/KCNH2/TBX5/KCNK15/KAT2B/CLIC2/KCNK1/AHCYL1/FGF13/KCNK3/ATP1B3/AKAP9/CACNA1S/ATP1B1/NPR1/KCNIP1/KCNK12/SCN9A/KCNE1/KCNE4/RYR1/HIPK2/KCNJ2/CAMK2D/CORIN/CACNB4/SCN3A/STIM1/ATP1A3/ATP1A1/SLN/CACNG8/HIPK1/ATP2A2/KCNK2/FGF11/SCN3B/KCND2/ATP2B4/WWTR1/FXYD6/CACNG6/SCN2B/ITPR1/ITPR2/KCND3/KCNK13/SLC8A1/CACNA1C/GATA4/ITPR3/NOS1/CACNG7/SCN7A/CAMK2A/KCNJ12/CACNA2D1/SLC8A3/ABCC…
PID_P53_DOWNSTREAM_PATHWAY	PID_P53_DOWNSTREAM_PATHWAY	137	-0.383998	-1.74808	0.00259067	0.0189205	0.0113327	7676	tags=45%, list=28%, signal=33%	CASP1/DUSP5/TIGAR/RRM2B/PCNA/DDIT4/CARM1/COL18A1/TRRAP/SNAI2/EPHA2/BCL2L2/PTEN/EP300/NLRC4/EDN2/CREBBP/CEBPZ/ATF3/DKK1/MCL1/TP53BP2/MSH2/MMP2/RB1/VDR/JUN/MAP4K4/E2F2/LIF/PMS2/BCL2/SERPINE1/APC/TP63/SPP1/TNFRSF10A/PRDM1/DUSP1/TFDP1/APAF1/RNF144B/TGFA/BDKRB2/SCN3B/SH2D1A/PERP/PMAIP1/NDRG1/CD82/MET/TAP1/FAS/CCNK/CAV1/CX3CL1/AFP/TYRP1/SERPINB5/VCAN/EGFR/HGF
WP_ECTODERM_DIFFERENTIATION	WP_ECTODERM_DIFFERENTIATION	139	-0.363477	-1.66153	0.00260417	0.0189205	0.0113327	6894	tags=51%, list=25%, signal=39%	ZBTB2/NARS2/SMAD4/PTPN13/FYN/PLXNA2/NFATC1/RRBP1/CCDC88C/FOXL1/RIT1/BCOR/BMPR1A/GLB1/RAB8B/FGFR2/FZD8/PRKAG2/BAZ1A/TFAP2C/NR2F2/C1GALT1/JAKMIP1/SCHIP1/PAX6/GLI3/SDCBP/PLCXD3/EDA/CTNNB1/TFAP2A/TBL1X/CTNND2/STC1/CCL2/FZD5/MYORG/ELOVL2/PGM1/MYC/TSC22D1/GREB1/POU2F2/MIR34C/TCF7L1/CAP2/GRAMD1B/ST8SIA4/ANKS1B/PODXL/ZFHX4/CDON/WDR44/DMD/ROR2/SNCA/MAFB/CELSR2/FOXA2/TNFRSF11B/GATA6/ZBTB16/BOC/NLGN1/CTNNA2…
WP_REGULATION_OF_TOLLLIKE_RECEPTOR_SIGNALING_PATHWAY	WP_REGULATION_OF_TOLLLIKE_RECEPTOR_SIGNALING_PATHWAY	139	-0.380057	-1.73732	0.00260417	0.0189205	0.0113327	5354	tags=33%, list=19%, signal=27%	IKBKG/TLR4/MAP2K1/SQSTM1/MAPK14/MAPK1/TMED7/BTK/PIK3R1/JUN/SYK/CHUK/TNFAIP3/TLR7/CTNNAL1/CD86/PIK3R5/PLK1/SPP1/NFKB1/PIK3CB/SFTPD/TAB2/CYLD/PELI2/CXCL8/TLR5/TLR3/TLR2/PIK3CA/IRAK3/CD80/TREM1/CD180/TNF/STAT1/AKT3/CXCL10/IL6/CXCL9/TLR8/TICAM2/PIK3CG/CXCL11/TLR1/TLR6
WP_SPINAL_CORD_INJURY	WP_SPINAL_CORD_INJURY	117	-0.53364	-2.35495	0.00260417	0.0189205	0.0113327	5929	tags=50%, list=21%, signal=40%	C1QB/TNFSF13/RTN4/VIM/EPHA4/C5/TLR4/PPP3CA/MAPK1/NR4A1/CCL2/RB1/EGR1/MMP12/IFNG/NCAN/ROCK2/MYC/COL4A1/MBP/PTGS2/CXCL2/IL1A/CD47/CXCL8/TACR1/CHST11/FOXO3/TNFSF13B/IL1R1/XYLT1/LILRB2/BDNF/PLA2G5/CXCL1/SLIT2/FCGR2A/TNF/EFNB2/SOX9/NOS2/GJA1/CXCL10/IL6/ANXA1/NOS1/NTN1/ICAM1/GAP43/VCAN/GDNF/NGFR/LEP/PTPRZ1/RGMA/AQP4/EGFR/KLK8/ROS1
REACTOME_CELL_SURFACE_INTERACTIONS_AT_THE_VASCULAR_WALL	REACTOME_CELL_SURFACE_INTERACTIONS_AT_THE_VASCULAR_WALL	142	-0.463635	-2.12738	0.00261097	0.0189205	0.0113327	3742	tags=33%, list=13%, signal=29%	VPREB1/CD48/PSG6/CEACAM3/TNFRSF10A/PIK3CB/FN1/ITGAL/JAM3/CD47/MMP1/SLC7A5/PIK3CA/NRAS/COL1A1/TEK/SPN/COL1A2/LYN/TREM1/PTPN11/ITGAV/CD84/CD244/PROS1/CAV1/SIRPA/OLR1/ITGA6/PSG4/CD44/THBD/ITGB1/ITGA5/SLC16A1/ITGB3/PSG11/PSG5/FCAMR/ITGA4/PSG1/TSPAN7/L1CAM/SLC7A11/CEACAM6/CD177/CEACAM5
REACTOME_DISEASES_OF_GLYCOSYLATION	REACTOME_DISEASES_OF_GLYCOSYLATION	142	-0.537969	-2.46846	0.00261097	0.0189205	0.0113327	4955	tags=42%, list=18%, signal=34%	GPC4/EXT2/SLC26A2/ADAMTS9/CSPG5/PMM2/SPON2/GFPT1/NCAN/EXT1/THSD1/ALG11/PGM1/ADAMTS16/ADAMTS4/CHSY1/ADAMTS6/ADAMTSL4/ADAMTS14/GALNT3/THSD7A/THBS2/MUC5B/ADAMTS5/PRELP/ADAMTS2/ADAMTS1/MGAT2/LUM/GNE/FMOD/THSD4/ADAMTS15/MUC1/ADAMTS12/NOTCH2/ADAMTSL1/HSPG2/PAPSS2/SBSPON/GPC6/OMD/DCN/VCAN/ADAMTS18/ADAMTS8/THBS1/MUC21/GPC5/SPON1/ADAMTSL3/KERA/ADAMTS3/OGN/MUC6/MUC13/MUC4/MUC16/MUC17
WP_ENDODERM_DIFFERENTIATION	WP_ENDODERM_DIFFERENTIATION	142	-0.413281	-1.89633	0.00261097	0.0189205	0.0113327	7749	tags=54%, list=28%, signal=39%	KDM4A/CTBP2/DUSP5/NOTCH1/HPRT1/RFX7/TRIM5/CUL4B/ZIC3/BMPR1A/ELP4/ZNF462/ONECUT1/EMSY/SMAD2/CTR9/AEBP2/LEF1/LRPPRC/SCHIP1/UBR5/CEBPZ/NAA15/TCF7/PAX9/PBX1/FOXO1/CDYL/CTNNB1/DKK1/SP4/CAND1/SIAH2/BCORL1/PHF6/ACACA/PBX3/BPTF/PIAS1/EXT1/EPB41L5/TET1/NCAPG2/NODAL/FOXN3/APC/WDHD1/LAMC1/JARID2/TCF7L1/ZNF281/TCF4/ZFHX4/APP/TAF4B/CDC73/ATP8B2/RAB38/SOX7/EOMES/ASCC3/DAB2/STAT1/FOXA2/TCEAL2/GATA4/NR3C1/GATA6/…
REACTOME_L1CAM_INTERACTIONS	REACTOME_L1CAM_INTERACTIONS	121	-0.445085	-1.97651	0.0026178	0.0189205	0.0113327	6372	tags=49%, list=23%, signal=38%	TUBA4A/RPS6KA2/ITGA9/ALCAM/RPS6KA5/SPTBN4/SPTAN1/SDCBP/DLG1/TUBA1C/MAP2K1/MAPK1/SPTBN2/CNTNAP1/ANK3/EPHB2/KIF4A/NCAN/ITGA1/KIF4B/DPYSL2/SCN9A/TUBA1B/RANBP9/HSPA8/LAMC1/NFASC/CLTC/ANK1/SCN3A/SPTBN1/DNM3/RDX/RPS6KA3/NCAM1/TUBB6/SCN3B/FGFR1/SHTN1/ITGAV/NRCAM/NRP1/SCN2B/ITGA2/LAMA1/CNTN2/ITGB1/ITGA5/GAP43/NRP2/MSN/ITGB3/SCN7A/ANK2/CHL1/TUBAL3/EGFR/L1CAM/CNTN1
REACTOME_C_TYPE_LECTIN_RECEPTORS_CLRS_	REACTOME_C_TYPE_LECTIN_RECEPTORS_CLRS_	140	-0.386585	-1.7685	0.00262467	0.0189205	0.0113327	6840	tags=38%, list=25%, signal=29%	PSMD1/PAK1/TAB3/PSMD10/PSME3/PSMB9/TRAF6/EP300/UBE2V1/BCL10/PSMD5/PSMD11/PRKACB/FBXW11/RPS6KA5/CREBBP/MAP3K14/KRAS/MUC20/PSMA6/IKBKG/PPP3CA/AHCYL1/CLEC4D/PAK2/CLEC10A/PSMD2/SYK/CHUK/NFATC2/CLEC7A/NFKB1/PSMC1/ICAM3/MALT1/TAB2/NRAS/MUC5B/NFATC3/CLEC6A/LYN/ITPR1/ITPR2/MUC1/CLEC4C/ITPR3/MUC21/CD209/MUC6/MUC13/MUC4/MUC16/MUC17
REACTOME_DEGRADATION_OF_THE_EXTRACELLULAR_MATRIX	REACTOME_DEGRADATION_OF_THE_EXTRACELLULAR_MATRIX	140	-0.468275	-2.1422	0.00262467	0.0189205	0.0113327	4731	tags=46%, list=17%, signal=39%	MMP2/ADAMTS9/COL4A3/MMP12/CTRB1/MMP25/COL4A2/TLL2/TPSAB1/MMP7/COL16A1/COL5A3/ADAMTS16/COL8A2/COL11A1/ADAMTS4/CTSK/SPP1/COL4A1/LAMC1/TIMP2/FN1/CTSB/MMP1/CTSV/COL1A1/CAPN2/COL12A1/A2M/COL5A1/COL8A1/ADAMTS5/NID1/COL1A2/ADAMTS1/COL10A1/ELN/KLK2/COL15A1/MMP16/COL5A2/COL6A3/ADAM9/MMP3/COL4A4/COL6A6/COL14A1/HSPG2/ADAM17/CD44/COL3A1/FBN1/DCN/ADAMTS18/MMP8/ADAMTS8/CAPN6/COL17A1/LAMC2/LAMA3/TLL1/COL19A1/CM…
KEGG_JAK_STAT_SIGNALING_PATHWAY	KEGG_JAK_STAT_SIGNALING_PATHWAY	153	-0.444535	-2.05425	0.00263852	0.0189205	0.0113327	6280	tags=48%, list=23%, signal=37%	EP300/IL5/IFNB1/IL7/CREBBP/PIK3CD/PIAS3/IL2RG/STAM/IL5RA/SPRED1/SOCS5/IL22RA2/IFNL1/PIK3R1/IFNG/IFNL3/PIAS1/SOS2/IL15/CNTFR/LIF/LEPR/IL12RB1/IL22RA1/SOCS3/CCND2/JAK2/PIK3R5/MYC/STAT4/CSF3R/PRLR/PIK3CB/CBL/IL13RA1/IL6R/JAK1/MPL/CNTF/IL12RB2/IL10RA/STAT3/PIK3CA/IFNL2/LIFR/IL11/PTPN11/TSLP/CSF2RA/IL2RA/CSF2/GHR/STAT1/CSF3/IL10/IL6ST/AKT3/IL2RB/IL6/CSF2RB/IL24/IL21/PIK3CG/PRL/IL7R/IL13RA2/LEP/IL20RB/…
KEGG_WNT_SIGNALING_PATHWAY	KEGG_WNT_SIGNALING_PATHWAY	150	-0.389543	-1.79493	0.00263852	0.0189205	0.0113327	7933	tags=49%, list=28%, signal=35%	PRICKLE1/FZD7/PPP2R1B/NFATC1/CTBP2/RHOA/PPP3CB/CSNK2A1/WNT7A/FZD1/PPP2R5C/PPP2R5A/DKK2/FZD8/SMAD2/GSK3B/CHD8/LEF1/EP300/PPP2R5E/WNT2/PRKACB/FBXW11/LRP6/CREBBP/TCF7/TBL1XR1/APC2/CTNNB1/DKK1/PPP2CB/TBL1X/PPP3CA/DKK4/PRKCB/SENP2/PLCB1/TBL1Y/JUN/FZD6/FZD5/AXIN2/ROCK2/DAAM2/NFATC2/MMP7/CCND2/APC/PPP3R2/MYC/PLCB4/WNT16/WNT2B/NFAT5/CAMK2D/PRICKLE2/CSNK1A1L/TCF7L1/VANGL1/WNT9A/WNT3A/NFATC3/CSNK1A1/SFRP4/…
REACTOME_TOLL_LIKE_RECEPTOR_CASCADES	REACTOME_TOLL_LIKE_RECEPTOR_CASCADES	153	-0.403472	-1.8645	0.00263852	0.0189205	0.0113327	6717	tags=42%, list=24%, signal=32%	TAB3/ITGAM/BIRC3/ATF2/TRAF3/TRAF6/IRAK1/RPS6KA2/UBE2V1/NKIRAS1/PELI1/FBXW11/RPS6KA5/CTSL/CREB1/ITGB2/IKBKG/PPP2CB/TLR4/MAP2K1/CTSS/MEF2C/MAPK14/MAPK1/BTK/DUSP3/JUN/ATF1/DUSP7/CHUK/TLR7/PIK3R4/CTSK/NFKB1/EEA1/CTSB/SFTPD/BPI/TAB2/PELI2/TLR5/TLR3/S100A12/DNM3/TLR2/CTSV/IRAK3/RPS6KA3/APP/MEF2A/MAP3K1/PTPN11/S100A9/SAA1/TLR10/CD180/TLR8/TICAM2/S100A8/NOD2/TLR1/CD36/TLR6/SFTPA1
WP_CALCIUM_REGULATION_IN_THE_CARDIAC_CELL	WP_CALCIUM_REGULATION_IN_THE_CARDIAC_CELL	150	-0.489893	-2.25732	0.00263852	0.0189205	0.0113327	4959	tags=37%, list=18%, signal=31%	RGS9/ATP1B3/GNAI3/PRKCB/GJC1/ANXA6/GNG2/CACNA1S/ADRA1A/PRKAR2A/ATP1B1/RGS1/RYR1/ADCY3/PRKAR2B/ADCY2/YWHAQ/CAMK2D/CACNA1E/ATP2A2/CACNA1B/ADCY9/ADRB2/CHRM4/ADRA1D/CHRM1/RGS2/ITPR1/ITPR2/GNG12/KCNJ5/RGS4/GJA1/SLC8A1/CACNA1C/CHRM3/ITPR3/KCNJ3/GJB6/GJA3/CAMK4/GNB4/ADCY5/RGS18/CAMK2A/SLC8A3/GJB2/GNAO1/CAMK2B/ADCY7/RYR2/ADRB3/PLN/KCNB1/CASQ2/CHRM2
WP_HEPATITIS_B_INFECTION	WP_HEPATITIS_B_INFECTION	150	-0.393038	-1.81103	0.00263852	0.0189205	0.0113327	6538	tags=39%, list=23%, signal=30%	ATF2/TRAF3/TRAF6/IRAK1/CREB3L2/EP300/IFNB1/DDX3X/CREBBP/PIK3CD/CREB1/KRAS/IKBKG/TLR4/MAP2K1/MAPK14/MAPK1/PRKCB/PIK3R1/CREB3L1/JUN/SOS2/CHUK/EGR3/NFATC2/BCL2/EGR2/JAK2/MYC/STAT4/NFKB1/PIK3CB/FASLG/JAK1/YWHAQ/APAF1/TAB2/CXCL8/TLR3/TGFB3/STAT3/TLR2/PIK3CA/NRAS/TGFBR1/NFATC3/TGFBR2/MAP3K1/DDX58/IFIH1/TNF/FAS/CREB5/STAT1/AKT3/IL6/HSPG2/TGFB2/TICAM2
KEGG_CALCIUM_SIGNALING_PATHWAY	KEGG_CALCIUM_SIGNALING_PATHWAY	177	-0.479839	-2.24878	0.0026455	0.0189205	0.0113327	3813	tags=38%, list=14%, signal=33%	PPP3R2/F2R/PLCB4/RYR1/ADCY3/GNA14/HTR7/PDGFRB/ADCY2/CAMK2D/CACNA1E/PDGFRA/HRH1/TACR1/ATP2A2/AVPR1A/BDKRB2/CACNA1B/HTR2B/ADCY9/ATP2B4/ADRB2/CYSLTR2/ADRA1D/EDNRA/CHRM1/ITPR1/HTR2A/GNAL/ITPR2/NOS2/SLC8A1/LHCGR/CYSLTR1/CACNA1C/CHRM3/PLCZ1/ITPR3/P2RX7/PDE1C/PDE1A/CAMK4/NOS1/DRD5/GRM1/CD38/GRPR/GRM5/CHRNA7/PTGER3/AGTR1/CAMK2A/CALML5/BDKRB1/SLC8A3/HRH2/CAMK2B/GRIN2A/ADCY7/P2RX1/RYR2/ADRB3/MYLK/TACR2/EGF…
WP_BRAINDERIVED_NEUROTROPHIC_FACTOR_BDNF_SIGNALING_PATHWAY	WP_BRAINDERIVED_NEUROTROPHIC_FACTOR_BDNF_SIGNALING_PATHWAY	144	-0.403656	-1.84835	0.0026455	0.0189205	0.0113327	6779	tags=46%, list=24%, signal=35%	GSK3B/NTRK1/EIF4E/SHC1/DOK5/TRAF6/PTPRF/RAP1A/RPS6KA5/NCF1/MTOR/CREB1/ACACB/DLG1/CTNNB1/IKBKG/MAP2K1/SQSTM1/MEF2C/MAPK14/EIF2S1/MAPK1/MAP3K2/PIK3R1/RASGRF1/GRIA1/CYFIP1/GRIA2/EGR1/JUN/GABRB3/CHUK/NTRK2/DPYSL2/EGR2/APC/JAK2/KIDINS220/RANBP9/SPP1/NFKB1/SORT1/PRKAA2/STAT3/RPS6KA3/FOXO3/NCAM1/MEF2A/MAP3K1/NGF/PTPN11/BDNF/NCK1/NCF2/CDK5R1/SHC4/STAT1/SIRPA/KCNA3/CAMK4/ADAM17/GRIA3/NTRK3/NGFR/CAMK2A/CDH2
WP_HIPPOMERLIN_SIGNALING_DYSREGULATION	WP_HIPPOMERLIN_SIGNALING_DYSREGULATION	119	-0.557266	-2.46357	0.0026455	0.0189205	0.0113327	6885	tags=64%, list=25%, signal=48%	CUL4A/FGFR2/PAK1/NTRK1/KIT/ITGAM/EPHA2/LATS1/CDH13/ITGA9/ITGAX/PRKACB/ITGB4/IGF1R/ITGB5/KRAS/DCAF1/ITGB2/PRKAR1A/CTNNB1/ITGB7/PPP1CB/PAK2/AJUBA/ITGA8/STK3/PRKAR2A/ITGA1/NTRK2/CSF1R/PPP1R12A/TEAD4/ITGAD/MYC/PLCB4/SAV1/CCN2/PRKAR2B/PAK6/PDGFRB/ITGAL/PDGFRA/ITGA11/NRAS/VGLL4/TEK/TEAD1/CDH19/FGFR1/FLT3/LIN28B/LATS2/FOXM1/ITGAV/ITGA7/CDH11/MET/ITGA2/AMOT/CDH7/ITGB8/CXCL10/CDH3/ITGA6/CDH9/CD44/ITGB1/IT…
NABA_ECM_AFFILIATED	NABA_ECM_AFFILIATED	169	-0.42901	-1.99723	0.00265252	0.0189205	0.0113327	2711	tags=25%, list=10%, signal=23%	MUC5B/CLEC6A/C1QL1/ANXA5/PLXDC2/SEMA3D/C1QTNF7/MUC1/PLXNC1/C1QL3/CLEC4C/LGALS7/C1QTNF9/SEMA3E/ANXA1/LGALS12/COLEC12/GPC6/SFTPC/SEMA6D/LGALS9C/SEMA3A/ANXA3/GREM1/CLC/PLXNA4/MUC21/REG1A/CLEC4G/CD209/LGALS9B/CLEC17A/GPC5/ANXA13/ELFN2/MUC6/MUC13/SFTPA1/CLEC3A/REG3A/MUC4/MUC16/MUC17
REACTOME_CLATHRIN_MEDIATED_ENDOCYTOSIS	REACTOME_CLATHRIN_MEDIATED_ENDOCYTOSIS	145	-0.392234	-1.79983	0.00265252	0.0189205	0.0113327	6104	tags=36%, list=22%, signal=28%	CD4/OCRL/NECAP1/UBQLN2/SNX18/STAM/TOR1B/ACTR3/SCARB2/PICALM/GAPVD1/HBEGF/VAMP7/SGIP1/PIK3C2A/SH3KBP1/UBQLN1/SYNJ1/ACTR2/FNBP1/HSPA8/CLTC/CBL/TGOLN2/AGFG1/BTC/TFRC/DNM3/CD3G/STON1/TACR1/TGFA/SYT1/SYT11/IGF2R/ADRB2/LDLR/DAB2/LRP2/M6PR/DNAJC6/AREG/IL7R/AGTR1/CFTR/SLC18A3/EGF/SH3GL3/EGFR/EREG/EPGN/CHRM2
WP_NRF2_PATHWAY	WP_NRF2_PATHWAY	145	-0.40589	-1.86249	0.00265252	0.0189205	0.0113327	2708	tags=21%, list=10%, signal=19%	TGFA/ABCC2/SLC6A20/TGFBR2/SLC6A9/SERPINA1/GSTA3/SLC39A8/GCLM/SLC39A14/SLC5A5/TXNRD1/TGFB2/EPHA3/ME1/SRXN1/GSTA2/NRG1/SLC6A17/CYP2A6/SLC2A12/HGF/ALDH3A1/SLC2A14/SLC2A4/SLC7A11/SLC6A14/ADH7/CES1/SLC5A1/SLC6A15
WP_MESODERMAL_COMMITMENT_PATHWAY	WP_MESODERMAL_COMMITMENT_PATHWAY	151	-0.39831	-1.83734	0.00265957	0.0189205	0.0113327	5837	tags=40%, list=21%, signal=32%	SCHIP1/UBR5/PAX6/PBX1/PRKAR1A/DKK1/BCORL1/EXT2/PHF6/ACACA/C6orf201/PBX3/CCDC6/FZD5/AXIN2/PIAS1/NFE2L2/EXT1/EPB41L5/TET1/NCAPG2/NODAL/BMPR2/JAK2/WDHD1/ACVR1/JARID2/TCF7L1/PITX2/BHLHE40/ARID5B/ZNF281/TCF4/ZFHX4/WNT3A/RARB/TEAD1/DLL1/FGFR1/ATP8B2/EOMES/ASCC3/CCDC88A/KLF4/MACF1/HNF4A/SMAD1/FOXA2/GATA6/TOX/INHBA/ADAM19/FOXC2/MSGN1/SOX2/NOG/ZIC5/SLC2A12/HMGA2/HAND1
WP_OSTEOBLAST_DIFFERENTIATION	WP_OSTEOBLAST_DIFFERENTIATION	118	-0.462976	-2.03718	0.00265957	0.0189205	0.0113327	7350	tags=50%, list=26%, signal=37%	WNT7A/SMAD5/FZD1/BMPR1A/PIK3C3/NOTCH3/PRKCH/FGFR2/FZD8/PRKCQ/WNT2/PIK3R6/LRP6/PIK3CD/GLI3/FGF9/CTNNB1/MAPK14/MAPK1/PRKCB/PRKCI/PIK3R1/MYOD1/FZD6/FZD5/PIK3C2A/BMPR2/RUNX2/PIK3R4/PIK3R5/WNT16/WNT2B/PIK3CB/WNT9A/PIK3CA/WNT3A/JAG1/MAPK6/DLL1/FGFR1/BMPR1B/PRKDC/WNT5B/MAPK4/SOX9/SMAD1/STAT1/HES2/NOTCH2/GLI2/PIK3CG/WNT9B/PIK3C2G/FGF7/FGF2/FGF10/FGF5/FGF4/FGF3
WP_INTEGRATED_BREAST_CANCER_PATHWAY	WP_INTEGRATED_BREAST_CANCER_PATHWAY	152	-0.375391	-1.72943	0.00266667	0.0189205	0.0113327	7649	tags=47%, list=27%, signal=35%	USP16/HMGCR/RHO/RALGAPA1/CDH1/IRS1/BMPR1A/RAD50/ODC1/SMAD2/PAK1/TFPI/DAG1/CERK/PTEN/ATR/CHEK1/EP300/JAKMIP1/RAP1A/RALA/TPR/PPP4R3B/MTOR/CREB1/KRAS/NCOA3/FOXO1/NF1/MAP3K13/SIRT1/CTNNB1/MAPK1/MSH2/DHTKD1/USP38/AURKA/RB1/BARD1/JUN/ATF1/BRCA2/ABL1/PIAS1/MSH6/BRCA1/ATM/CHUK/BCL2/BMPR2/MYC/PLK1/NFKB1/HIPK2/NAB1/JAK1/MMP1/CDC25B/TGFBR1/TGFBR2/CYP19A1/FER/MYCBP2/BACH1/SMAD1/STAT1/ANXA1/ESR1/EDAR/FILIP1/E…
WP_VITAMIN_D_RECEPTOR_PATHWAY	WP_VITAMIN_D_RECEPTOR_PATHWAY	170	-0.394997	-1.83697	0.00266667	0.0189205	0.0113327	4130	tags=39%, list=15%, signal=34%	LPGAT1/CREG2/CEACAM1/ABCB1/TNFSF4/CYP2B6/DACT2/VDR/ORM1/CD200/TNFAIP3/NFATC2/G0S2/STS/MYC/DUSP10/SPP1/G6PD/RASGRP1/TIMP2/PRDM1/CYP3A4/TNFSF11/NRIP1/CYP2S1/MXD1/CASP5/ADAMTS5/BTLA/TREM1/CDKN2A/ADRB2/S100A9/KLF4/DEFB132/HIF1A/SLC8A1/TPM1/KL/IGFBP1/SERPINB1/TNFRSF11B/TIMP3/S100G/THBD/TGFB2/GXYLT2/IRF8/IGFBP5/CDKN2B/ASAP2/DEFB4A/KRT34/S100A8/SLC34A2/BDKRB1/DNER/PTHLH/HNF1A/KRT16/SOSTDC1/STEAP4/SFRP1/…
WP_MYOMETRIAL_RELAXATION_AND_CONTRACTION_PATHWAYS	WP_MYOMETRIAL_RELAXATION_AND_CONTRACTION_PATHWAYS	155	-0.393696	-1.82271	0.0026738	0.0189205	0.0113327	6538	tags=39%, list=23%, signal=30%	ATF2/YWHAH/GNB5/ADM/GNGT1/RYR3/PRKACB/RGS20/GNAQ/CREB1/YWHAG/PRKAR1A/ATF3/RGS9/PRKCB/GNG2/JUN/RAMP1/ATF1/PRKAR2A/LPAR1/RGS1/RYR1/ADCY3/NFKB1/PRKAR2B/ADCY2/YWHAQ/ACKR3/CAMK2D/CORIN/ATP2A2/PDE4B/ADCY9/GUCY1A1/CALCA/RXFP1/RGS2/ITPR1/ITPR2/GNG12/RGS4/GJA1/ACTA2/SLC8A1/IGFBP1/IL6/ITPR3/NOS1/CALD1/GNB4/ADCY5/RGS18/IGFBP5/CAMK2A/CAMK2B/ADCY7/RYR2/CNN1/ACTC1
WP_EPITHELIAL_TO_MESENCHYMAL_TRANSITION_IN_COLORECTAL_CANCER	WP_EPITHELIAL_TO_MESENCHYMAL_TRANSITION_IN_COLORECTAL_CANCER	158	-0.448853	-2.07308	0.00268097	0.0189205	0.0113327	6900	tags=47%, list=25%, signal=35%	NUBPL/FZD8/SNAI2/SMAD2/GSK3B/PAK1/MEF2D/SHC1/TRAF6/WNT2/LRP6/PIK3CD/CLDN12/KRAS/SUZ12/CTNNB1/MAP2K1/MAPK14/MAPK1/STRAP/PIK3R1/MMP2/COL4A3/FZD6/FZD5/SOS2/COL4A2/TJP1/TWIST2/SPARC/COL4A1/WNT16/WNT2B/PIK3CB/FN1/OCLN/FMNL2/WNT9A/PKP2/TGFB3/PIK3CA/WNT3A/TGFBR1/CLDN1/JAG1/TGFBR2/DLL1/LATS2/FOXM1/CLDN18/WNT5B/CLDN10/ZEB1/ZEB2/HIF1A/EIF5A2/AKT3/COL4A4/NOTCH2/ITGA5/TGFB2/CLDN16/NRP2/DLK1/FOXC2/WNT9B/CDH2/…
REACTOME_INTERFERON_SIGNALING	REACTOME_INTERFERON_SIGNALING	183	-0.441649	-2.07501	0.00268817	0.0189205	0.0113327	7242	tags=46%, list=26%, signal=34%	RNASEL/EIF4A3/PTPN1/ARIH1/ABCE1/TRIM68/EIF4E/TRIM21/SP100/POM121/IFNGR1/NUP133/KPNA1/IFITM3/IFNB1/IRF1/TPR/GBP3/IRF6/TRIM2/TRIM29/RANBP2/MX1/NDC1/IFITM1/KPNB1/KPNA4/TRIM14/B2M/UBE2L6/NUP188/EIF4G2/TRIM6/NUP98/EGR1/IFNG/NUP58/PTAFR/KPNA2/PIAS1/EIF4G1/NUP205/NUP160/NEDD4/SOCS3/USP41/VCAM1/IFIT5/JAK2/ADAR/GBP5/TRIM34/EIF2AK2/NUP153/JAK1/CAMK2D/NUP155/IFIT1/KPNA3/OAS2/CIITA/USP18/SAMHD1/NCAM1/PTPN11/…
WP_EGFEGFR_SIGNALING_PATHWAY	WP_EGFEGFR_SIGNALING_PATHWAY	162	-0.411888	-1.90462	0.00268817	0.0189205	0.0113327	7685	tags=49%, list=28%, signal=36%	RICTOR/STAMBP/STAM2/NOS3/GRB2/PDPK1/AP2B1/PCNA/ABI1/EPS8/ELK1/ARF6/PAK1/EPS15/MEF2D/SHC1/PTEN/RPS6KA2/GAB2/FOXO4/MAP4K1/RAP1A/RALA/RPS6KA5/USP8/MTOR/PIAS3/CREB1/KRAS/STAM/NCOA3/FOXO1/MAP2K1/MEF2C/MAPK14/MAPK1/GAB1/PRKCB/MAP3K2/USP6NL/PRKCI/PIK3R1/AURKA/ITCH/JUN/MAP3K3/ATF1/ABL1/SOS2/RALB/PLSCR1/SH3KBP1/PTPN12/NEDD4/JAK2/SYNJ1/STXBP1/CBL/JAK1/ASAP1/STAT3/RASA1/RPS6KA3/PLD1/MEF2A/MAP3K1/PTPN11/NCK1…
WP_REGULATION_OF_ACTIN_CYTOSKELETON	WP_REGULATION_OF_ACTIN_CYTOSKELETON	149	-0.56482	-2.5963	0.00268817	0.0189205	0.0113327	5484	tags=50%, list=20%, signal=40%	APC2/FGF9/BAIAP2/PIP5K1A/MAP2K1/ARHGAP35/FGF13/MAPK1/RRAS2/SSH1/PIK3R1/PAK2/MYH10/SOS2/ROCK2/ITGA1/PIK3C2A/FGF21/DIAPH1/WASF2/APC/PPP1R12A/PIK3R4/F2R/PIK3R5/MRAS/PAK6/PIK3CB/FN1/GNA13/PDGFRB/VCL/PDGFRA/NCKAP1/PIK3CA/RDX/GNA12/NRAS/PIP4K2A/BDKRB2/FGF11/MAPK6/ENAH/FGFR1/PIP5K1B/IQGAP1/CHRM4/CHRM1/DIAPH3/ARHGEF4/MAPK4/GNG12/ROCK1/ACTN1/CFL2/CHRM3/MYL1/PIK3CG/MSN/BDKRB1/PIK3C2G/FGF16/FGF7/FGF2/FGF20/…
WP_CHEMOKINE_SIGNALING_PATHWAY	WP_CHEMOKINE_SIGNALING_PATHWAY	164	-0.493008	-2.28278	0.00269542	0.0189205	0.0113327	7100	tags=52%, list=25%, signal=39%	CCL26/CXCR6/RAP1B/GRK5/GSK3B/PAK1/CCR2/PARD3/HCK/SHC1/GNB5/GNGT1/PRKACB/RAP1A/NCF1/ELMO1/PIK3CD/CX3CR1/KRAS/IKBKG/MAP2K1/MAPK1/CXCL14/GNAI3/PRKCB/PF4/PIK3R1/PLCB1/GNG10/RASGRP2/CCR9/GNG2/CXCR4/SOS2/ROCK2/CXCL3/CHUK/JAK2/PIK3R5/XCR1/PLCB4/ADCY3/CXCR2/NFKB1/CXCL16/PIK3CB/CCL11/ADCY2/STAT3/PIK3CA/CCL19/CCR1/NRAS/FOXO3/LYN/ADCY9/CCL21/CCR3/SHC4/DOCK2/GNG12/STAT1/ROCK1/CCL28/AKT3/CX3CL1/CXCL10/CXCL9/I…
WP_SUDDEN_INFANT_DEATH_SYNDROME_SIDS_SUSCEPTIBILITY_PATHWAYS	WP_SUDDEN_INFANT_DEATH_SYNDROME_SIDS_SUSCEPTIBILITY_PATHWAYS	156	-0.41918	-1.9363	0.00269542	0.0189205	0.0113327	6413	tags=48%, list=23%, signal=37%	TSPYL1/CHAT/TPPP/EP300/KCNH2/PRKACB/CHRNA4/REST/CREBBP/CREB1/ASCL1/YWHAG/PBX1/PRKAR1A/CTNNB1/MEF2C/CHRFAM7A/EGR1/JUN/IL1RN/PRKAR2A/PHOX2A/SP3/NTRK2/CPT1A/NFKB1/PRKAR2B/ACADM/POU2F2/CHRNB2/IL6R/YWHAQ/IL1A/HTR3A/CXCL8/BHLHE40/SPTBN1/RUNX3/ATP1A3/TACR1/MAP2/KCNJ8/SCN3B/NGF/FOXM1/BDNF/CHRNB4/VIPR2/TNF/SNAP25/HTR2A/ADCYAP1R1/HIF1A/RORA/IL10/GJA1/SLC1A3/IL6/SSTR1/NR3C1/HDAC9/CHRNA7/PAH/PLP1/CDCA7L/SOX2…
WP_BREAST_CANCER_PATHWAY	WP_BREAST_CANCER_PATHWAY	154	-0.427247	-1.97242	0.0027027	0.0189205	0.0113327	7382	tags=47%, list=26%, signal=35%	CSNK2A1/WNT7A/FZD1/NCOA1/NOTCH3/NBN/RAD50/FZD8/GSK3B/KIT/SHC1/LEF1/PTEN/ATR/WNT2/IGF1R/LRP6/PIK3CD/MTOR/KRAS/TCF7/NCOA3/APC2/FGF9/CTNNB1/MAP2K1/MAPK1/PIK3R1/RB1/POLK/JUN/FZD6/FZD5/BRCA2/AXIN2/SOS2/BRCA1/ATM/E2F2/FGF21/PGR/APC/MYC/WNT16/WNT2B/TNFSF11/CSNK1A1L/TCF7L1/PIK3CA/WNT3A/NRAS/DLL1/FGFR1/CSNK1A1/SFRP4/WNT5B/SHC4/CSNK2A3/AKT3/CDK6/NOTCH2/ESR1/IGF1/FGF16/FGF7/FGF2/FGF20/EGF/EGFR/FGF10/FGF5/FG…
KEGG_CHEMOKINE_SIGNALING_PATHWAY	KEGG_CHEMOKINE_SIGNALING_PATHWAY	187	-0.501326	-2.35804	0.00271003	0.0189205	0.0113327	7100	tags=53%, list=25%, signal=40%	CCL26/CXCR6/RAP1B/GRK5/CCL4L2/GSK3B/PAK1/CCR2/PARD3/HCK/SHC1/GNB5/GNGT1/PRKACB/RAP1A/NCF1/ELMO1/PF4V1/PIK3CD/CX3CR1/CCL18/KRAS/IKBKG/MAP2K1/MAPK1/CXCL14/GNAI3/PRKCB/PF4/PIK3R1/PLCB1/GNG10/CCL2/RASGRP2/CCR9/GNG2/CXCR4/SOS2/ROCK2/CXCL3/CHUK/GRK7/JAK2/PIK3R5/XCR1/PLCB4/ADCY3/CXCR2/NFKB1/CCL23/CXCR1/CXCL2/CXCL16/PIK3CB/CCL11/ADCY2/CCL14/CXCL8/STAT3/PIK3CA/CCL19/CCR1/NRAS/CCR5/FOXO3/LYN/ADCY9/CCL21/CX…
KEGG_REGULATION_OF_ACTIN_CYTOSKELETON	KEGG_REGULATION_OF_ACTIN_CYTOSKELETON	212	-0.50192	-2.41033	0.00273224	0.0189205	0.0113327	5484	tags=44%, list=20%, signal=36%	APC2/ITGB2/FGF9/BAIAP2/PIP5K1A/ITGB7/MAP2K1/ARHGAP35/FGF13/ACTN4/MAPK1/PPP1CB/RRAS2/SSH1/PIK3R1/ARHGEF12/CYFIP1/PAK2/MYH10/ITGA8/SOS2/ROCK2/ITGA1/FGF21/DIAPH1/WASF2/MYH9/APC/PPP1R12A/ITGAD/F2R/PIK3R5/NCKAP1L/MRAS/DIAPH2/PAK6/PIK3CB/FN1/GNA13/PDGFRB/ITGAL/VCL/PDGFRA/NCKAP1/MYL9/ITGA11/PIK3CA/RDX/GNA12/NRAS/PIP4K2A/BDKRB2/FGF11/ENAH/FGFR1/PDGFC/ITGAV/PIP5K1B/IQGAP1/CHRM4/ITGA7/CHRM1/DIAPH3/ARHGEF4/…
WP_RAS_SIGNALING	WP_RAS_SIGNALING	182	-0.363942	-1.70024	0.00273973	0.0189205	0.0113327	7071	tags=48%, list=25%, signal=36%	ETS2/RAP1B/RAB5C/ELK1/ARF6/FGFR2/PAK1/CALML4/NTRK1/KIT/EPHA2/SHC1/GNB5/PLA2G2D/RASGRF2/GAB2/GNGT1/FOXO4/PRKACB/RAP1A/RALA/IGF1R/EXOC2/PIK3CD/KRAS/NF1/IKBKG/MAP2K1/PLA1A/MAPK1/RRAS2/GAB1/PRKCB/PIK3R1/RASGRF1/GNG10/RASGRP2/TTBK1/GNG2/PAK2/PLAAT3/ABL1/CALML3/SOS2/RALB/ETS1/CHUK/ABL2/PLA2G4C/NTRK2/CSF1R/REL/RASA3/MRAS/NFKB1/RASGRP1/HTR7/PAK6/PLA2G12B/RGL1/PIK3CB/PDGFRB/FASLG/RASAL2/PDGFRA/PIK3CA/RASG…
NABA_ECM_REGULATORS	NABA_ECM_REGULATORS	238	-0.457015	-2.23911	0.00275482	0.0189205	0.0113327	4378	tags=41%, list=16%, signal=35%	MMP25/FAM20A/CSTA/TLL2/PCSK6/MMP7/SERPINE1/SERPING1/ADAMTS16/SLPI/ADAMTS4/CTSK/LOXL2/P4HA2/ADAM21/P3H2/TIMP2/CTSC/ADAMTS6/SERPINA3/CTSB/ADAMTSL4/ADAMTS14/MMP1/ADAM33/CTSV/SERPINB8/PCSK5/HYAL1/ADAM29/A2M/PAPPA2/P4HA3/ADAMDEC1/ADAMTS5/ADAMTS2/SERPINA12/CST2/ADAMTS1/PRSS12/LOX/SERPINA11/PLAU/TGM6/SERPINA1/SULF2/ITIH5/SERPINI2/KY/MMP16/TGM2/ADAMTS15/PLOD2/SULF1/PLAT/ADAM9/ADAM12/MMP3/ADAMTS12/SERPINB…
REACTOME_G_ALPHA_Q_SIGNALLING_EVENTS	REACTOME_G_ALPHA_Q_SIGNALLING_EVENTS	214	-0.426666	-2.04736	0.00278552	0.0189205	0.0113327	5041	tags=42%, list=18%, signal=35%	MAPK1/TRPC3/NMU/NPFFR2/BTK/PIK3R1/PLCB1/GNG10/RASGRP2/LTB4R2/DAGLA/GNG2/HBEGF/PTAFR/LPAR3/ADRA1A/TAC3/LPAR1/RGS1/NMBR/F2R/XCR1/TRIO/UTS2B/P2RY6/PLCB4/CCL23/GNA14/RASGRP1/GPR65/FFAR2/PIK3CA/HRH1/GPR68/NRAS/TACR1/RPS6KA3/AVPR1A/APP/EDN1/BDKRB2/MGLL/NPSR1/HTR2B/CYSLTR2/GAST/ADRA1D/SAA1/GPR17/MCHR1/EDNRA/CHRM1/NPFFR1/RGS2/ITPR1/HTR2A/ITPR2/GNG12/RGS4/CYSLTR1/CHRM3/DGKI/MMP3/PROKR2/ITPR3/MCHR2/ANXA1/G…
NABA_ECM_GLYCOPROTEINS	NABA_ECM_GLYCOPROTEINS	195	-0.489368	-2.30874	0.00280112	0.0189205	0.0113327	4560	tags=45%, list=16%, signal=38%	COCH/EDIL3/SNED1/SPON2/CRIM1/RSPO1/LAMA4/PCOLCE2/LTBP2/SPARC/SPP1/LAMC1/CCN2/VWA7/FN1/LGI3/FBLN7/THBS2/RSPO3/BMPER/POSTN/HMCN1/IGFBPL1/ECM1/NID1/CRISPLD1/ELN/SRPX/SVEP1/EYS/SLIT2/THSD4/ECM2/LTBP1/LAMA2/CCN5/LGI2/SMOC1/MFAP4/CRISPLD2/LAMA1/FNDC1/LGI1/CCN3/MXRA5/IGFBP1/TGFBI/HMCN2/ANOS1/TNFAIP6/TNC/ZPLD1/RELN/MMRN1/VWA2/SBSPON/TNR/NTN1/PXDN/MGP/FGL2/CCN4/SPARCL1/FBN1/MFAP3/IGFBP5/EFEMP1/THBS1/SMOC2…
REACTOME_PEPTIDE_LIGAND_BINDING_RECEPTORS	REACTOME_PEPTIDE_LIGAND_BINDING_RECEPTORS	194	-0.440764	-2.07666	0.00280899	0.0189205	0.0113327	4942	tags=46%, list=18%, signal=38%	NMU/NPFFR2/PF4/CCL2/CCR9/OPRM1/NPY4R/CXCR4/XK/TAC3/OPRK1/NMBR/MC4R/CXCL3/C3/F2R/XCR1/UTS2B/CXCR2/CCL23/SSTR3/CXCR1/CXCL2/CXCL16/CCL11/ACKR3/CXCL8/RLN3/CCL19/CCR1/CCR5/TACR1/AVPR1A/APP/EDN1/BDKRB2/C3AR1/C5AR1/NPY5R/NPSR1/CCL21/FPR1/CXCL1/SAA1/APLN/MCHR1/EDNRA/RXFP1/NPFFR1/CCR3/GPR37L1/ACKR2/CCL28/GALR1/CX3CL1/CXCL10/CXCL9/SSTR1/PROKR2/MCHR2/ANXA1/CCR4/GPR37/GRPR/RXFP3/UTS2/CCL20/CXCL13/NTSR2/CCL7/…
WP_FOCAL_ADHESION	WP_FOCAL_ADHESION	197	-0.476432	-2.25311	0.0028169	0.0189205	0.0113327	6779	tags=51%, list=24%, signal=39%	GSK3B/PAK1/BIRC3/COL6A2/HCK/SHC1/XIAP/PTEN/ITGA9/TXK/LAMB3/RAP1A/ITGB4/IGF1R/PIK3CD/ITGB5/TLN2/RAPGEF1/CTNNB1/ITGB7/MAP2K1/ARHGAP35/ACTN4/MAPK1/PPP1CB/PRKCB/PIK3R1/RASGRF1/PAK2/JUN/ITGA8/COL4A2/ROCK2/MYLK4/LAMA4/ITGA1/DIAPH1/BCL2/CCND2/COL5A3/PPP1R12A/ARHGAP5/PARVA/SPP1/COL4A1/LAMC1/PAK6/PIK3CB/FN1/PDGFRB/VCL/TLN1/PDGFRA/THBS2/MYL9/ITGA11/PIK3CA/COL1A1/CAPN2/COL1A2/PDGFC/ITGAV/VEGFC/ILK/ITGA7/COL…
REACTOME_LEISHMANIA_INFECTION	REACTOME_LEISHMANIA_INFECTION	252	-0.369771	-1.81493	0.00282486	0.0189205	0.0113327	5201	tags=34%, list=19%, signal=28%	AHCYL1/ACTR3/MAPK14/MAPK1/ENTPD1/GNAI3/BTK/ADORA2B/GNG10/RHBDF2/GPR25/CYFIP1/GNG2/WIPF3/JUN/RAMP1/PTGER2/ABL1/PRKAR2A/SYK/MC4R/PTGDR/WASF2/MYH9/C3/ACTR2/NCKAP1L/ADCY3/NFKB1/PRKAR2B/WASF3/HTR7/ADCY2/IL1A/CALCRL/NCKAP1/WIPF1/RLN3/CD3G/NLRP3/APP/C3AR1/MYH2/LYN/NPSR1/ADCY9/ADRB2/NCK1/CYSLTR2/GPR15/CALCA/VIPR2/RXFP1/FCGR3A/FCGR2A/ITPR1/ADCYAP1R1/ITPR2/GNG12/IL10/LHCGR/CYSLTR1/IL6/ITPR3/P2RX7/MYO10/GHR…
WP_CIRCADIAN_RHYTHM_RELATED_GENES	WP_CIRCADIAN_RHYTHM_RELATED_GENES	198	-0.34262	-1.62267	0.00282486	0.0189205	0.0113327	6909	tags=45%, list=25%, signal=34%	TIMELESS/SUV39H2/KMT2A/TNFRSF11A/PER1/MTNR1B/GSK3B/NTRK1/CIPC/THRAP3/SIN3A/PTEN/PROK2/EP300/NCOA2/FBXW11/ARNT/NCOR1/GNAQ/UTS2R/UBE3A/DHX9/CREB1/CRY1/HOMER1/HCRTR2/NR1D2/PER2/SIRT1/TOP2A/TOP1/LGR4/PPP1CB/ADORA1/FBXL3/EGR1/JUN/PRMT5/GFPT1/ROCK2/HS3ST2/EGR3/CPT1A/KDM5A/SERPINE1/SETX/ARNTL/CLOCK/HTR7/PRKG2/CHRNB2/PPARA/NR1D1/BHLHE40/PRKAA2/NRIP1/PRF1/KLF10/NOCT/STAR/KCND2/NFIL3/PER3/PRKDC/KLF9/DRD2/C…
REACTOME_SLC_MEDIATED_TRANSMEMBRANE_TRANSPORT	REACTOME_SLC_MEDIATED_TRANSMEMBRANE_TRANSPORT	249	-0.344011	-1.68843	0.00283286	0.0189205	0.0113327	5739	tags=36%, list=21%, signal=29%	SLC25A5/SLC9A6/SLC39A6/SLC1A1/SLC4A8/SLC13A2/SLC30A7/SLC6A11/SLC5A11/SLCO2A1/SLC44A1/SLC30A6/SLC13A5/SLC9A7/SLC7A3/SLC26A4/SLC36A1/SLC26A2/SLC12A2/SLC5A3/SLC2A3/AHCYL2/SLC22A15/SLC27A6/SLC35D1/SLC2A9/SLC30A1/FGF21/SLC4A10/SLC35A3/SLC39A10/SLC2A13/SLC6A2/SLC2A1/SLC1A4/SLC16A10/SLC4A4/SLC31A1/SLC7A2/SLC7A5/SLCO1B3/SLC24A3/SLC6A20/SLC26A9/SLC16A7/SLC36A4/SLC9A9/SLC24A2/SLC6A9/SLCO3A1/SLC9A4/SLC41A2/…
WP_GPCRS_CLASS_A_RHODOPSINLIKE	WP_GPCRS_CLASS_A_RHODOPSINLIKE	249	-0.434165	-2.13092	0.00283286	0.0189205	0.0113327	4822	tags=41%, list=17%, signal=34%	ADORA2B/GPR25/CCR9/OPRM1/OR7A5/NPY4R/CXCR4/PTGER2/PTAFR/ADRA1A/OPRK1/NMBR/MC4R/PTGDR/F2R/GPR18/XCR1/GPR161/P2RY6/CXCR2/SSTR3/HTR7/GPR63/CXCR1/GPR52/GPR65/ACKR3/GPR171/FFAR2/HRH1/CCR1/GPR68/CCR5/AVPR1A/BDKRB2/C3AR1/GPR87/CNR2/HCAR3/NPY5R/HTR2B/OR1F1/ADRB2/FPR1/CYSLTR2/P2RY13/CHRM4/ADRA1D/GPR17/MCHR1/GPR15/EDNRA/DRD2/HTR1D/CHRM1/NPFFR1/CCR3/GPR37L1/HTR2A/ACKR2/GPR31/LHCGR/CYSLTR1/GALR1/CHRM3/SSTR1/…
WP_NUCLEAR_RECEPTORS_METAPATHWAY	WP_NUCLEAR_RECEPTORS_METAPATHWAY	318	-0.385474	-1.9469	0.00283286	0.0189205	0.0113327	5695	tags=39%, list=20%, signal=31%	MAFG/KAT2B/SERPINB9/SLC39A6/NCOA3/FOXO1/GCC1/SLC6A11/SLC5A11/PGD/SQSTM1/MFGE8/FGF13/ABCB1/UGT1A7/ABHD2/NCOA6/EPB41L4B/CYP2B6/SLC26A2/SEC14L1/CCL2/SLC5A3/SLC2A3/VDR/POLK/EGR1/PRRG4/HBEGF/IFNG/JUN/NFE2L2/SLC2A9/TNFAIP3/MYOF/CPT1A/CYP1B1/GPR153/EHHADH/SLC39A10/SLC2A13/CDC42EP3/CBR1/MYC/PTGS2/G6PD/SLC6A2/SLC2A1/ACADM/PPARA/ACKR3/CYP3A4/CAP2/SCD/APOA2/BHLHE40/SMC1A/AKAP13/SLC7A5/NRIP1/STAT3/SRGN/TGFA/…
REACTOME_DISEASES_OF_METABOLISM	REACTOME_DISEASES_OF_METABOLISM	244	-0.428705	-2.09357	0.002849	0.0189205	0.0113327	4955	tags=35%, list=18%, signal=29%	GPC4/EXT2/MTRR/SLC26A2/ACACA/EPM2A/ADAMTS9/CSPG5/PMM2/SPON2/GFPT1/ABCA3/NCAN/EXT1/SLC35D1/THSD1/ALG11/CYP1B1/PGM1/ADAMTS16/ADAMTS4/CHSY1/ARSB/CYP2U1/GBE1/ADAMTS6/SFTPD/ADAMTSL4/ADAMTS14/GALNT3/THSD7A/THBS2/MUC5B/HYAL1/CYP19A1/CYP11A1/ADAMTS5/PRELP/ADAMTS2/MAT1A/ADAMTS1/CYP7B1/CSF2RA/MGAT2/LUM/GNE/FMOD/THSD4/ADAMTS15/MUC1/CYP26B1/ADAMTS12/CSF2RB/NOTCH2/ADAMTSL1/HSPG2/GCLM/CYP21A2/PAPSS2/SBSPON/PAH…
REACTOME_MUSCLE_CONTRACTION	REACTOME_MUSCLE_CONTRACTION	203	-0.435586	-2.06194	0.002849	0.0189205	0.0113327	5775	tags=48%, list=21%, signal=38%	TBX5/ITGB5/KCNK15/TPM2/TPM3/KAT2B/MYBPC2/VIM/CLIC2/KCNK1/AHCYL1/FGF13/TPM4/KCNK3/ATP1B3/ANXA6/DYSF/GUCY1B1/AKAP9/PAK2/CACNA1S/ATP1B1/ITGA1/NPR1/KCNIP1/KCNK12/TMOD2/SCN9A/KCNE1/KCNE4/ANXA2/RYR1/HIPK2/KCNJ2/CAMK2D/CORIN/CACNB4/VCL/TLN1/SCN3A/TNNT1/TMOD3/STIM1/MYL9/ATP1A3/ATP1A1/SLN/CACNG8/HIPK1/ATP2A2/KCNK2/FGF11/SCN3B/KCND2/MYH3/ATP2B4/WWTR1/GUCY1A1/FXYD6/CACNG6/SCN2B/ITPR1/ITPR2/DMD/KCND3/KCNK13/…
KEGG_FOCAL_ADHESION	KEGG_FOCAL_ADHESION	199	-0.498694	-2.35944	0.00285714	0.0189205	0.0113327	5530	tags=46%, list=20%, signal=37%	TLN2/RAPGEF1/CTNNB1/COL6A1/ITGB7/MAP2K1/ARHGAP35/ACTN4/MAPK1/PPP1CB/PRKCB/PIK3R1/RASGRF1/PAK2/JUN/ITGA8/SOS2/COL4A2/ROCK2/LAMA4/ITGA1/DIAPH1/BCL2/CCND2/COL5A3/PPP1R12A/PIK3R5/ARHGAP5/PARVA/COL11A1/SPP1/COL4A1/LAMC1/PAK6/PIK3CB/FN1/PDGFRB/VCL/TLN1/PDGFRA/THBS2/MYL9/ITGA11/PIK3CA/COL1A1/CAPN2/COL5A1/COL1A2/PDGFC/ITGAV/VEGFC/ILK/ITGA7/COL5A2/LAMA2/SHC4/MET/ITGA2/CAV2/COL6A3/ROCK1/ACTN1/ACTN2/LAMA1/A…
WP_MAPK_SIGNALING_PATHWAY	WP_MAPK_SIGNALING_PATHWAY	246	-0.425396	-2.07839	0.00285714	0.0189205	0.0113327	5515	tags=37%, list=20%, signal=30%	NF1/FGF9/MAP3K13/IKBKG/PPP3CA/MAP2K1/FGF13/MEF2C/MAPK14/MAPK1/HSPA6/RRAS2/TAOK3/MAP3K2/RASGRF1/NR4A1/RASGRP2/DUSP3/PAK2/JUN/CACNA1S/MAP4K4/STK3/SOS2/TAOK1/DUSP7/FGF21/CHUK/PLA2G4C/NTRK2/PPP3R2/MYC/DUSP10/MRAS/NFKB1/HSPA8/RASGRP1/PDGFRB/MAPK8IP2/FASLG/DUSP1/DUSP8/IL1A/CACNB4/CACNA1E/TAB2/CDC25B/TGFB3/RASGRP4/RASA1/GNA12/NRAS/RPS6KA3/TGFBR1/CACNG8/NFATC3/TGFBR2/FGF11/IL1R1/MAP3K1/CACNA1B/FGFR1/CACN…
REACTOME_MAPK_FAMILY_SIGNALING_CASCADES	REACTOME_MAPK_FAMILY_SIGNALING_CASCADES	327	-0.37113	-1.88008	0.00288184	0.0189205	0.0113327	6851	tags=39%, list=25%, signal=30%	ZDHHC9/PSMD1/FGFR2/PAK1/RET/KIT/PRKCQ/XPO1/PSMD10/PSME3/PSMB9/SHC1/PEA15/RASGRF2/PPP2R5E/IL5/PSMD5/PSMD11/PRKACB/RAP1A/CUL3/SPTBN4/DUSP16/SPTAN1/KRAS/IL2RG/SEPTIN7/PSMA6/NCOA3/IL5RA/FOXO1/NF1/DLG1/FGF9/SPRED1/PPP2CB/MAP2K1/SPRED3/MAPK1/PPP1CB/SPTBN2/PIK3R1/RASGRF1/MMP2/DLG2/HBEGF/PAK2/JUN/PAQR3/PSMD2/DUSP7/CDC42EP3/RAG1/JAK2/MYC/DUSP10/RASA3/MRAS/RANBP9/PSMC1/RASGRP1/PRKG2/RGL1/PIK3CB/FN1/PDGFRB/…
KEGG_PATHWAYS_IN_CANCER	KEGG_PATHWAYS_IN_CANCER	324	-0.472025	-2.38466	0.00289855	0.0189205	0.0113327	6829	tags=47%, list=25%, signal=36%	FGFR2/FZD8/SMAD2/GSK3B/RET/NTRK1/KIT/BIRC3/XIAP/LEF1/TRAF3/HSP90AA1/TRAF6/PTEN/EGLN1/EP300/WNT2/LAMB3/RALA/TPR/ARNT/IGF1R/CREBBP/PIK3CD/MTOR/PIAS3/TPM3/KRAS/TCF7/EPAS1/GLI3/CUL2/FOXO1/APC2/FGF9/CTNNB1/APPL1/IKBKG/GLI1/MAP2K1/FGF13/MAPK1/MSH2/PRKCB/PIK3R1/MMP2/RB1/JUN/CCDC6/FZD6/FZD5/BRCA2/AXIN2/ABL1/PIAS1/MSH6/SOS2/RALB/COL4A2/LAMA4/ETS1/E2F2/FGF21/CHUK/HHIP/BCL2/CSF1R/APC/PIK3R5/MYC/NCOA4/COL4A1…
REACTOME_CLASS_A_1_RHODOPSIN_LIKE_RECEPTORS_	REACTOME_CLASS_A_1_RHODOPSIN_LIKE_RECEPTORS_	324	-0.427631	-2.16038	0.00289855	0.0189205	0.0113327	4989	tags=45%, list=18%, signal=37%	ADORA1/NMU/NPFFR2/PF4/ADORA2B/CCL2/CCR9/LTB4R2/OPRM1/NPY4R/CXCR4/XK/PTGER2/PTAFR/LPAR3/ADRA1A/TAC3/LPAR1/OPRK1/NMBR/MC4R/CXCL3/PTGDR/HCAR2/C3/F2R/GPR18/S1PR3/XCR1/UTS2B/P2RY6/CXCR2/GPR183/CCL23/SSTR3/HTR7/CXCR1/CXCL2/CXCL16/GPR65/CCL11/ACKR3/S1PR1/FFAR2/GPR55/CXCL8/RLN3/HRH1/CCL19/CCR1/GPR68/CCR5/TACR1/AVPR1A/APP/EDN1/BDKRB2/C3AR1/CNR2/C5AR1/HCAR3/NPY5R/NPSR1/HTR2B/ADRB2/CCL21/FPR1/CYSLTR2/CXCL1/…
REACTOME_METABOLISM_OF_CARBOHYDRATES	REACTOME_METABOLISM_OF_CARBOHYDRATES	291	-0.300462	-1.49697	0.00289855	0.0189205	0.0113327	6392	tags=35%, list=23%, signal=27%	GYG1/PHKB/NUP133/HS2ST1/CHST3/DERA/HAS1/PRKACB/CHST1/TPR/NHLRC1/PC/RANBP2/PFKM/PHKA1/UGP2/NDC1/PRPS2/PPP2CB/RHCE/PGD/CHST7/PFKP/NDST1/AGL/B3GALT1/GPC4/FUT10/B3GNT7/EXT2/NUP188/SLC26A2/PYGL/EPM2A/NUP98/CSPG5/NUP58/NCAN/EXT1/PGM2/PRPS1/GLCE/DSEL/HS3ST2/HMMR/NUP205/BPGM/NUP160/B3GNT2/B4GALT5/PGM1/PGAM1/CSGALNACT1/CHSY1/ARSB/HK2/G6PD/GBE1/NUP153/SLC2A1/PFKFB3/PGK1/NUP155/ST3GAL6/FUT4/PYGB/CHSY3/CHST1…
REACTOME_PLATELET_ACTIVATION_SIGNALING_AND_AGGREGATION	REACTOME_PLATELET_ACTIVATION_SIGNALING_AND_AGGREGATION	259	-0.380792	-1.86506	0.00290698	0.0189205	0.0113327	5112	tags=35%, list=18%, signal=29%	ACTN4/MAPK14/MAPK1/FAM3C/TRPC3/GNAI3/PRKCB/PF4/PIK3R1/LHFPL2/RAB27B/GNG10/RASGRP2/DAGLA/GNG2/ORM1/SYK/APOOL/GP5/SERPINE1/SERPING1/SPARC/GP1BA/F2R/PIK3R5/BRPF3/LCP2/GNA14/RASGRP1/PIK3CB/FN1/GNA13/PHACTR2/PDPN/THPO/SERPINA3/MPL/VCL/TLN1/ENDOD1/TGFB3/PIK3CA/GNA12/COL1A1/SRGN/A2M/APP/ECM1/ANXA5/MGLL/COL1A2/LYN/CALU/PTPN11/MPIG6B/VEGFC/PLA2G4A/SERPINA1/PROS1/LAMP2/ITPR1/ITPR2/GNG12/ACTN1/ACTN2/F8/DGKI…
REACTOME_FLT3_SIGNALING	REACTOME_FLT3_SIGNALING	292	-0.375205	-1.86792	0.00291545	0.0189205	0.0113327	7266	tags=42%, list=26%, signal=31%	SHOC2/APBB1IP/IRS1/PPP2R5C/ANGPT1/PIK3C3/PPP2R5A/RAP1B/ZDHHC9/PSMD1/FGFR2/RET/KIT/PRKCQ/PSMD10/PSME3/PSMB9/HCK/SHC1/PEA15/RASGRF2/GAB2/PPP2R5E/IL5/PSMD5/PSMD11/RAP1A/CUL3/SPTBN4/DUSP16/SPTAN1/KRAS/IL2RG/PSMA6/IL5RA/NF1/DLG1/FGF9/SPRED1/PPP2CB/MAP2K1/SPRED3/TRIB3/MAPK1/PPP1CB/SPTBN2/GAB1/PIK3R1/RASGRF1/DLG2/HBEGF/PAQR3/PSMD2/DUSP7/PDE3B/PIK3R4/JAK2/DUSP10/RASA3/MRAS/RANBP9/PSMC1/RASGRP1/PRKG2/RGL1…
NABA_SECRETED_FACTORS	NABA_SECRETED_FACTORS	336	-0.464268	-2.35743	0.00292398	0.0189205	0.0113327	3613	tags=35%, list=13%, signal=31%	WNT16/CSF1/CCL23/S100A14/TNFSF9/CBLN4/WNT2B/CXCL2/CCL11/FASLG/THPO/IL1A/ZFP91/TNFSF11/CNTF/CCL14/WNT9A/CXCL8/BTC/FSTL1/S100A12/CRHBP/TGFB3/ISM1/CCL19/IL1F10/WNT3A/IL16/TGFA/TNFSF13B/IL36B/FGF11/IL34/SFRP4/IL11/PDGFC/NGF/SFRP2/CCL21/S100A9/BDNF/CXCL1/NRG3/WIF1/VEGFC/WNT5B/TNFSF10/ANGPTL2/RPTN/TNF/CSF2/IL17C/CSF3/IL10/CCL8/CCL28/FLG/CX3CL1/CXCL10/IL6/CXCL9/FLG2/IL24/S100G/INHBA/KITLG/CCL24/TGFB2/CC…
WP_PI3KAKT_SIGNALING_PATHWAY	WP_PI3KAKT_SIGNALING_PATHWAY	336	-0.41955	-2.13036	0.00292398	0.0189205	0.0113327	5448	tags=38%, list=20%, signal=31%	FGF9/COL6A1/IKBKG/PPP2CB/TLR4/ITGB7/MCL1/MAP2K1/FGF13/PHLPP2/MAPK1/RBL2/PIK3R1/CREB3L1/GNG10/COL4A3/GNG2/ITGA8/LPAR3/SOS2/BRCA1/COL4A2/LPAR1/LAMA4/SYK/ITGA1/FGF21/CHUK/NTRK2/BCL2/CSF1R/CCND2/JAK2/F2R/PIK3R5/MYC/SPP1/COL4A1/CSF1/NFKB1/LAMC1/CSF3R/PRLR/PIK3CB/FN1/PDGFRB/FASLG/IL6R/JAK1/CD19/PDGFRA/PRKAA2/THBS2/TLR2/ITGA11/PIK3CA/NRAS/COL1A1/TGFA/FOXO3/TEK/FGF11/PPP2R3A/COL1A2/FGFR1/FLT3/PDGFC/NGF/I…
KEGG_NEUROACTIVE_LIGAND_RECEPTOR_INTERACTION	KEGG_NEUROACTIVE_LIGAND_RECEPTOR_INTERACTION	269	-0.398129	-1.96548	0.00293255	0.0189205	0.0113327	5168	tags=41%, list=19%, signal=34%	HRH4/GRIK1/P2RY4/ADORA1/NPFFR2/GRIN3A/ADORA2B/GRIA1/LTB4R2/OPRM1/GRIA2/NPY4R/PTGER2/PTAFR/LPAR3/ADRA1A/LPAR1/OPRK1/NMBR/GABRB3/MC4R/PTGDR/LEPR/F2R/S1PR3/P2RY6/THRA/CHRNA3/SSTR3/HTR7/PRLR/CHRNB2/S1PR1/CALCRL/GLRA2/GRIK2/HRH1/TACR1/AVPR1A/BDKRB2/C3AR1/CNR2/C5AR1/NPY5R/HTR2B/ADRB2/FPR1/GLRB/CYSLTR2/P2RY13/CHRM4/ADRA1D/MCHR1/CHRNB4/EDNRA/VIPR2/RXFP1/DRD2/HTR1D/CHRM1/NPFFR1/HTR2A/CHRNA9/ADCYAP1R1/GHR/…
REACTOME_TRANSMISSION_ACROSS_CHEMICAL_SYNAPSES	REACTOME_TRANSMISSION_ACROSS_CHEMICAL_SYNAPSES	269	-0.319457	-1.57709	0.00293255	0.0189205	0.0113327	6633	tags=38%, list=24%, signal=29%	GABRB1/PRKAG2/TUBB2A/GNB5/RASGRF2/TUBA4A/CHAT/RPS6KA2/GNGT1/SLC17A7/CACNA2D3/NAAA/PRKACB/CHRNA4/CREB1/KRAS/SLC1A1/KCNJ16/DLG1/PRKAR1A/SLC6A11/TUBA1C/KCNJ10/GRIK1/MAPK1/GRIN3A/GNAI3/PRKCB/RASGRF1/PLCB1/GRIA1/GNG10/DLG2/GLS/GRIA2/GNG2/KPNA2/PRKAR2A/KIF17/GABRB3/PPM1E/TUBA1B/ADCY3/CHRNA3/HSPA8/PRKAR2B/STXBP1/GLUL/KCNJ2/ADCY2/CHRNB2/CAMK2D/CACNB4/NPTN/HTR3A/CACNA1E/GLRA2/PRKAA2/GRIK2/NRAS/AKAP5/RPS6K…
REACTOME_G_ALPHA_I_SIGNALLING_EVENTS	REACTOME_G_ALPHA_I_SIGNALLING_EVENTS	400	-0.419015	-2.17	0.00294118	0.0189205	0.0113327	5208	tags=40%, list=19%, signal=33%	PPP3CA/AHCYL1/OPN1SW/HRH4/P2RY4/BCO1/MAPK1/RBP1/ADORA1/RGS9/GPC4/NMU/GNAI3/PF4/PLCB1/GNG10/CCR9/OPRM1/NPY4R/GNG2/RETSAT/CXCR4/KPNA2/LPAR3/PRKAR2A/LPAR1/RGS1/OPRK1/CXCL3/GRK7/LRP1/RCVRN/HCAR2/NMT2/C3/GPR18/S1PR3/PLCB4/ADCY3/CXCR2/GPR183/CCL23/PRKAR2B/SSTR3/CXCR1/CXCL2/CXCL16/ADCY2/CNGB1/ACKR3/CAMK2D/HSD17B6/S1PR1/APOA2/GPR55/CXCL8/RLN3/CLPS/GPSM2/CCL19/RDH10/CCR1/CCR5/LRP12/RLBP1/APOA4/APP/BDKRB2/…
WP_FOCAL_ADHESIONPI3KAKTMTORSIGNALING_PATHWAY	WP_FOCAL_ADHESIONPI3KAKTMTORSIGNALING_PATHWAY	303	-0.469359	-2.3405	0.00294985	0.0189205	0.0113327	6329	tags=49%, list=23%, signal=38%	GSK3B/EIF4E/KIT/COL6A2/RAB14/EPHA2/ATF2/HSP90AA1/PTEN/ITGA9/ITGAX/CREB3L2/GNGT1/PPP2R5E/LAMB3/IFNB1/ITGB4/IGF1R/PIK3CD/MTOR/CREB1/ITGB5/KRAS/IL2RG/EPAS1/RAB10/FOXO1/ITGB2/FGF9/IKBKG/PPP2CB/ITGB7/MAP2K1/FGF13/PHLPP2/MAPK1/PIK3R1/CREB3L1/ACACA/GNG10/SLC2A3/GNG2/ITGA8/LPAR3/COL4A2/LPAR1/LAMA4/PIK3C2A/FGF21/CSF1R/CAB39/COL5A3/PIK3R4/ITGAD/JAK2/F2R/PIK3R5/COL11A1/SPP1/COL4A1/CSF1/LAMC1/CSF3R/PRLR/PIK3…
KEGG_CYTOKINE_CYTOKINE_RECEPTOR_INTERACTION	KEGG_CYTOKINE_CYTOKINE_RECEPTOR_INTERACTION	260	-0.532293	-2.60552	0.00295858	0.0189205	0.0113327	4998	tags=49%, list=18%, signal=40%	TNFSF4/CXCL14/IFNL1/PF4/CCL2/CCR9/IFNG/IFNL3/CXCR4/LTA/IL15/CNTFR/IL18R1/CXCL3/LIF/LEPR/IL12RB1/IL22RA1/TNFSF14/CSF1R/BMPR2/TNFRSF9/XCR1/CSF1/CXCR2/CCL23/CSF3R/TNFSF9/CXCR1/PRLR/CXCL2/CXCL16/TNFRSF10A/CCL11/PDGFRB/IL13RA1/FASLG/IL6R/TNFRSF18/ACVR1/IL1A/MPL/TNFSF11/CNTF/CCL14/CD70/CXCL8/IL12RB2/PDGFRA/IL10RA/TGFB3/CCL19/CCR1/CCR5/TGFBR1/IFNL2/TNFSF13B/TGFBR2/IL1R1/FLT3/TNFRSF8/LIFR/IL11/PDGFC/CD40…
KEGG_MAPK_SIGNALING_PATHWAY	KEGG_MAPK_SIGNALING_PATHWAY	266	-0.391185	-1.92507	0.00295858	0.0189205	0.0113327	6538	tags=41%, list=23%, signal=32%	ATF2/CACNA1H/PLA2G2D/TRAF6/RASGRF2/RPS6KA2/CACNA2D3/MAP4K1/PRKACB/RAP1A/RPS6KA5/DUSP14/DUSP16/MAP3K14/KRAS/NF1/FGF9/MAP3K13/IKBKG/PPP3CA/MAP2K1/FGF13/MEF2C/MAPK14/MAPK1/HSPA6/RRAS2/PRKCB/TAOK3/MAP3K2/RASGRF1/NR4A1/RASGRP2/DUSP3/PAK2/JUN/CACNA1S/MAP4K4/MAP3K3/STK3/SOS2/TAOK1/DUSP7/FGF21/CHUK/NFATC2/NTRK2/PPP3R2/MYC/DUSP10/MRAS/NFKB1/HSPA8/RASGRP1/PLA2G12B/PDGFRB/MAPK8IP2/FASLG/DUSP1/DUSP8/IL1A/CAC…
NABA_CORE_MATRISOME	NABA_CORE_MATRISOME	273	-0.495212	-2.44454	0.00297619	0.0189205	0.0113327	4560	tags=45%, list=16%, signal=38%	COCH/EDIL3/SNED1/SPON2/CRIM1/COL4A2/RSPO1/NCAN/LAMA4/PCOLCE2/COL16A1/COL5A3/LTBP2/SPARC/COL8A2/COL11A1/SPP1/COL4A1/LAMC1/CCN2/VWA7/FN1/LGI3/FBLN7/THBS2/RSPO3/BMPER/COL1A1/SRGN/POSTN/HMCN1/IGFBPL1/COL12A1/COL5A1/ECM1/COL8A1/NID1/PRELP/COL1A2/CRISPLD1/COL10A1/ELN/SRPX/SVEP1/LUM/COL15A1/EYS/SLIT2/FMOD/THSD4/PODN/ECM2/LTBP1/COL5A2/LAMA2/CCN5/LGI2/ASPN/SMOC1/MFAP4/COL6A3/CRISPLD2/LAMA1/FNDC1/LGI1/CCN3…
REACTOME_INTRACELLULAR_SIGNALING_BY_SECOND_MESSENGERS	REACTOME_INTRACELLULAR_SIGNALING_BY_SECOND_MESSENGERS	304	-0.389251	-1.93966	0.00297619	0.0189205	0.0113327	6840	tags=36%, list=25%, signal=28%	PSMD1/FGFR2/SNAI2/GSK3B/KIT/PSMD10/PSME3/PSMB9/XIAP/ATF2/TRAF6/IRAK1/PIP4K2C/PTEN/FOXO4/PPP2R5E/PSMD5/PSMD11/PRKACB/REST/PIK3CD/MTOR/CREB1/SUZ12/PSMA6/FOXO1/FGF9/PRKAR1A/PPP2CB/PIP5K1A/AHCYL1/TRIB3/PHLPP2/MAPK1/GAB1/IER3/PIK3R1/NR4A1/EGR1/HBEGF/JUN/KPNA2/PRKAR2A/PSMD2/RCOR1/CHUK/NEDD4/IL33/CD86/ADCY3/PRKAR2B/PSMC1/PHC3/PIK3CB/PDGFRB/ADCY2/CAMK2D/STRN/CD19/USP13/FRK/PDGFRA/BTC/ICOS/PIK3CA/TGFA/PIP…
WP_IL18_SIGNALING_PATHWAY	WP_IL18_SIGNALING_PATHWAY	273	-0.383973	-1.89542	0.00297619	0.0189205	0.0113327	7518	tags=44%, list=27%, signal=32%	ALS2/TF/SLC4A7/BAZ1B/LONP2/LCK/NRN1/CCL4/IL1B/MYH6/EPS8/MMP14/ZNF143/ARF6/GSK3B/BIRC3/IL12B/BIN1/PHF20/TRAF6/IRAK1/PTEN/IL18RAP/KCNH2/GRM7/IRF1/LARS2/NCF1/AARS1/IRF6/CLDN12/CCL18/RFX5/ACACB/CD83/ATF3/CTNNB1/SNTB1/PLA2G7/MAPK1/B2M/PRKCB/IER3/PIK3R1/NR4A1/CCL2/MMP2/IFNG/JUN/TSHZ1/IL18R1/CXCL3/CHUK/TNFAIP3/CPT1A/HCAR2/BCL2/BPGM/SOCS3/REL/FOXN3/RUNX2/RASA3/SPP1/UGGT1/CCNA2/PTGS2/NFKB1/ARL4D/SYT10/CXC…
REACTOME_CLASS_I_MHC_MEDIATED_ANTIGEN_PROCESSING_PRESENTATION	REACTOME_CLASS_I_MHC_MEDIATED_ANTIGEN_PROCESSING_PRESENTATION	364	-0.30718	-1.57264	0.00298507	0.0189205	0.0113327	7680	tags=39%, list=28%, signal=29%	RNF123/PSMA8/UBE2Z/TRIM32/UBE2J1/CD207/ZNRF2/FBXL4/SH3RF1/SPSB1/UBE2H/CDC23/HECW2/TRAF7/HACE1/HERC2/GAN/BTBD1/UBE2A/RNF213/SNAP23/UBA6/PJA1/PSMD1/PRKN/SMURF2/PSMD10/PSME3/PSMB9/TRIM21/KCTD7/NPEPPS/KLHL2/FBXL13/UBE2V1/FBXW2/PSMD5/PSMD11/FBXW11/CUL5/CTSL/NCF1/CUL3/HSPA5/UBE3A/KLHL42/ITGB5/RLIM/SEC31A/DCAF1/PSMA6/CUL2/TRIM36/HERC1/SEC24B/UBE2Q2/IKBKG/RNF6/SEC22B/TRIM63/UBE4A/TLR4/SIAH2/HUWE1/CTSS/B2…
REACTOME_DISEASES_OF_SIGNAL_TRANSDUCTION_BY_GROWTH_FACTOR_RECEPTORS_AND_SECOND_MESSENGERS	REACTOME_DISEASES_OF_SIGNAL_TRANSDUCTION_BY_GROWTH_FACTOR_RECEPTORS_AND_SECOND_MESSENGERS	384	-0.369812	-1.90176	0.00299401	0.0189205	0.0113327	8154	tags=48%, list=29%, signal=34%	VCP/KSR1/CDK8/SMAD4/SNW1/ZFYVE9/PSMD12/LRRFIP1/PSME4/CNTRL/PDGFA/MAML1/IRS2/FYN/AGGF1/PPP2R1B/CTBP2/RICTOR/NRG4/PSMA8/NOTCH1/GRB2/PDPK1/TNKS/LCK/FIP1L1/SHOC2/FAM114A2/APBB1IP/IRS1/PPP2R5C/TNKS2/PPP2R5A/DKK2/RAP1B/NCOR2/PSMD1/FGFR2/FZD8/SMAD2/GSK3B/HDAC4/KIT/PSMD10/PSME3/PSMB9/SHC1/NCSTN/POLR2A/HSP90AA1/PTEN/NCBP1/GAB2/EP300/FOXO4/FXR1/CCNC/PPP2R5E/PSMD5/KANK1/ERLEC1/PSMD11/RAP1A/NCOR1/ERBIN/YES1/…
KEGG_OLFACTORY_TRANSDUCTION	KEGG_OLFACTORY_TRANSDUCTION	286	0.325485	1.55592	0.0029985	0.0189205	0.0113327	10742	tags=59%, list=39%, signal=37%	OR1N2/OR5M11/CALML6/OR6C2/OR6B3/OR7D2/OR13A1/OR2A14/OR1G1/OR2H1/OR2K2/GUCY2D/OR9K2/OR2AE1/OR52E8/OR3A2/OR52L1/OR6S1/OR2B6/OR6B2/OR5P3/OR2A25/OR1E1/OR10H5/OR5C1/OR8A1/OR1Q1/OR3A3/OR56A4/OR2C3/OR1N1/OR56A1/OR2H2/OR13J1/OR11A1/OR7G3/OR5A1/OR2A12/OR1K1/OR10K2/OR52A1/OR1I1/OR9G4/OR52K2/OR10J1/OR9A4/OR14I1/OR10H1/OR13D1/OR4K2/OR4A16/OR10AD1/OR11H6/OR10S1/OR2Y1/GUCA1B/CLCA4/OR8D4/OR51A7/OR5AP2/OR10J3/OR…
REACTOME_EXTRACELLULAR_MATRIX_ORGANIZATION	REACTOME_EXTRACELLULAR_MATRIX_ORGANIZATION	300	-0.495249	-2.46612	0.003003	0.0189205	0.0113327	4733	tags=44%, list=17%, signal=37%	FBLN5/MMP2/ADAMTS9/COL4A3/MMP12/CTRB1/ITGA8/MMP25/COL4A2/NCAN/LAMA4/ITGA1/ICAM5/DST/TLL2/TPSAB1/JAM2/MMP7/SERPINE1/PCOLCE2/COL16A1/VCAM1/COL5A3/LTBP2/SPARC/ITGAD/ADAMTS16/COL8A2/COL11A1/ADAMTS4/CTSK/LOXL2/SPP1/COL4A1/LAMC1/P4HA2/P3H2/TIMP2/FN1/ITGAL/JAM3/CTSB/ICAM3/CD47/ADAMTS14/MMP1/TGFB3/ITGA11/CTSV/COL1A1/CAPN2/COL12A1/A2M/NCAM1/APP/COL5A1/P4HA3/COL8A1/ADAMTS5/NID1/ADAMTS2/COL1A2/ADAMTS1/COL10…
REACTOME_METABOLISM_OF_AMINO_ACIDS_AND_DERIVATIVES	REACTOME_METABOLISM_OF_AMINO_ACIDS_AND_DERIVATIVES	374	0.291545	1.42671	0.0030303	0.0189915	0.0113752	6592	tags=33%, list=24%, signal=25%	PNMT/TH/SLC45A2/CSAD/RPL13/PRODH2/RPL28/RPS15/RPL36/SLC25A10/RPL32/RPL18/AMT/MPST/CKMT1B/RPL29/AGXT/RPL36A/RPS28/AADAT/RPS19/PSMB11/BCAT2/RPL34/RPL19/RPL14/FAU/TST/RPL27A/RPLP2/RPS2/RPL12/RPS9/RPL37/RPL37A/RPS20/CKMT1A/RPLP1/RPL38/RPS24/RPS14/RPS11/RPL9/RPL35/RPL24/GAMT/DAO/RPL3/RPSA/TSTD1/AGXT2/CARNS1/SEM1/RPS8/RPL13A/RPL8/RPL18A/SLC25A2/TPH2/GCAT/RPL23/RPS21/RPL4/RPS18/SERINC2/RPL6/NMRAL1/ASMT/…
REACTOME_NEUTROPHIL_DEGRANULATION	REACTOME_NEUTROPHIL_DEGRANULATION	471	-0.443725	-2.32621	0.0030303	0.0189915	0.0113752	7008	tags=45%, list=25%, signal=34%	RAP1B/ENPP4/RAB5C/SNAP23/DYNC1H1/GLB1/PSMD1/PTPRJ/CD59/CPNE3/B4GALT1/GPR84/FTH1/VPS35L/LAMP1/NEU1/PSAP/ITGAM/RAB14/STING1/NCSTN/MOSPD2/HSP90AA1/PNP/GYG1/SURF4/ITGAX/PECAM1/RAB6A/DERA/PSMD11/DDX3X/RAP1A/CHIT1/AOC1/ADGRE5/BST1/C6orf120/SPTAN1/TMEM30A/RAB10/CAP1/SDCBP/AMPD3/ITGB2/RAP2C/KPNB1/SIGLEC9/NFAM1/PLAUR/CAND1/AGL/CEACAM1/RAB18/HUWE1/CTSS/LAIR1/CANT1/FCN1/MAPK14/ACLY/MAPK1/HSPA6/B2M/CLEC4D/PY…
REACTOME_NEURONAL_SYSTEM	REACTOME_NEURONAL_SYSTEM	409	-0.356427	-1.84227	0.00303951	0.018999	0.0113797	4963	tags=33%, list=18%, signal=27%	KCNK3/GRIN3A/GNAI3/PRKCB/GJC1/RASGRF1/PLCB1/GRIA1/GNG10/DLG2/GLS/GRIA2/NRXN2/GNG2/LRRTM2/KPNA2/PRKAR2A/SLITRK4/KIF17/EPB41L5/GABRB3/KCNQ4/KCNF1/PPM1E/BEGAIN/PTPRD/KCNC4/KCNA10/LRRTM4/TUBA1B/ADCY3/CHRNA3/HSPA8/PRKAR2B/SYT10/PDLIM5/EPB41L3/STXBP1/GLUL/KCNJ2/ADCY2/CHRNB2/CAMK2D/SHANK1/CACNB4/NPTN/HTR3A/SLITRK1/CACNA1E/GLRA2/PRKAA2/GRIK2/NRAS/AKAP5/RPS6KA3/CACNG8/PANX1/KCNK2/SYT1/KCNJ8/TUBB6/CACNA1B/…
REACTOME_GPCR_LIGAND_BINDING	REACTOME_GPCR_LIGAND_BINDING	456	-0.37932	-1.9808	0.00308642	0.0192414	0.0115249	4942	tags=38%, list=18%, signal=32%	NMU/NPFFR2/PF4/ADORA2B/GNG10/CCL2/CCR9/LTB4R2/OPRM1/NPY4R/GNG2/RAMP1/CXCR4/FZD6/FZD5/XK/PTGER2/PTAFR/LPAR3/ADRA1A/TAC3/LPAR1/OPRK1/NMBR/MC4R/CXCL3/PTGDR/HCAR2/C3/F2R/GPR18/S1PR3/XCR1/UTS2B/P2RY6/WNT16/CXCR2/GPR183/CCL23/SSTR3/HTR7/ADGRE2/CXCR1/WNT2B/CXCL2/CXCL16/GPR65/CCL11/ACKR3/S1PR1/FFAR2/WNT9A/GPR55/CXCL8/CALCRL/CRHBP/CD55/RLN3/HRH1/CCL19/CCR1/WNT3A/GPR68/CCR5/TACR1/AVPR1A/APP/EDN1/BDKRB2/C3A…
REACTOME_SIGNALING_BY_INTERLEUKINS	REACTOME_SIGNALING_BY_INTERLEUKINS	458	-0.407382	-2.12535	0.00311526	0.0193195	0.0115717	6717	tags=43%, list=24%, signal=33%	TAB3/PSMD10/ITGAM/HNRNPF/PSME3/PSMB9/IL12B/HCK/SHC1/ATF2/HSP90AA1/TRAF6/IRAK1/RPS6KA2/IL18RAP/ITGAX/GAB2/UBE2V1/IL5/PSMD5/IGHE/NKIRAS1/CD4/PSMD11/PELI1/FBXW11/RALA/RPS6KA5/IL7/YES1/PIK3CD/CREB1/ALOX15/IL2RG/VIM/PSMA6/IL5RA/FOXO1/RAPGEF1/ITGB2/IKBKG/PPP2CB/PTPN14/SOCS5/MCL1/MAP2K1/SQSTM1/IL22RA2/IL27RA/MEF2C/MAPK14/MAPK1/IFNL1/PIK3R1/CCL2/MMP2/OPRM1/DUSP3/CANX/PAK2/IFNG/HAVCR2/IFNL3/JUN/MAP3K3/ATF…
WP_VEGFAVEGFR2_SIGNALING_PATHWAY	WP_VEGFAVEGFR2_SIGNALING_PATHWAY	431	-0.378517	-1.95955	0.00311526	0.0193195	0.0115717	7938	tags=48%, list=28%, signal=35%	FLNB/DHX29/EPB41/FYN/APOLD1/NFATC1/ARMCX1/TRAF3IP2/EZR/FSCN1/RICTOR/MAP2K6/DUSP5/CDH5/RHOA/CSRP2/PTPN9/NOS3/GRB2/PDPK1/SET/EIF2AK3/DNAJA1/USP10/WASF1/NUMB/MMP10/PTPN1/RAP1B/MMP14/ELK1/SSR3/ARF6/PTPRJ/GSK3B/PAK1/HDAC4/EIF4E/EPS15/ACOT9/HTRA1/FAM120A/EPHA2/BIN1/SHC1/ATF2/HSP90AA1/PNP/ARF4/TRPC1/GIGYF2/FOXO4/KANK1/PDE4DIP/PSMD11/RAP1A/OCRL/FBXW11/RPS6KA5/ARNT/NCF1/CREBBP/MTOR/CREB1/ITGB5/TPM3/SRP54/…
KEGG_ALZHEIMERS_DISEASE	KEGG_ALZHEIMERS_DISEASE	163	0.340429	1.52902	0.00318471	0.0196987	0.0117988	7176	tags=41%, list=26%, signal=31%	CALML6/COX4I2/ATP5F1D/CYTB/COX6A2/CACNA1D/COX1/COX3/ATP6/NDUFA3/COX2/ATP8/CACNA1F/NDUFA7/COX4I1/COX5B/NDUFB7/COX6B1/NDUFS8/NDUFB8/UQCR10/UQCR11/NDUFV2/UQCRQ/NDUFA2/NDUFS5/COX6C/NDUFB1/COX6A1/NDUFB10/NDUFA1/NDUFS7/NDUFA4L2/ATP5MC2/COX7C/ATP5F1E/PSENEN/NDUFC2/UQCRB/ATP5PO/NDUFV3/UQCRH/COX7B/BAD/COX7A2/NDUFB2/GRIN2D/COX5A/NDUFA6/UQCRHL/NDUFV1/NDUFC1/CYC1/CHP2/NDUFS3/HSD17B10/ATP2A1/ATP5MC1/BID/ATP5P…
WP_NONALCOHOLIC_FATTY_LIVER_DISEASE	WP_NONALCOHOLIC_FATTY_LIVER_DISEASE	153	0.352177	1.5618	0.00321027	0.019805	0.0118625	7176	tags=40%, list=26%, signal=30%	COX4I2/PIK3R2/NDUFA13/CYTB/COX6A2/COX1/COX3/PRKAG3/NDUFA11/NDUFA3/COX2/NDUFA7/COX4I1/COX5B/NDUFB7/COX6B1/NDUFS8/NDUFB8/UQCR10/UQCR11/NDUFV2/UQCRQ/MLXIPL/NDUFA2/NDUFS5/COX6C/NDUFB1/COX6A1/NDUFB11/NDUFB10/NDUFA1/NDUFS7/NDUFA4L2/COX7C/NDUFC2/NR1H3/UQCRB/NDUFV3/UQCRH/CEBPA/COX7B/COX7A2/NDUFB2/COX5A/NDUFA6/BBC3/UQCRHL/NDUFV1/NDUFC1/CYC1/NDUFS3/INS/BID/BAX/NDUFB9/COX8A/NDUFS6/NDUFA8/ATF4/COX8C/NDUFA10
REACTOME_POSITIVE_EPIGENETIC_REGULATION_OF_RRNA_EXPRESSION	REACTOME_POSITIVE_EPIGENETIC_REGULATION_OF_RRNA_EXPRESSION	98	0.404194	1.67922	0.0033557	0.0206485	0.0123677	8101	tags=41%, list=29%, signal=29%	H4C11/H2AC20/H2AJ/H4C13/H4C1/H2AC14/H2AC19/H3C7/H4C2/H3C14/H4C5/H2BC9/H3C1/H2AC4/H4C3/KAT2A/TAF1C/H2BC8/H2BC1/H4C6/H2AC8/MBD3/H2BC10/POLR1C/H4C4/POLR2H/H3C11/POLR2L/H2AX/H2BC6/CHD3/H3C15/H2BC13/MTA1/H3C10/H2AC18/H3C12/POLR1D/POLR2E/TAF1D
REACTOME_B_WICH_COMPLEX_POSITIVELY_REGULATES_RRNA_EXPRESSION	REACTOME_B_WICH_COMPLEX_POSITIVELY_REGULATES_RRNA_EXPRESSION	83	0.420054	1.70031	0.0034188	0.0209817	0.0125673	8101	tags=45%, list=29%, signal=32%	H4C11/H2AC20/H2AJ/H4C13/H4C1/H2AC14/H2AC19/H3C7/H4C2/H3C14/H4C5/H2BC9/H3C1/H2AC4/H4C3/KAT2A/TAF1C/H2BC8/H2BC1/H4C6/H2AC8/H2BC10/POLR1C/H4C4/POLR2H/H3C11/POLR2L/H2AX/H2BC6/H3C15/H2BC13/H3C10/H2AC18/H3C12/POLR1D/POLR2E/TAF1D
REACTOME_DEPOSITION_OF_NEW_CENPA_CONTAINING_NUCLEOSOMES_AT_THE_CENTROMERE	REACTOME_DEPOSITION_OF_NEW_CENPA_CONTAINING_NUCLEOSOMES_AT_THE_CENTROMERE	72	0.42055	1.66744	0.00343053	0.0209817	0.0125673	6760	tags=35%, list=24%, signal=26%	H4C11/H2AC20/H2AJ/H4C13/H4C1/H2AC14/H2AC19/H4C2/H4C5/H2BC9/H2AC4/H4C3/CENPT/H2BC8/H2BC1/H4C6/H2AC8/H2BC10/H4C4/CENPS/H2AX/CENPX/H2BC6/CENPM/H2BC13
REACTOME_PRC2_METHYLATES_HISTONES_AND_DNA	REACTOME_PRC2_METHYLATES_HISTONES_AND_DNA	68	0.445587	1.74712	0.00343643	0.0209817	0.0125673	4432	tags=31%, list=16%, signal=26%	H4C11/H2AC20/H2AJ/H4C13/H4C1/H2AC14/H2AC19/H3C7/H4C2/H3C14/H4C5/H2BC9/H3C1/H2AC4/H4C3/H2BC8/H2BC1/H4C6/H2AC8/H2BC10/H4C4
REACTOME_APOPTOTIC_CLEAVAGE_OF_CELL_ADHESION_PROTEINS	REACTOME_APOPTOTIC_CLEAVAGE_OF_CELL_ADHESION_PROTEINS	11	-0.74691	-1.88353	0.00420168	0.0241551	0.0144681	4297	tags=73%, list=15%, signal=62%	CTNNB1/TJP1/OCLN/DSG2/DSG1/PKP1/DSP/DSG3
BIOCARTA_PDGF_PATHWAY	BIOCARTA_PDGF_PATHWAY	28	-0.568723	-1.89342	0.00425532	0.0241551	0.0144681	7967	tags=68%, list=29%, signal=49%	MAP2K4/SOS1/PDGFA/GRB2/CSNK2A1/ELK1/SHC1/MAP2K1/PRKCB/PIK3R1/JUN/JAK1/PDGFRA/STAT3/PIK3CA/RASA1/MAP3K1/STAT1/PIK3CG
BIOCARTA_CLASSIC_PATHWAY	BIOCARTA_CLASSIC_PATHWAY	14	-0.661942	-1.7772	0.0042735	0.0241551	0.0144681	5929	tags=71%, list=21%, signal=56%	C1QB/C5/C3/C1QC/C1R/C6/C1S/C4B/C4A/C7
PID_IL5_PATHWAY	PID_IL5_PATHWAY	14	-0.683256	-1.83443	0.0042735	0.0241551	0.0144681	6166	tags=71%, list=22%, signal=56%	GRB2/IL5/SDCBP/IL5RA/PIK3R1/JAK2/PIK3CA/LYN/PTPN11/CSF2RB
PID_INTEGRIN_A9B1_PATHWAY	PID_INTEGRIN_A9B1_PATHWAY	25	-0.607379	-1.9602	0.0042735	0.0241551	0.0144681	3884	tags=48%, list=14%, signal=41%	VCAM1/SPP1/FN1/CSF2RA/VEGFC/CSF2/TGM2/NOS2/ADAM12/TNC/ITGB1/F13A1
WP_GENES_TARGETED_BY_MIRNAS_IN_ADIPOCYTES	WP_GENES_TARGETED_BY_MIRNAS_IN_ADIPOCYTES	14	-0.676113	-1.81525	0.0042735	0.0241551	0.0144681	4007	tags=50%, list=14%, signal=43%	ERG/KCNE1/KCNJ2/MIR133A1HG/GJA1/IGF1/HAND2
WP_HYPOTHESIZED_PATHWAYS_IN_PATHOGENESIS_OF_CARDIOVASCULAR_DISEASE	WP_HYPOTHESIZED_PATHWAYS_IN_PATHOGENESIS_OF_CARDIOVASCULAR_DISEASE	25	-0.641492	-2.0703	0.0042735	0.0241551	0.0144681	6786	tags=68%, list=24%, signal=51%	SMAD2/SHC1/FBN3/FBN2/MAPK14/MAPK1/SERPINE1/LTBP2/RUNX2/CCN2/TGFBR1/POSTN/TGFBR2/LTBP1/FLNA/FBN1/AGTR1
WP_RELATIONSHIP_BETWEEN_INFLAMMATION_COX2_AND_EGFR	WP_RELATIONSHIP_BETWEEN_INFLAMMATION_COX2_AND_EGFR	25	-0.633776	-2.04539	0.0042735	0.0241551	0.0144681	5861	tags=64%, list=21%, signal=51%	PIK3CD/KRAS/PLA1A/MAPK1/PTGER2/PTGS2/PIK3CB/MMP1/PIK3CA/NRAS/CYP19A1/AKT3/ESR1/PIK3CG/PTGER3/EGFR
REACTOME_COHESIN_LOADING_ONTO_CHROMATIN	REACTOME_COHESIN_LOADING_ONTO_CHROMATIN	10	-0.754871	-1.84776	0.00428266	0.0241551	0.0144681	5989	tags=90%, list=21%, signal=71%	PDS5A/NIPBL/RAD21/WAPL/PDS5B/STAG2/SMC1A/SMC3/STAG1
BIOCARTA_CTCF_PATHWAY	BIOCARTA_CTCF_PATHWAY	24	-0.624667	-1.97978	0.00431965	0.0241551	0.0144681	8380	tags=75%, list=30%, signal=52%	RPS6KB1/CDKN1B/SMAD4/SMAD5/CTCF/PTEN/MTOR/PIK3R1/MYC/TGFB3/PIK3CA/CD79A/TGFBR1/TGFBR2/CDKN2A/SMAD1/TGFB2/PIK3CG
BIOCARTA_TPO_PATHWAY	BIOCARTA_TPO_PATHWAY	24	-0.598987	-1.89839	0.00431965	0.0241551	0.0144681	5155	tags=62%, list=19%, signal=51%	GRB2/CSNK2A1/SHC1/MAP2K1/PRKCB/PIK3R1/JUN/JAK2/THPO/MPL/STAT3/PIK3CA/RASA1/STAT1/PIK3CG
PID_S1P_S1P2_PATHWAY	PID_S1P_S1P2_PATHWAY	24	-0.643565	-2.03967	0.00431965	0.0241551	0.0144681	8058	tags=67%, list=29%, signal=47%	GNAI1/CDH5/RHOA/IRS1/GNAZ/ELK1/PAK1/GNAQ/MAPK14/MAPK1/GNAI3/JUN/GNA14/GNA13/GNA12/GNAO1
PID_TOLL_ENDOGENOUS_PATHWAY	PID_TOLL_ENDOGENOUS_PATHWAY	24	-0.641425	-2.03289	0.00431965	0.0241551	0.0144681	5354	tags=46%, list=19%, signal=37%	IKBKG/TLR4/CHUK/TLR3/TLR2/S100A9/VCAN/S100A8/TLR1/TLR6/SFTPA1
REACTOME_DISEASES_OF_IMMUNE_SYSTEM	REACTOME_DISEASES_OF_IMMUNE_SYSTEM	24	-0.612468	-1.94111	0.00431965	0.0241551	0.0144681	5354	tags=50%, list=19%, signal=40%	IKBKG/TLR4/BTK/CHUK/NFKB1/TLR5/TLR3/TLR2/TLR10/TLR1/CD36/TLR6
REACTOME_PURINERGIC_SIGNALING_IN_LEISHMANIASIS_INFECTION	REACTOME_PURINERGIC_SIGNALING_IN_LEISHMANIASIS_INFECTION	24	-0.605819	-1.92004	0.00431965	0.0241551	0.0144681	3838	tags=46%, list=14%, signal=40%	ENTPD1/C3/NFKB1/IL1A/NLRP3/APP/C3AR1/P2RX7/MEFV/NT5E/CTSG
WP_IL1_AND_MEGAKARYOCYTES_IN_OBESITY	WP_IL1_AND_MEGAKARYOCYTES_IN_OBESITY	24	-0.600819	-1.9042	0.00431965	0.0241551	0.0144681	5240	tags=67%, list=19%, signal=54%	PLA2G7/CCL2/HBEGF/IFNG/F2R/NFKB1/TIMP2/TLR2/PIK3CA/FCER1A/NLRP3/IL1R1/S100A9/CCR3/ICAM1/TLR1
REACTOME_INCRETIN_SYNTHESIS_SECRETION_AND_INACTIVATION	REACTOME_INCRETIN_SYNTHESIS_SECRETION_AND_INACTIVATION	23	-0.620838	-1.93691	0.004329	0.0241551	0.0144681	1360	tags=26%, list=5%, signal=25%	GATA4/LEP/PCSK1/GCG/ISL1/DPP4
REACTOME_SIGNALING_BY_HIPPO	REACTOME_SIGNALING_BY_HIPPO	20	-0.626424	-1.88268	0.004329	0.0241551	0.0144681	7039	tags=60%, list=25%, signal=45%	YAP1/TJP2/LATS1/MOB1A/STK3/TJP1/SAV1/AMOTL1/LATS2/WWTR1/AMOTL2/AMOT
REACTOME_THE_CANONICAL_RETINOID_CYCLE_IN_RODS_TWILIGHT_VISION_	REACTOME_THE_CANONICAL_RETINOID_CYCLE_IN_RODS_TWILIGHT_VISION_	23	-0.597856	-1.86521	0.004329	0.0241551	0.0144681	3285	tags=39%, list=12%, signal=35%	HSD17B6/RDH10/RLBP1/RDH12/DHRS9/SDR9C7/ABCA4/RDH8/RPE65
WP_BMP_SIGNALING_PATHWAY_IN_EYELID_DEVELOPMENT	WP_BMP_SIGNALING_PATHWAY_IN_EYELID_DEVELOPMENT	20	-0.625462	-1.87979	0.004329	0.0241551	0.0144681	3163	tags=75%, list=11%, signal=67%	SMAD4/NOTCH1/SMAD5/DKK2/FGFR2/INHBB/JUN/PITX2/TGFA/MAP3K1/SMAD1/FOXC2/SFRP1/EGFR/FGF10
WP_EBV_LMP1_SIGNALING	WP_EBV_LMP1_SIGNALING	23	-0.598163	-1.86617	0.004329	0.0241551	0.0144681	6479	tags=57%, list=23%, signal=43%	HSP90AA1/TRAF6/IRAK1/IFNB1/MAP3K14/IKBKG/MAPK1/MAP3K3/CHUK/NFKB1/CXCL8/TNF/CCL20
BIOCARTA_COMP_PATHWAY	BIOCARTA_COMP_PATHWAY	19	-0.619038	-1.83128	0.00433839	0.0241551	0.0144681	3838	tags=63%, list=14%, signal=54%	CFB/C1QB/C5/C3/C1QC/C1R/C6/C1S/MASP1/C4B/C4A/C7
BIOCARTA_CXCR4_PATHWAY	BIOCARTA_CXCR4_PATHWAY	19	-0.613989	-1.81634	0.00433839	0.0241551	0.0144681	5924	tags=53%, list=21%, signal=41%	GNAQ/MAP2K1/MAPK1/PRKCB/PIK3R1/CXCR4/NFKB1/PIK3CA/CXCL12/PIK3C2G
BIOCARTA_LAIR_PATHWAY	BIOCARTA_LAIR_PATHWAY	17	-0.666878	-1.91496	0.00433839	0.0241551	0.0144681	3884	tags=82%, list=14%, signal=71%	C5/ITGB2/VCAM1/C3/ITGAL/IL1A/CXCL8/C6/TNF/IL6/ICAM1/ITGB1/ITGA4/C7
PID_INTEGRIN5_PATHWAY	PID_INTEGRIN5_PATHWAY	17	-0.654804	-1.88029	0.00433839	0.0241551	0.0144681	5765	tags=76%, list=21%, signal=61%	ITGB5/PLAUR/CCN1/ITGB7/EDIL3/VCAM1/FN1/TGFBR1/ITGAV/PLAU/ITGB8/FBN1/ITGA4
REACTOME_LDL_CLEARANCE	REACTOME_LDL_CLEARANCE	19	-0.616737	-1.82447	0.00433839	0.0241551	0.0144681	3403	tags=37%, list=12%, signal=32%	CLTC/SOAT1/LIPA/LDLR/NPC1/NCEH1/PCSK9
REACTOME_RHO_GTPASES_ACTIVATE_CIT	REACTOME_RHO_GTPASES_ACTIVATE_CIT	19	-0.619829	-1.83361	0.00433839	0.0241551	0.0144681	5003	tags=47%, list=18%, signal=39%	PPP1CB/MYH10/MYH9/PPP1R12A/PRC1/MYL9/KIF14/PPP1R12B/MYH11
REACTOME_RHO_GTPASES_ACTIVATE_ROCKS	REACTOME_RHO_GTPASES_ACTIVATE_ROCKS	19	-0.629273	-1.86155	0.00433839	0.0241551	0.0144681	5003	tags=47%, list=18%, signal=39%	PPP1CB/MYH10/ROCK2/MYH9/PPP1R12A/MYL9/ROCK1/PPP1R12B/MYH11
SA_PTEN_PATHWAY	SA_PTEN_PATHWAY	17	-0.654022	-1.87804	0.00433839	0.0241551	0.0144681	8480	tags=76%, list=30%, signal=53%	SOS1/BPNT1/IPCEF1/GRB2/PDPK1/SHC1/PTEN/PIK3CD/MAPK1/RBL2/PIK3CA/ILK/AKT3
WP_CELLS_AND_MOLECULES_INVOLVED_IN_LOCAL_ACUTE_INFLAMMATORY_RESPONSE	WP_CELLS_AND_MOLECULES_INVOLVED_IN_LOCAL_ACUTE_INFLAMMATORY_RESPONSE	17	-0.666878	-1.91496	0.00433839	0.0241551	0.0144681	3884	tags=82%, list=14%, signal=71%	C5/ITGB2/VCAM1/C3/ITGAL/IL1A/CXCL8/C6/TNF/IL6/ICAM1/ITGB1/ITGA4/C7
BIOCARTA_CARDIACEGF_PATHWAY	BIOCARTA_CARDIACEGF_PATHWAY	18	-0.639066	-1.85263	0.00434783	0.0241551	0.0144681	5609	tags=56%, list=20%, signal=44%	AGTR2/PRKCB/JUN/MYC/NFKB1/EDN1/EDNRA/ADAM12/EGF/EGFR
BIOCARTA_RAC1_PATHWAY	BIOCARTA_RAC1_PATHWAY	21	-0.614737	-1.87038	0.00434783	0.0241551	0.0144681	4837	tags=48%, list=17%, signal=39%	PIK3R1/TRIO/PDGFRA/PIK3CA/PLD1/MAP3K1/NCF2/CDK5R1/PIK3CG/PPP1R12B
REACTOME_CELL_EXTRACELLULAR_MATRIX_INTERACTIONS	REACTOME_CELL_EXTRACELLULAR_MATRIX_INTERACTIONS	18	-0.628402	-1.82172	0.00434783	0.0241551	0.0144681	6229	tags=56%, list=22%, signal=43%	LIMS2/LIMS1/RSU1/PARVA/ILK/ACTN1/FERMT2/ITGB1/FLNA/FLNC
REACTOME_CROSSLINKING_OF_COLLAGEN_FIBRILS	REACTOME_CROSSLINKING_OF_COLLAGEN_FIBRILS	18	-0.652053	-1.89028	0.00434783	0.0241551	0.0144681	5358	tags=67%, list=19%, signal=54%	LOXL4/COL4A3/COL4A2/TLL2/LOXL2/COL4A1/COL1A1/COL1A2/LOX/COL4A4/PXDN/TLL1
REACTOME_NEGATIVE_REGULATION_OF_NMDA_RECEPTOR_MEDIATED_NEURONAL_TRANSMISSION	REACTOME_NEGATIVE_REGULATION_OF_NMDA_RECEPTOR_MEDIATED_NEURONAL_TRANSMISSION	21	-0.627964	-1.91062	0.00434783	0.0241551	0.0144681	5496	tags=48%, list=20%, signal=38%	DLG1/DLG2/PPM1E/CAMK2D/ACTN2/CAMK4/CAMK2A/CAMK2B/GRIN2A/NEFL
REACTOME_RHO_GTPASES_ACTIVATE_PAKS	REACTOME_RHO_GTPASES_ACTIVATE_PAKS	21	-0.649595	-1.97643	0.00434783	0.0241551	0.0144681	5003	tags=48%, list=18%, signal=39%	PPP1CB/PAK2/MYH10/MYH9/PPP1R12A/MYL9/FLNA/PPP1R12B/MYLK/MYH11
BIOCARTA_EICOSANOID_PATHWAY	BIOCARTA_EICOSANOID_PATHWAY	22	-0.606893	-1.85852	0.00437637	0.0241551	0.0144681	4803	tags=50%, list=17%, signal=41%	PLCB1/PTGER2/HPGDS/PTGS2/CYSLTR2/PLA2G4A/CYSLTR1/PTGER3/PTGS1/PTGIS/PTGFR
PID_NFKAPPAB_CANONICAL_PATHWAY	PID_NFKAPPAB_CANONICAL_PATHWAY	22	-0.644147	-1.9726	0.00437637	0.0241551	0.0144681	6685	tags=59%, list=24%, signal=45%	XPO1/TRAF6/BCL10/IKBKG/ATM/CHUK/TNFAIP3/NFKB1/MALT1/CYLD/TNF/ERC1/NOD2
WP_TRANSCRIPTION_FACTOR_REGULATION_IN_ADIPOGENESIS	WP_TRANSCRIPTION_FACTOR_REGULATION_IN_ADIPOGENESIS	22	-0.602531	-1.84516	0.00437637	0.0241551	0.0144681	2888	tags=36%, list=10%, signal=33%	NRIP1/TNF/IL6/NR3C1/LEP/PPARGC1A/SLC2A4/ADIPOQ
WP_VITAMIN_D_IN_INFLAMMATORY_DISEASES	WP_VITAMIN_D_IN_INFLAMMATORY_DISEASES	22	-0.601915	-1.84327	0.00437637	0.0241551	0.0144681	5354	tags=73%, list=19%, signal=59%	PPP3R1/SMAD4/NFATC1/MAP2K6/IKBKG/PPP3CA/MAPK14/VDR/CHUK/MED14/NFKB1/DUSP1/MAP3K1/TNF/IL6/NR3C1
BIOCARTA_BCR_PATHWAY	BIOCARTA_BCR_PATHWAY	33	-0.503296	-1.73726	0.00441501	0.0241551	0.0144681	7824	tags=55%, list=28%, signal=39%	NFATC1/CALM2/PPP3CB/GRB2/ELK1/SHC1/PPP3CA/MAP2K1/MAPK14/PRKCB/BTK/JUN/SYK/NFATC2/CD79A/NFATC3/MAP3K1/LYN
PID_NCADHERIN_PATHWAY	PID_NCADHERIN_PATHWAY	33	-0.518363	-1.78927	0.00441501	0.0241551	0.0144681	7606	tags=61%, list=27%, signal=44%	CTNNA1/RHOA/GSN/PTPN1/MAPRE1/DCTN1/CTNNB1/CTNND1/PIK3R1/GRIA2/DAGLA/KIF5B/PIK3CA/FGFR1/FER/PTPN11/ROCK1/GJA1/GAP43/CDH2
REACTOME_SIGNALING_BY_WNT_IN_CANCER	REACTOME_SIGNALING_BY_WNT_IN_CANCER	33	-0.529072	-1.82623	0.00441501	0.0241551	0.0144681	7852	tags=67%, list=28%, signal=48%	PPP2R1B/CTBP2/TNKS/PPP2R5C/TNKS2/PPP2R5A/DKK2/FZD8/GSK3B/PPP2R5E/LRP6/CTNNB1/DKK1/PPP2CB/DKK4/AMER1/FZD6/FZD5/APC/RNF43/WNT3A/CSNK1A1
WP_MONOAMINE_GPCRS	WP_MONOAMINE_GPCRS	33	-0.523839	-1.80817	0.00441501	0.0241551	0.0144681	2809	tags=48%, list=10%, signal=44%	HTR7/HRH1/HTR2B/ADRB2/CHRM4/ADRA1D/DRD2/HTR1D/CHRM1/HTR2A/CHRM3/DRD5/HTR1B/HRH2/ADRB3/CHRM2
WP_RESISTIN_AS_A_REGULATOR_OF_INFLAMMATION	WP_RESISTIN_AS_A_REGULATOR_OF_INFLAMMATION	33	-0.522314	-1.80291	0.00441501	0.0241551	0.0144681	6980	tags=58%, list=25%, signal=43%	IL12A/IL12B/PLCD4/PIK3CD/IKBKG/MAPK14/MAPK1/PLCB1/CHUK/PLCB4/NFKB1/PIK3CB/CXCL8/PIK3CA/TNF/ITPR1/AKT3/IL6/PIK3CG
REACTOME_NUCLEAR_PORE_COMPLEX_NPC_DISASSEMBLY	REACTOME_NUCLEAR_PORE_COMPLEX_NPC_DISASSEMBLY	36	-0.506694	-1.78253	0.00454545	0.0248115	0.0148612	9661	tags=61%, list=35%, signal=40%	NEK9/NUP50/NUP37/CDK1/CCNB2/CCNB1/NUP214/NUP54/POM121/NUP133/TPR/RANBP2/NDC1/NUP188/NUP98/NUP58/NUP205/NUP160/NEK6/NUP153/NUP155/NEK7
PID_FRA_PATHWAY	PID_FRA_PATHWAY	37	-0.500751	-1.77709	0.00458716	0.0249815	0.0149631	4763	tags=57%, list=17%, signal=47%	EP300/ITGB4/PLAUR/CCL2/MMP2/JUN/LIF/NFATC2/CCNA2/CXCL8/MMP1/NFATC3/COL1A2/CDKN2A/PLAU/GJA1/IL6/MGP/THBD/DCN/LAMA3
PID_ER_NONGENOMIC_PATHWAY	PID_ER_NONGENOMIC_PATHWAY	40	-0.534638	-1.93618	0.00460829	0.0250391	0.0149975	7606	tags=60%, list=27%, signal=44%	RHOA/NOS3/GRB2/GNAZ/SHC1/IGF1R/GNAQ/KRAS/GNAI3/PIK3R1/PLCB1/MMP2/GNG2/HBEGF/ROCK2/GNA14/GNA13/STRN/PIK3CA/NRAS/GNAL/ESR1/MSN/GNAO1
KEGG_B_CELL_RECEPTOR_SIGNALING_PATHWAY	KEGG_B_CELL_RECEPTOR_SIGNALING_PATHWAY	75	-0.439518	-1.7798	0.0046729	0.025332	0.015173	5861	tags=45%, list=21%, signal=36%	BCL10/PIK3CD/KRAS/IFITM1/DAPP1/IKBKG/PPP3CA/MAP2K1/MAPK1/PRKCB/BTK/PIK3R1/JUN/SOS2/SYK/CHUK/NFATC2/PPP3R2/PIK3R5/NFKB1/NFAT5/PIK3CB/MALT1/CD19/PIK3CA/CD79A/NRAS/NFATC3/CD22/LYN/AKT3/PIK3AP1/PIK3CG/CR2
PID_SYNDECAN_1_PATHWAY	PID_SYNDECAN_1_PATHWAY	46	-0.51948	-1.92919	0.00472813	0.0253619	0.0151909	5598	tags=57%, list=20%, signal=45%	SDCBP/COL6A1/MAPK1/COL4A3/MMP7/COL16A1/COL8A2/COL11A1/COL4A1/MMP1/COL1A1/COL12A1/COL5A1/COL8A1/COL1A2/COL10A1/COL15A1/COL5A2/MET/COL6A3/COL4A4/COL14A1/COL3A1/HPSE/COL17A1/HGF
WP_RANKLRANK_RECEPTOR_ACTIVATOR_OF_NFKB_LIGAND_SIGNALING_PATHWAY	WP_RANKLRANK_RECEPTOR_ACTIVATOR_OF_NFKB_LIGAND_SIGNALING_PATHWAY	55	-0.47064	-1.80864	0.00472813	0.0253619	0.0151909	6846	tags=47%, list=25%, signal=36%	TNFRSF11A/TRAF3/TRAF6/GAB2/MTOR/IKBKG/MAP2K1/SQSTM1/MAPK14/MAPK1/PIK3R1/JUN/SYK/CHUK/VCAM1/CTSK/NFKB1/CBL/TNFSF11/TAB2/LYN/MITF/STAT1/TNFRSF11B/PAPSS2/ICAM1
WP_REGULATION_OF_MICROTUBULE_CYTOSKELETON	WP_REGULATION_OF_MICROTUBULE_CYTOSKELETON	46	-0.525598	-1.95191	0.00472813	0.0253619	0.0151909	7454	tags=57%, list=27%, signal=41%	RHO/CLASP1/GSK3B/PAK1/PTEN/MAPRE1/TPPP/GNAQ/SPRED1/EPHB2/ABL1/TAOK1/DIAPH1/DPYSL2/APC/TRIO/STAT3/PIK3CA/WNT3A/CLIP1/PHLDB2/ROCK1/CFL2/MAP1B/CAMK4/F2RL2
PID_E2F_PATHWAY	PID_E2F_PATHWAY	73	-0.461792	-1.84912	0.0047619	0.0253619	0.0151909	8288	tags=56%, list=30%, signal=40%	CDKN1B/E2F6/RYBP/CBX5/TFE3/CDC6/WASF1/CDKN2C/TRRAP/EP300/DHFR/RBL1/CREBBP/KAT2B/SIRT1/MCL1/RBL2/RB1/PRMT5/ORC1/BRCA1/ATM/TOPBP1/E2F2/CASP7/SERPINE1/POLA1/SMARCA2/MYC/CCNA2/RRM2/TFDP1/APAF1/RRM1/HBP1/RBBP8/CDKN2A/E2F7/PLAU/CCNE2/CES1
REACTOME_SIGNALING_BY_FGFR2	REACTOME_SIGNALING_BY_FGFR2	73	-0.470781	-1.88511	0.0047619	0.0253619	0.0151909	427	tags=14%, list=2%, signal=14%	FGF16/FGF7/FGF2/FGF20/FGFBP2/FGF10/FGFBP1/FGF5/FGF4/FGF3
WP_CHROMOSOMAL_AND_MICROSATELLITE_INSTABILITY_IN_COLORECTAL_CANCER	WP_CHROMOSOMAL_AND_MICROSATELLITE_INSTABILITY_IN_COLORECTAL_CANCER	73	-0.462989	-1.85391	0.0047619	0.0253619	0.0151909	6786	tags=45%, list=24%, signal=34%	SMAD2/GSK3B/LEF1/RALA/EXOC2/KRAS/TCF7/APC2/CTNNB1/APPL1/MAP2K1/MAPK1/MSH2/POLK/JUN/AXIN2/MSH6/RALB/BCL2/REL/APC/MYC/PTGS2/CSNK1A1L/TCF7L1/TGFB3/TGFBR1/TGFBR2/CSNK1A1/PMAIP1/AKT3/NTN1/TGFB2
KEGG_ENDOMETRIAL_CANCER	KEGG_ENDOMETRIAL_CANCER	52	-0.50673	-1.92635	0.00478469	0.0253619	0.0151909	7501	tags=62%, list=27%, signal=45%	GRB2/PDPK1/CDH1/ELK1/GSK3B/LEF1/PTEN/PIK3CD/KRAS/TCF7/APC2/CTNNB1/MAP2K1/MAPK1/PIK3R1/AXIN2/SOS2/APC/PIK3R5/MYC/PIK3CB/TCF7L1/PIK3CA/NRAS/FOXO3/ILK/AKT3/CTNNA3/PIK3CG/CTNNA2/EGF/EGFR
REACTOME_PARASITE_INFECTION	REACTOME_PARASITE_INFECTION	64	-0.469153	-1.84059	0.00478469	0.0253619	0.0151909	7501	tags=47%, list=27%, signal=34%	GRB2/DOCK1/WASF1/CD247/ABI1/HCK/YES1/ELMO1/BAIAP2/ACTR3/MAPK1/BTK/CYFIP1/WIPF3/ABL1/SYK/WASF2/MYH9/ACTR2/NCKAP1L/WASF3/NCKAP1/WIPF1/CD3G/MYH2/LYN/NCK1/FCGR3A/MYO10/MYO5A
REACTOME_SEMAPHORIN_INTERACTIONS	REACTOME_SEMAPHORIN_INTERACTIONS	64	-0.472446	-1.8535	0.00478469	0.0253619	0.0151909	4769	tags=38%, list=17%, signal=31%	ARHGAP35/ARHGEF12/PAK2/MYH10/ROCK2/ITGA1/DPYSL2/MYH9/TLN1/MYL9/CDK5R1/NRP1/MET/ROCK1/PLXNC1/DPYSL5/SEMA3E/ITGB1/SEMA6D/SEMA3A/DPYSL3/PTPRC/PLXNA4/MYH11
BIOCARTA_NFAT_PATHWAY	BIOCARTA_NFAT_PATHWAY	50	-0.513562	-1.93129	0.00479616	0.0253619	0.0151909	6047	tags=52%, list=22%, signal=41%	PRKACB/CREBBP/PRKAR1A/CAMK1G/PPP3CA/MAP2K1/MEF2C/MAPK14/MAPK1/PIK3R1/HBEGF/PRKAR2A/NFATC2/PRKAR2B/PIK3CA/NFATC3/EDN1/MYH2/CSNK1A1/GATA4/CAMK4/PIK3CG/IGF1/HAND2/FGF2/HAND1
REACTOME_SIGNALING_BY_FGFR1	REACTOME_SIGNALING_BY_FGFR1	50	-0.513466	-1.93093	0.00479616	0.0253619	0.0151909	2810	tags=42%, list=10%, signal=38%	KRAS/FGF9/SPRED1/PPP2CB/MAPK1/GAB1/PIK3R1/CBL/PIK3CA/NRAS/FGFR1/PTPN11/KL/ANOS1/FLRT2/FGF2/FGF20/FGF10/FGF5/FGF4/FGF3
PID_BCR_5PATHWAY	PID_BCR_5PATHWAY	63	-0.464575	-1.81919	0.00483092	0.0254887	0.0152669	7824	tags=62%, list=28%, signal=45%	FCGR2B/SOS1/CD72/NFATC1/PPP3CB/GRB2/PDPK1/CSNK2A1/ELK1/IBTK/SHC1/TRAF6/PTEN/MAP4K1/BCL10/DAPP1/IKBKG/PPP3CA/MAP2K1/MAPK14/MAPK1/BTK/PIK3R1/JUN/ETS1/SYK/CHUK/SH3BP5/NFKB1/POU2F2/MALT1/CD19/PIK3CA/RASA1/CD79A/CD22/MAP3K1/LYN/PTPRC
REACTOME_OPIOID_SIGNALLING	REACTOME_OPIOID_SIGNALLING	90	-0.411038	-1.73504	0.00486618	0.0255609	0.0153101	5435	tags=39%, list=20%, signal=31%	PRKAR1A/PPP2CB/PPP3CA/AHCYL1/MAPK1/GNAI3/PLCB1/GNG10/OPRM1/GNG2/KPNA2/PRKAR2A/PLCB4/ADCY3/PRKAR2B/ADCY2/CAMK2D/PDE4B/ADCY9/PLA2G4A/ITPR1/GNAL/ITPR2/GNG12/ITPR3/PDE1C/PDE1A/CAMK4/GNB4/ADCY5/NBEA/CAMK2A/GNAO1/CAMK2B/ADCY7
WP_PATHWAYS_IN_CLEAR_CELL_RENAL_CELL_CARCINOMA	WP_PATHWAYS_IN_CLEAR_CELL_RENAL_CELL_CARCINOMA	85	-0.421739	-1.74669	0.00486618	0.0255609	0.0153101	6423	tags=42%, list=23%, signal=33%	CDH13/PTEN/EP300/ARNT/CREBBP/MTOR/PFKM/ACACB/PFKP/SQSTM1/ACLY/PSPH/ACACA/PGM2/PGBD5/LDHA/PGM1/SDS/HK2/SLC2A1/PDGFRB/KCNJ2/PGK1/TOX2/PDGFRA/SSPN/TGFB3/STAT3/ZEB1/HIF1A/PLOD2/RAPGEF5/TGFB2/ENPP3/ME1/EGFR
KEGG_APOPTOSIS	KEGG_APOPTOSIS	87	-0.416608	-1.73589	0.00487805	0.0255666	0.0153135	6743	tags=44%, list=24%, signal=33%	NTRK1/BIRC3/XIAP/IRAK1/PRKACB/PIK3CD/MAP3K14/PRKAR1A/IKBKG/PPP3CA/PIK3R1/PRKAR2A/ATM/CASP7/CHUK/BCL2/PPP3R2/PIK3R5/NFKB1/PRKAR2B/TNFRSF10A/PIK3CB/FASLG/IL1A/APAF1/ENDOD1/PIK3CA/IRAK3/CAPN2/IL1R1/NGF/TNFSF10/TNF/FAS/AKT3/CSF2RB/PIK3CG/IL1RAP
PID_ATF2_PATHWAY	PID_ATF2_PATHWAY	59	-0.458482	-1.77317	0.00492611	0.0257615	0.0154302	6538	tags=49%, list=23%, signal=38%	ATF2/EP300/CUL3/CREB1/NF1/ATF3/MAPK14/MAPK1/MMP2/RB1/IFNG/JUN/BRCA1/BCL2/SOCS3/DUSP10/CCNA2/DUSP1/DUSP8/CXCL8/PDGFRA/HRK/PLAU/NOS2/IL6/SERPINB5/ESR1/TGFB2/PPARGC1A
PID_ERBB1_DOWNSTREAM_PATHWAY	PID_ERBB1_DOWNSTREAM_PATHWAY	105	-0.384847	-1.67127	0.0049505	0.0257752	0.0154384	8571	tags=53%, list=31%, signal=37%	MAPKAP1/MAPK9/SOS1/WASL/KSR1/PPP2R2A/SFN/ZFP36/RICTOR/GRB2/PDPK1/ABI1/EPS8/ELK1/ATF2/YWHAH/ARF4/RALA/RPS6KA5/PIK3CD/MTOR/CREB1/KRAS/YWHAG/BAIAP2/ACTR3/MAP2K1/MEF2C/MAPK1/GAB1/MAP3K2/USP6NL/PIK3R1/EGR1/JUN/ATF1/WASF2/ACTR2/PIK3CB/YWHAQ/DUSP1/NCKAP1/STAT3/PIK3CA/NRAS/RPS6KA3/CAPN2/PLD1/MAP3K1/IQGAP1/DIAPH3/SMAD1/STAT1/F2RL2/EGF/EGFR
REACTOME_POTASSIUM_CHANNELS	REACTOME_POTASSIUM_CHANNELS	102	-0.380861	-1.64349	0.0049505	0.0257752	0.0154384	2577	tags=25%, list=9%, signal=22%	KCNK2/KCNJ8/KCNG2/KCND2/GNG12/KCNJ5/KCNA1/KCND3/KCNK13/KCNA3/KCNV1/KCNG3/KCNJ3/KCNC2/KCNS2/GNB4/KCNB2/KCNMA1/KCNMB1/KCNJ12/KCNS1/ABCC9/HCN1/KCNQ5/KCNB1
WP_DNA_DAMAGE_RESPONSE_ONLY_ATM_DEPENDENT	WP_DNA_DAMAGE_RESPONSE_ONLY_ATM_DEPENDENT	109	-0.387872	-1.70076	0.00505051	0.0262383	0.0157158	8549	tags=53%, list=31%, signal=37%	CAT/MAPK9/SOS1/CDKN1B/BCL2L11/MAP3K4/WNT11/SMAD4/RHOA/GRB2/WNT7A/IRS1/PPP2R5C/PIK3C3/GSK3B/SHC1/LEF1/PTEN/PPP2R5E/WNT2/PIK3CD/KRAS/TCF7/CTNNB1/MAPK1/RBL2/PIK3R1/JUN/ABL1/SOS2/ATM/PIK3C2A/BCL2/CCND2/APC/PIK3R4/PIK3R5/MYC/WNT16/NFKB1/WNT2B/PIK3CB/FASLG/TCF7L1/PIK3CA/WNT3A/NRAS/FOXO3/SOD2/MAP3K1/CDKN2A/PMAIP1/PLAU/WNT5B/LDLR/AKT3/PIK3CG/PIK3C2G
REACTOME_CONDENSATION_OF_PROPHASE_CHROMOSOMES	REACTOME_CONDENSATION_OF_PROPHASE_CHROMOSOMES	68	0.426572	1.67256	0.00515464	0.0267207	0.0160047	4432	tags=31%, list=16%, signal=26%	H4C11/H2AC20/H2AJ/H4C13/H4C1/H2AC14/H2AC19/H3C7/H4C2/H3C14/H4C5/H2BC9/H3C1/H2AC4/H4C3/H2BC8/H2BC1/H4C6/H2AC8/H2BC10/H4C4
WP_GENES_INVOLVED_IN_MALE_INFERTILITY	WP_GENES_INVOLVED_IN_MALE_INFERTILITY	142	-0.351944	-1.61488	0.00522193	0.0270104	0.0161783	5986	tags=37%, list=21%, signal=29%	USP8/CREBBP/STRA8/CRISP2/ABLIM1/TRIP13/MTHFD1/MOV10L1/ETV5/ABCB1/RGS9/FOLH1B/MTRR/MMP2/HORMAD1/BRCA2/NFE2L2/ATM/PMS2/BCL2/DAZ2/ARNTL/RAG1/CLOCK/RFC1/FASLG/CDC42BPA/UBD/SLC16A7/PIWIL3/SOD2/SOX5/EPSTI1/KLK2/TNF/FAS/NOS2/CCNK/DAZL/CYP26B1/SIRPA/TEX15/NOS1/ESR1/THBS1/MAS1L/OR2W3/GNAO1/SRD5A2/LTF/CCNA1/CTCFL
REACTOME_MEIOTIC_RECOMBINATION	REACTOME_MEIOTIC_RECOMBINATION	81	0.414231	1.65859	0.0052356	0.0270221	0.0161853	7599	tags=38%, list=27%, signal=28%	H4C11/H2AC20/H2AJ/H4C13/H4C1/H2AC14/H2AC19/H3C7/H4C2/H3C14/H4C5/H2BC9/SPO11/H3C1/H2AC4/H4C3/H2BC8/H2BC1/H4C6/H2AC8/H2BC10/H4C4/H3C11/H2AX/H2BC6/MSH5/H3C15/H2BC13/H3C10/H2AC18/H3C12
REACTOME_PROGRAMMED_CELL_DEATH	REACTOME_PROGRAMMED_CELL_DEATH	174	-0.354733	-1.65756	0.00524934	0.0270341	0.0161925	6697	tags=32%, list=24%, signal=24%	PSMD1/PRKCQ/PSMD10/PSME3/BIRC3/PSMB9/XIAP/YWHAH/KPNA1/PSMD5/PSMD11/STK26/UACA/BMX/SPTAN1/VIM/PSMA6/YWHAG/KPNB1/CTNNB1/APPL1/TLR4/TP53BP2/MAPK1/PAK2/OPA1/PSMD2/TJP1/CASP7/BCL2/APC/TP63/PSMC1/TNFRSF10A/OCLN/FASLG/YWHAQ/TFDP1/APAF1/STK24/STAT3/CDKN2A/DSG2/PMAIP1/TNFSF10/FAS/ROCK1/AKT3/CLSPN/TICAM2/UNC5A/DSG1/PKP1/DSP/DSG3
WP_CELL_CYCLE	WP_CELL_CYCLE	120	-0.372415	-1.64983	0.00527704	0.0270591	0.0162075	8821	tags=48%, list=32%, signal=33%	ESPL1/GADD45A/CDK1/CCNB2/SKP2/CCNB1/CDKN1B/CDC14B/SMAD4/CDC14A/SFN/CDC7/CDC6/CDC23/PCNA/CDKN2C/SMAD2/GSK3B/YWHAH/ATR/SMC1B/CHEK1/EP300/RBL1/TTK/YWHAG/MCM4/BUB1/RBL2/RAD21/RB1/ANAPC1/MCM6/ABL1/ORC1/ATM/E2F2/MCM2/CDC27/CCND2/MYC/PLK1/CCNA2/STAG2/YWHAQ/TFDP1/SMC1A/SMC3/CDC25B/TGFB3/CDKN2A/PRKDC/CCNE2/CDK6/STAG1/TGFB2/CDKN2B/CCNA1
WP_FRAGILE_X_SYNDROME	WP_FRAGILE_X_SYNDROME	120	-0.371313	-1.64495	0.00527704	0.0270591	0.0162075	5838	tags=36%, list=21%, signal=28%	MTOR/CREB1/DICER1/KRAS/ALDH3A2/HOMER1/EPHA4/NF1/PRKAR1A/PPP3CA/MAP2K1/MAPK1/GAB1/GPHN/PLCB1/GRIA1/CYFIP1/GRIA2/DUSP3/EIF4G1/NTRK2/CPT1A/CLTC/PIK3CB/SHANK1/AKAP5/APP/KCND2/CDKN2A/PTPN11/BDNF/ITPR1/MAP1B/CAMK4/GRM1/GRM5/SLC16A1/CAMK2A/CAMK2B/GABRB2/GRIN2A/HCN1/SH3GL3
REACTOME_ANTI_INFLAMMATORY_RESPONSE_FAVOURING_LEISHMANIA_PARASITE_INFECTION	REACTOME_ANTI_INFLAMMATORY_RESPONSE_FAVOURING_LEISHMANIA_PARASITE_INFECTION	169	-0.346331	-1.61233	0.00530504	0.0271439	0.0162583	4916	tags=33%, list=18%, signal=27%	GNAI3/ADORA2B/GNG10/RHBDF2/GPR25/GNG2/RAMP1/PTGER2/PRKAR2A/SYK/MC4R/PTGDR/MYH9/ADCY3/PRKAR2B/HTR7/ADCY2/CALCRL/RLN3/CD3G/LYN/NPSR1/ADCY9/ADRB2/CYSLTR2/GPR15/CALCA/VIPR2/RXFP1/FCGR3A/FCGR2A/ITPR1/ADCYAP1R1/ITPR2/GNG12/IL10/LHCGR/CYSLTR1/IL6/ITPR3/GHRH/DRD5/ADAM17/CD163/GNB4/ADCY5/TSHB/GPR176/HRH2/PTHLH/ADCYAP1/ADCY7/GCG/ADRB3/GLP2R
WP_INSULIN_SIGNALING	WP_INSULIN_SIGNALING	159	-0.361168	-1.6712	0.00531915	0.0271575	0.0162664	7233	tags=45%, list=26%, signal=33%	IRS1/PIK3C3/PTPN1/PRKCH/ELK1/SNAP23/ARF6/GSK3B/EIF4E/PRKCQ/SHC1/PTEN/PTPRF/ENPP1/GYG1/RPS6KA2/MAP3K9/MAP4K1/RPS6KA5/IGF1R/PIK3CD/MAP3K14/MTOR/PFKM/CAP1/FOXO1/RAPGEF1/MAP3K13/MAP2K1/TRIB3/MAPK14/MAPK1/GAB1/PRKCB/MAP3K2/PRKCI/PIK3R1/TBC1D4/RHOJ/CYTH3/EGR1/JUN/KIF5B/MAP4K4/MAP3K3/SOS2/PIK3C2A/SOCS3/PIK3R4/STXBP1/PIK3CB/SLC2A1/CBL/EHD2/PRKAA2/PIK3CA/RPS6KA3/FOXO3/MAPK6/MAP3K1/IRS4/PTPN11/SGK1/SNAP25/…
REACTOME_METABOLISM_OF_VITAMINS_AND_COFACTORS	REACTOME_METABOLISM_OF_VITAMINS_AND_COFACTORS	189	-0.334779	-1.5733	0.00547945	0.0279157	0.0167205	6820	tags=37%, list=24%, signal=28%	THTPA/SDC3/DHFR2/VKORC1L1/MMADHC/HSP90AA1/MMUT/ENPP1/SLC52A3/DHFR/MOCOS/LRP10/AKR1C3/BST1/PC/RFK/PANK1/ACACB/MTHFD1/MTHFD1L/NMNAT2/BCO1/PANK3/RBP1/GPC4/MTRR/GPHN/ACACA/SLC2A3/RETSAT/RNLS/CTRB1/SLC23A1/LRP1/MTHFD2/PTGS2/PRKG2/PARP14/TTPA/SLC2A1/ABCC1/APOA2/PNPO/CLPS/FOLR2/LRP12/APOA4/PARP9/RBP2/LRP8/LDLR/LRP2/NAMPT/HSPG2/ALDH1L2/CD38/GPC6/LPL/ENPP3/VNN2/SLC19A3/NT5E/PTGIS/GPC5/AKR1C1/PNLIP/VNN1/AO…
REACTOME_FORMATION_OF_ATP_BY_CHEMIOSMOTIC_COUPLING	REACTOME_FORMATION_OF_ATP_BY_CHEMIOSMOTIC_COUPLING	18	0.633705	1.82475	0.00553506	0.0281385	0.016854	6713	tags=61%, list=24%, signal=46%	ATP5F1D/ATP6/ATP8/ATP5ME/ATP5MF/ATP5MC2/ATP5F1E/ATP5PO/ATP5MC1/ATP5PD/ATP5MG
REACTOME_HDL_REMODELING	REACTOME_HDL_REMODELING	10	0.720712	1.74703	0.00560748	0.0284456	0.0170379	442	tags=30%, list=2%, signal=30%	ALB/APOC3/LCAT
REACTOME_NEUROTRANSMITTER_RECEPTORS_AND_POSTSYNAPTIC_SIGNAL_TRANSMISSION	REACTOME_NEUROTRANSMITTER_RECEPTORS_AND_POSTSYNAPTIC_SIGNAL_TRANSMISSION	205	-0.321885	-1.53092	0.00568182	0.0287612	0.0172269	5539	tags=33%, list=20%, signal=26%	KCNJ16/DLG1/PRKAR1A/TUBA1C/KCNJ10/GRIK1/MAPK1/GRIN3A/GNAI3/PRKCB/RASGRF1/PLCB1/GRIA1/GNG10/DLG2/GRIA2/GNG2/KPNA2/PRKAR2A/KIF17/GABRB3/PPM1E/TUBA1B/ADCY3/CHRNA3/PRKAR2B/KCNJ2/ADCY2/CHRNB2/CAMK2D/NPTN/HTR3A/GLRA2/PRKAA2/GRIK2/NRAS/AKAP5/RPS6KA3/CACNG8/TUBB6/ADCY9/GLRB/CHRNB4/GNAL/CHRNA9/GNG12/KCNJ5/ACTN2/KCNJ3/HTR3B/CAMK4/GABRA2/GNB4/ADCY5/CHRNA7/GRIA3/NBEA/CAMK2A/KCNJ12/NRG1/CAMK2B/GABRB2/GRIN2A/A…
REACTOME_SIGNALING_BY_RHO_GTPASES	REACTOME_SIGNALING_BY_RHO_GTPASES	448	-0.247459	-1.29191	0.0060423	0.0305207	0.0182808	7606	tags=39%, list=27%, signal=29%	RHOA/ARHGAP42/NDEL1/GRB2/PFN2/PDPK1/ARHGEF38/PKN2/H2AB1/CDH1/CLASP1/GOPC/PPP2R5C/WASF1/PIK3C3/ARHGEF18/CENPA/PPP2R5A/ARAP2/FGD1/PAFAH1B1/ABI1/CENPQ/DYNC1H1/H2BC4/CDCA8/PAK1/XPO1/SYDE2/CIT/AHCTF1/ITSN1/TUBB2A/YWHAH/ZWILCH/FGD2/ARHGAP1/RASGRF2/MAPRE1/TUBA4A/SYDE1/NUP133/CENPN/ARHGAP28/PPP2R5E/ARHGAP26/KTN1/NET1/NCOA2/ARHGEF26/OCRL/SRGAP1/NCF1/ARHGAP25/H2BS1/DYNC1I2/ARHGAP17/KLC3/ERCC6L/RANBP2/H2BC1…
REACTOME_ESTABLISHMENT_OF_SISTER_CHROMATID_COHESION	REACTOME_ESTABLISHMENT_OF_SISTER_CHROMATID_COHESION	11	-0.725758	-1.83019	0.00630252	0.0307157	0.0183976	5989	tags=91%, list=21%, signal=71%	ESCO1/PDS5A/RAD21/WAPL/PDS5B/ESCO2/STAG2/SMC1A/SMC3/STAG1
REACTOME_IRAK4_DEFICIENCY_TLR2_4_	REACTOME_IRAK4_DEFICIENCY_TLR2_4_	11	-0.71887	-1.81282	0.00630252	0.0307157	0.0183976	5213	tags=55%, list=19%, signal=44%	TLR4/BTK/TLR2/TLR1/CD36/TLR6
REACTOME_RESOLUTION_OF_D_LOOP_STRUCTURES_THROUGH_SYNTHESIS_DEPENDENT_STRAND_ANNEALING_SDSA_	REACTOME_RESOLUTION_OF_D_LOOP_STRUCTURES_THROUGH_SYNTHESIS_DEPENDENT_STRAND_ANNEALING_SDSA_	26	-0.585567	-1.9094	0.00636943	0.0307157	0.0183976	8120	tags=73%, list=29%, signal=52%	TOP3A/KAT5/DNA2/RAD51B/NBN/RAD50/BRIP1/RMI2/WRN/RMI1/RTEL1/BARD1/BRCA2/EXO1/BRCA1/ATM/RAD51AP1/PALB2/RBBP8
WP_WNTBETACATENIN_SIGNALING_PATHWAY_IN_LEUKEMIA	WP_WNTBETACATENIN_SIGNALING_PATHWAY_IN_LEUKEMIA	26	-0.581552	-1.89631	0.00636943	0.0307157	0.0183976	6779	tags=58%, list=24%, signal=44%	GSK3B/LEF1/LRP6/CTNNB1/DKK1/FZD6/AXIN2/APC/MYC/RUNX1T1/FLT3/CSNK1A1/WIF1/PYGO1/ZBTB16
REACTOME_TNFS_BIND_THEIR_PHYSIOLOGICAL_RECEPTORS	REACTOME_TNFS_BIND_THEIR_PHYSIOLOGICAL_RECEPTORS	28	-0.567396	-1.889	0.00638298	0.0307157	0.0183976	5912	tags=61%, list=21%, signal=48%	TNFSF13/EDA/TNFSF4/LTA/TNFSF14/TNFRSF9/TNFSF9/FASLG/TNFRSF18/TNFSF11/CD70/TNFSF13B/TNFRSF8/TNFRSF11B/TNFSF18/TNFSF8/EDAR
REACTOME_SIGNALING_BY_EGFR_IN_CANCER	REACTOME_SIGNALING_BY_EGFR_IN_CANCER	25	-0.58935	-1.90202	0.00641026	0.0307157	0.0183976	4937	tags=64%, list=18%, signal=53%	SHC1/HSP90AA1/KRAS/GAB1/PIK3R1/HBEGF/CBL/BTC/PIK3CA/NRAS/TGFA/AREG/EGF/EGFR/EREG/EPGN
REACTOME_FGFR3_LIGAND_BINDING_AND_ACTIVATION	REACTOME_FGFR3_LIGAND_BINDING_AND_ACTIVATION	13	-0.685881	-1.80645	0.00642398	0.0307157	0.0183976	427	tags=46%, list=2%, signal=45%	GALNT3/FGF16/FGF2/FGF20/FGF5/FGF4
BIOCARTA_INFLAM_PATHWAY	BIOCARTA_INFLAM_PATHWAY	24	-0.577046	-1.82885	0.00647948	0.0307157	0.0183976	6166	tags=71%, list=22%, signal=55%	IL5/CD4/IFNB1/IL7/IFNG/IL15/CSF1/IL1A/CXCL8/TGFB3/IL11/TNF/CSF2/CSF3/IL10/IL6/TGFB2
BIOCARTA_NTHI_PATHWAY	BIOCARTA_NTHI_PATHWAY	23	-0.580596	-1.81136	0.00649351	0.0307157	0.0183976	8057	tags=65%, list=29%, signal=46%	SMAD4/MAP2K6/IL1B/EP300/CREBBP/MAP3K14/MAPK14/CHUK/NFKB1/DUSP1/CXCL8/TGFBR1/TGFBR2/TNF/NR3C1
REACTOME_LONG_TERM_POTENTIATION	REACTOME_LONG_TERM_POTENTIATION	23	-0.571396	-1.78266	0.00649351	0.0307157	0.0183976	5496	tags=48%, list=20%, signal=38%	DLG1/GRIA1/DLG2/GRIA2/CAMK2D/ACTN2/CAMK2A/NRG1/CAMK2B/GRIN2A/NEFL
WP_PHOTODYNAMIC_THERAPYINDUCED_NFE2L2_NRF2_SURVIVAL_SIGNALING	WP_PHOTODYNAMIC_THERAPYINDUCED_NFE2L2_NRF2_SURVIVAL_SIGNALING	23	-0.576015	-1.79707	0.00649351	0.0307157	0.0183976	6429	tags=43%, list=23%, signal=33%	GCLC/EPHX1/MAPK14/JUN/NFE2L2/ABCG2/ABCC2/GCLM/SRXN1/CES1
BIOCARTA_HCMV_PATHWAY	BIOCARTA_HCMV_PATHWAY	17	-0.636652	-1.82816	0.00650759	0.0307157	0.0183976	5809	tags=59%, list=21%, signal=47%	CREB1/MAP2K1/MAPK14/MAPK1/PIK3R1/RB1/NFKB1/PIK3CA/MAP3K1/PIK3CG
BIOCARTA_IL12_PATHWAY	BIOCARTA_IL12_PATHWAY	19	-0.601753	-1.78014	0.00650759	0.0307157	0.0183976	8207	tags=79%, list=29%, signal=56%	CXCR3/MAP2K6/CD247/CD3E/ETV5/MAPK14/IFNG/JUN/IL18R1/IL12RB1/JAK2/STAT4/IL12RB2/CD3G/CCR5
REACTOME_NA_CL_DEPENDENT_NEUROTRANSMITTER_TRANSPORTERS	REACTOME_NA_CL_DEPENDENT_NEUROTRANSMITTER_TRANSPORTERS	19	-0.592443	-1.7526	0.00650759	0.0307157	0.0183976	3462	tags=37%, list=12%, signal=32%	SLC6A2/SLC6A20/SLC6A9/SLC18A2/SLC22A2/SLC6A14/SLC6A15
REACTOME_OTHER_SEMAPHORIN_INTERACTIONS	REACTOME_OTHER_SEMAPHORIN_INTERACTIONS	19	-0.589151	-1.74286	0.00650759	0.0307157	0.0183976	1475	tags=32%, list=5%, signal=30%	PLXNC1/SEMA3E/ITGB1/SEMA6D/PTPRC/PLXNA4
REACTOME_SCAVENGING_BY_CLASS_A_RECEPTORS	REACTOME_SCAVENGING_BY_CLASS_A_RECEPTORS	19	-0.595403	-1.76136	0.00650759	0.0307157	0.0183976	4324	tags=47%, list=16%, signal=40%	COL4A2/COL4A1/COL1A1/COL1A2/MSR1/COLEC12/COL3A1/MASP1/SCARA5
REACTOME_SYNTHESIS_SECRETION_AND_DEACYLATION_OF_GHRELIN	REACTOME_SYNTHESIS_SECRETION_AND_DEACYLATION_OF_GHRELIN	19	-0.592412	-1.75251	0.00650759	0.0307157	0.0183976	1948	tags=32%, list=7%, signal=29%	KLF4/IGF1/LEP/PCSK1/GCG/BCHE
WP_REGULATION_OF_WNTBCATENIN_SIGNALING_BY_SMALL_MOLECULE_COMPOUNDS	WP_REGULATION_OF_WNTBCATENIN_SIGNALING_BY_SMALL_MOLECULE_COMPOUNDS	17	-0.648636	-1.86258	0.00650759	0.0307157	0.0183976	7873	tags=82%, list=28%, signal=59%	FZD7/TNKS/FZD1/FZD8/GSK3B/DKK3/LEF1/CTNNB1/LRP1/APC/TCF4/MBOAT1/CSNK1A1/SFRP4
BIOCARTA_GRANULOCYTES_PATHWAY	BIOCARTA_GRANULOCYTES_PATHWAY	15	-0.60962	-1.67376	0.00652174	0.0307157	0.0183976	6772	tags=80%, list=24%, signal=61%	SELP/ITGAM/PECAM1/C5/ITGB2/IFNG/ITGAL/IL1A/CXCL8/TNF/CSF3/ICAM1
BIOCARTA_IGF1_PATHWAY	BIOCARTA_IGF1_PATHWAY	21	-0.601145	-1.82902	0.00652174	0.0307157	0.0183976	7501	tags=67%, list=27%, signal=49%	GRB2/CSNK2A1/IRS1/ELK1/SHC1/IGF1R/MAP2K1/PIK3R1/JUN/PIK3CA/RASA1/PTPN11/PIK3CG/IGF1
BIOCARTA_IL6_PATHWAY	BIOCARTA_IL6_PATHWAY	21	-0.584762	-1.77917	0.00652174	0.0307157	0.0183976	7501	tags=62%, list=27%, signal=45%	GRB2/CSNK2A1/ELK1/SHC1/MAP2K1/JUN/JAK2/IL6R/JAK1/STAT3/PTPN11/IL6ST/IL6
BIOCARTA_INSULIN_PATHWAY	BIOCARTA_INSULIN_PATHWAY	21	-0.582793	-1.77318	0.00652174	0.0307157	0.0183976	7501	tags=62%, list=27%, signal=45%	GRB2/CSNK2A1/IRS1/ELK1/SHC1/MAP2K1/PIK3R1/JUN/PIK3CA/RASA1/PTPN11/PIK3CG/SLC2A4
BIOCARTA_PGC1A_PATHWAY	BIOCARTA_PGC1A_PATHWAY	15	-0.640575	-1.75875	0.00652174	0.0307157	0.0183976	7765	tags=67%, list=28%, signal=48%	CALM2/CAMK1/PPP3CB/YWHAH/CAMK1G/PPP3CA/PPARA/CAMK4/PPARGC1A/SLC2A4
PID_LPA4_PATHWAY	PID_LPA4_PATHWAY	15	-0.619032	-1.6996	0.00652174	0.0307157	0.0183976	5993	tags=53%, list=22%, signal=42%	RPS6KA5/CREB1/ADCY3/ADCY2/ADCY9/GNAL/ADCY5/ADCY7
PID_S1P_S1P1_PATHWAY	PID_S1P_S1P1_PATHWAY	21	-0.603388	-1.83585	0.00652174	0.0307157	0.0183976	5041	tags=48%, list=18%, signal=39%	MAPK1/SPHK1/GNAI3/PTGS2/PDGFRB/ABCC1/S1PR1/ITGAV/ITGB3/GNAO1
REACTOME_CELLULAR_HEXOSE_TRANSPORT	REACTOME_CELLULAR_HEXOSE_TRANSPORT	21	-0.590652	-1.7971	0.00652174	0.0307157	0.0183976	275	tags=38%, list=1%, signal=38%	SLC2A3/SLC2A9/FGF21/SLC2A1/SLC2A12/SLC2A14/SLC2A4/SLC5A1
REACTOME_ERBB2_REGULATES_CELL_MOTILITY	REACTOME_ERBB2_REGULATES_CELL_MOTILITY	15	-0.651286	-1.78816	0.00652174	0.0307157	0.0183976	4600	tags=53%, list=17%, signal=45%	HBEGF/DIAPH1/BTC/NRG3/NRG1/EGF/EGFR/EREG
REACTOME_NUCLEOTIDE_LIKE_PURINERGIC_RECEPTORS	REACTOME_NUCLEOTIDE_LIKE_PURINERGIC_RECEPTORS	15	-0.648331	-1.78005	0.00652174	0.0307157	0.0183976	5089	tags=67%, list=18%, signal=55%	P2RY4/ADORA1/ADORA2B/P2RY6/P2RY13/GPR17/P2RY14/P2RY10/P2RY1/P2RY12
REACTOME_PHOSPHOLIPASE_C_MEDIATED_CASCADE_FGFR4	REACTOME_PHOSPHOLIPASE_C_MEDIATED_CASCADE_FGFR4	15	-0.639636	-1.75617	0.00652174	0.0307157	0.0183976	427	tags=27%, list=2%, signal=26%	FGF16/FGF2/FGF20/FGF4
REACTOME_RORA_ACTIVATES_GENE_EXPRESSION	REACTOME_RORA_ACTIVATES_GENE_EXPRESSION	18	-0.599489	-1.7379	0.00652174	0.0307157	0.0183976	7683	tags=83%, list=28%, signal=60%	TGS1/NCOA1/CARM1/EP300/NCOA2/CREBBP/TBL1XR1/TBL1X/NCOA6/CHD9/MED1/HELZ2/CPT1A/PPARA/RORA
REACTOME_SHC_MEDIATED_CASCADE_FGFR3	REACTOME_SHC_MEDIATED_CASCADE_FGFR3	18	-0.610574	-1.77003	0.00652174	0.0307157	0.0183976	427	tags=33%, list=2%, signal=33%	NRAS/FGF16/FGF2/FGF20/FGF5/FGF4
WP_CANCER_IMMUNOTHERAPY_BY_PD1_BLOCKADE	WP_CANCER_IMMUNOTHERAPY_BY_PD1_BLOCKADE	21	-0.58445	-1.77823	0.00652174	0.0307157	0.0183976	4586	tags=62%, list=16%, signal=52%	IFNG/JUN/PDCD1/NFATC2/NFKB1/NFAT5/STAT3/CD3G/CD8A/NFATC3/PTPN11/CD274/PDCD1LG2
WP_COVID19_ADVERSE_OUTCOME_PATHWAY	WP_COVID19_ADVERSE_OUTCOME_PATHWAY	15	-0.627064	-1.72166	0.00652174	0.0307157	0.0183976	3078	tags=67%, list=11%, signal=59%	IL7/CCL2/CXCL8/TNF/IL2RA/CSF3/IL10/CXCL10/IL6/ACE2
WP_ERK_PATHWAY_IN_HUNTINGTONS_DISEASE	WP_ERK_PATHWAY_IN_HUNTINGTONS_DISEASE	15	-0.614559	-1.68732	0.00652174	0.0307157	0.0183976	5993	tags=67%, list=22%, signal=52%	ELK1/RPS6KA5/CREB1/MAPK1/CASP7/NTRK2/BDNF/GRM1/EGF/EGFR
REACTOME_SIGNAL_REGULATORY_PROTEIN_FAMILY_INTERACTIONS	REACTOME_SIGNAL_REGULATORY_PROTEIN_FAMILY_INTERACTIONS	16	-0.637506	-1.79608	0.00653595	0.0307215	0.0184011	3227	tags=50%, list=12%, signal=44%	SKAP2/SFTPD/CD47/PTPN11/SIRPB1/SIRPA/FYB1/SFTPA1
PID_NETRIN_PATHWAY	PID_NETRIN_PATHWAY	32	-0.510185	-1.74804	0.00659341	0.0308691	0.0184895	7864	tags=56%, list=28%, signal=40%	FYN/RHOA/DOCK1/PAK1/YES1/ELMO1/MAP2K1/MAPK1/PIK3R1/UNC5C/TRIO/PIK3CA/NCK1/MAP1B/MYO10/NTN1/CAMK2A/UNC5A
PID_SYNDECAN_4_PATHWAY	PID_SYNDECAN_4_PATHWAY	32	-0.51498	-1.76447	0.00659341	0.0308691	0.0184895	2317	tags=34%, list=8%, signal=32%	FGFR1/ACTN1/LAMA1/ADAM12/TNC/ITGB1/ITGA5/CXCL12/THBS1/LAMA3/FGF2
PID_IL2_STAT5_PATHWAY	PID_IL2_STAT5_PATHWAY	30	-0.55246	-1.85719	0.00669643	0.0312455	0.0187149	7501	tags=70%, list=27%, signal=51%	GRB2/LCK/SHC1/GAB2/FOXP3/IL2RG/PIK3R1/LTA/BCL2/ELF1/CCND2/MYC/CCNA2/FASLG/JAK1/PIK3CA/PRF1/PTPN11/IL2RA/IL2RB/CDK6
REACTOME_BASE_EXCISION_REPAIR	REACTOME_BASE_EXCISION_REPAIR	88	0.400874	1.63752	0.00670017	0.0312455	0.0187149	4432	tags=25%, list=16%, signal=21%	H4C11/NEIL1/H2AC20/H2AJ/H4C13/H4C1/H2AC14/H2AC19/H4C2/H4C5/H2BC9/H2AC4/H4C3/NTHL1/PNKP/H2BC8/H2BC1/H4C6/H2AC8/H2BC10/SMUG1/H4C4
KEGG_PRIMARY_IMMUNODEFICIENCY	KEGG_PRIMARY_IMMUNODEFICIENCY	35	-0.497325	-1.74495	0.00681818	0.0315522	0.0188986	6104	tags=51%, list=22%, signal=40%	CD4/CD3E/IL2RG/RFX5/IKBKG/BTK/TAP2/RAG1/CIITA/CD19/ICOS/CD79A/CD8A/CD40LG/TAP1/AICDA/IL7R/PTPRC
SIG_REGULATION_OF_THE_ACTIN_CYTOSKELETON_BY_RHO_GTPASES	SIG_REGULATION_OF_THE_ACTIN_CYTOSKELETON_BY_RHO_GTPASES	35	-0.492691	-1.7287	0.00681818	0.0315522	0.0188986	5180	tags=37%, list=19%, signal=30%	ACTR3/PAK2/ROCK2/ACTR2/PAK6/MYH2/ANGPTL2/ROCK1/CFL2/FLNA/MYLK/ACTG2/FLNC
BIOCARTA_IL2RB_PATHWAY	BIOCARTA_IL2RB_PATHWAY	37	-0.483221	-1.71488	0.00688073	0.0315522	0.0188986	8567	tags=59%, list=31%, signal=41%	SOCS1/SOS1/RPS6KB1/GRB2/IRS1/SHC1/NMI/IL2RG/MAPK1/PIK3R1/SYK/BCL2/SOCS3/MYC/CBL/FASLG/JAK1/PIK3CA/IL2RA/FAS/IL2RB/PIK3CG
PID_ERBB4_PATHWAY	PID_ERBB4_PATHWAY	38	-0.524508	-1.88889	0.00688073	0.0315522	0.0188986	5946	tags=66%, list=21%, signal=52%	YAP1/FYN/NRG4/GRB2/SHC1/NCOR1/PIK3CD/MAPK1/WWP1/PIK3R1/ITCH/HBEGF/NEDD4/JAK2/PRLR/PIK3CB/TAB2/BTC/PIK3CA/NRG3/LRIG1/ADAM17/PRL/NRG1/EREG
ST_PHOSPHOINOSITIDE_3_KINASE_PATHWAY	ST_PHOSPHOINOSITIDE_3_KINASE_PATHWAY	38	-0.524621	-1.88929	0.00688073	0.0315522	0.0188986	8480	tags=66%, list=30%, signal=46%	SOS1/RPS6KB1/SFN/GRB2/PDPK1/GSK3B/SHC1/YWHAH/PTEN/RPS6KA2/YWHAG/FOXO1/DAPP1/BTK/CYTH3/SOS2/IARS1/YWHAQ/CD55/PIK3CA/RPS6KA3/CDKN2A/S100A9/AKT3/IGFBP1
NABA_COLLAGENS	NABA_COLLAGENS	44	-0.51485	-1.91597	0.00691244	0.0315522	0.0188986	4659	tags=52%, list=17%, signal=44%	COL4A3/COL4A2/COL16A1/COL5A3/COL8A2/COL11A1/COL4A1/COL1A1/COL12A1/COL5A1/COL8A1/COL1A2/COL10A1/COL15A1/COL5A2/COL6A3/COL4A4/COL6A6/COL14A1/COL3A1/COL21A1/COL17A1/COL19A1
PID_ECADHERIN_STABILIZATION_PATHWAY	PID_ECADHERIN_STABILIZATION_PATHWAY	41	-0.513613	-1.87812	0.00691244	0.0315522	0.0188986	3191	tags=54%, list=11%, signal=48%	RHOA/CDH1/ABI1/ARF6/EPHA2/IGF1R/CTNNB1/CTNND1/DIAPH1/VCL/LIMA1/NCKAP1/ENAH/NCK1/AQP5/MET/LPP/ROCK1/ACTN1/EGF/EGFR/HGF
REACTOME_COLLAGEN_CHAIN_TRIMERIZATION	REACTOME_COLLAGEN_CHAIN_TRIMERIZATION	44	-0.51485	-1.91597	0.00691244	0.0315522	0.0188986	4659	tags=52%, list=17%, signal=44%	COL4A3/COL4A2/COL16A1/COL5A3/COL8A2/COL11A1/COL4A1/COL1A1/COL12A1/COL5A1/COL8A1/COL1A2/COL10A1/COL15A1/COL5A2/COL6A3/COL4A4/COL6A6/COL14A1/COL3A1/COL21A1/COL17A1/COL19A1
REACTOME_REGULATION_OF_BETA_CELL_DEVELOPMENT	REACTOME_REGULATION_OF_BETA_CELL_DEVELOPMENT	40	-0.523998	-1.89765	0.00691244	0.0315522	0.0188986	6280	tags=57%, list=23%, signal=45%	SNW1/MAML1/NOTCH1/PAX4/ONECUT1/EP300/CREBBP/PAX6/KAT2B/FOXO1/NR5A2/MAML2/NEUROG3/INSM1/HNF4G/HNF4A/AKT3/FOXA2/MAMLD1/ONECUT3/HNF1A/NEUROD1/FGF10
WP_FERROPTOSIS	WP_FERROPTOSIS	40	-0.523613	-1.89625	0.00691244	0.0315522	0.0188986	3833	tags=35%, list=14%, signal=30%	ACSL4/NCOA4/TFRC/ACSL6/CYBB/LPCAT3/SLC39A8/GCLM/SLC39A14/PRNP/CP/SLC40A1/MAP1LC3C/SLC7A11
WP_RENIN_ANGIOTENSIN_ALDOSTERONE_SYSTEM_RAAS	WP_RENIN_ANGIOTENSIN_ALDOSTERONE_SYSTEM_RAAS	44	-0.504876	-1.87885	0.00691244	0.0315522	0.0188986	6756	tags=57%, list=24%, signal=43%	CALML4/ATF2/CREB3L2/GNAQ/CREB1/AGTR2/CAMK1G/CREB3L1/ATF1/CALML3/CAMK2D/STAR/CYP11A1/ITPR1/ITPR2/CREB5/ITPR3/CYP21A2/CAMK4/AGTR1/CAMK2A/CALML5/CAMK2B/CMA1/CTSG
REACTOME_ANTIMICROBIAL_PEPTIDES	REACTOME_ANTIMICROBIAL_PEPTIDES	76	-0.430481	-1.75019	0.00694444	0.0316373	0.0189496	2115	tags=30%, list=8%, signal=28%	CHGA/BPI/DEFB1/TLR2/S100A9/BPIFB1/DEFB132/LYZ/DEFA5/PGLYRP4/LCN2/DEFB4A/S100A8/TLR1/RNASE7/CCR6/LTF/CTSG/S100A7/PGLYRP3/PI3/S100A7A/REG3A
REACTOME_FCGR3A_MEDIATED_IL10_SYNTHESIS	REACTOME_FCGR3A_MEDIATED_IL10_SYNTHESIS	43	-0.506869	-1.87827	0.00697674	0.0317234	0.0190012	6047	tags=49%, list=22%, signal=38%	PRKACB/YES1/CREB1/PRKAR1A/AHCYL1/PRKAR2A/SYK/ADCY3/PRKAR2B/ADCY2/CD3G/LYN/ADCY9/FCGR3A/FCGR2A/ITPR1/ITPR2/IL10/ITPR3/ADCY5/ADCY7
PID_RHOA_PATHWAY	PID_RHOA_PATHWAY	45	-0.509642	-1.89746	0.00700935	0.0318106	0.0190534	7918	tags=56%, list=28%, signal=40%	SLC9A3/CDKN1B/LIMK2/EZR/MAP2K6/RHOA/PKN2/CIT/ATF2/PTEN/CCN1/PIP5K1A/JUN/ROCK2/DIAPH1/PPP1R12A/VCL/TLN1/RDX/PLD1/PIP5K1B/ROCK1/ITGB1/MSN/F2RL2
PID_A6B1_A6B4_INTEGRIN_PATHWAY	PID_A6B1_A6B4_INTEGRIN_PATHWAY	46	-0.508853	-1.88972	0.0070922	0.0319432	0.0191328	4252	tags=50%, list=15%, signal=42%	SHC1/YWHAH/LAMB3/ITGB4/YWHAG/PIK3R1/LAMA4/CASP7/LAMC1/YWHAQ/IL1A/PIK3CA/LAMA2/MET/RXRG/LAMA1/ITGA6/ITGB1/COL17A1/LAMC2/LAMA3/EGF/EGFR
SIG_BCR_SIGNALING_PATHWAY	SIG_BCR_SIGNALING_PATHWAY	46	-0.517128	-1.92045	0.0070922	0.0319432	0.0191328	7824	tags=59%, list=28%, signal=42%	NFATC1/PPP3CB/GRB2/PDPK1/GSK3B/DAG1/SHC1/MAP4K1/PIK3CD/PPP3CA/MAPK1/BTK/PIK3R1/SOS2/SYK/NFATC2/BCL2/CD19/PIK3CA/CD22/LYN/ITPR1/ITPR2/AKT3/ITPR3/PTPRC/CR2
WP_ONCOSTATIN_M_SIGNALING_PATHWAY	WP_ONCOSTATIN_M_SIGNALING_PATHWAY	65	-0.462426	-1.81526	0.0070922	0.0319432	0.0191328	5838	tags=45%, list=21%, signal=35%	MTOR/PIAS3/CREB1/KRAS/CCN1/MAP2K1/MAPK14/MAPK1/PRKCB/PIK3R1/CCL2/EGR1/CASP7/SOCS3/SERPINE1/JAK2/NFKB1/JAK1/MMP1/STAT3/LIFR/PTPN11/LDLR/HIF1A/STAT1/IL6ST/MMP3/TIMP3/OSMR
WP_SPLICING_FACTOR_NOVA_REGULATED_SYNAPTIC_PROTEINS	WP_SPLICING_FACTOR_NOVA_REGULATED_SYNAPTIC_PROTEINS	42	-0.521084	-1.91071	0.007109	0.0319432	0.0191328	5084	tags=40%, list=18%, signal=33%	STX2/ANK3/GPHN/CLSTN1/PLCB4/EPB41L3/NEO1/GRIK2/CSN3/EPB41L2/MAPK4/CAV2/KCNMA1/CDH2/CHL1/CADM3/NTNG1
KEGG_LONG_TERM_DEPRESSION	KEGG_LONG_TERM_DEPRESSION	69	-0.445519	-1.7556	0.00712589	0.0319432	0.0191328	5955	tags=51%, list=21%, signal=40%	IGF1R/GNAQ/KRAS/PPP2CB/MAP2K1/MAPK1/GNAI3/PRKCB/PLCB1/GRIA1/GRIA2/GUCY1B1/PLCB4/RYR1/PRKG2/PLA2G12B/GNA13/GNA12/NRAS/LYN/PLA2G5/GUCY1A1/PLA2G4A/ITPR1/ITPR2/PLA2G4E/PPP1R17/ITPR3/NOS1/PRKG1/GRM1/GRM5/GRIA3/IGF1/GNAO1
KEGG_EPITHELIAL_CELL_SIGNALING_IN_HELICOBACTER_PYLORI_INFECTION	KEGG_EPITHELIAL_CELL_SIGNALING_IN_HELICOBACTER_PYLORI_INFECTION	68	-0.446579	-1.76466	0.00714286	0.0319432	0.0191328	5848	tags=35%, list=21%, signal=28%	MAP3K14/ATP6V0D2/IKBKG/MAPK14/HBEGF/JUN/TJP1/CHUK/JAM2/CXCR2/NFKB1/ATP6V1A/CXCR1/JAM3/CXCL8/LYN/ATP6V0A4/PTPN11/CXCL1/MET/ADAM17/PTPRZ1/ATP6V1G3/EGFR
WP_ASSOCIATION_BETWEEN_PHYSICOCHEMICAL_FEATURES_AND_TOXICITY_ASSOCIATED_PATHWAYS	WP_ASSOCIATION_BETWEEN_PHYSICOCHEMICAL_FEATURES_AND_TOXICITY_ASSOCIATED_PATHWAYS	66	-0.453949	-1.78783	0.00714286	0.0319432	0.0191328	7873	tags=58%, list=28%, signal=41%	SOS1/CDKN1B/WNT11/FZD7/CAMK1/RHOA/GRB2/PFN2/FZD1/ELK1/FZD8/GSK3B/PAK1/SHC1/NEFM/CTNNB1/ACTR3/MAP2K1/MAPK1/GRIA1/JUN/FZD6/FZD5/ROCK2/APC/MYC/ACTR2/WNT16/FN1/CBL/TGFA/NCK1/MYL1/NOS1/PIK3CG/NEFL/MYLK/EGFR
PID_NFAT_3PATHWAY	PID_NFAT_3PATHWAY	53	-0.475776	-1.81334	0.0071599	0.0319432	0.0191328	8683	tags=62%, list=31%, signal=43%	CHP1/MAPK9/PPP3R1/NUP214/SFN/NFATC1/PPP3CB/CSNK2A1/PRKCH/GSK3B/PRKCQ/XPO1/MEF2D/YWHAH/EP300/CREBBP/YWHAG/KPNB1/PPP3CA/MAPK14/PRKCB/NR4A1/KPNA2/NFATC2/BCL2/RCAN2/YWHAQ/AKAP5/NFATC3/MAP3K1/CSNK1A1/RCAN1/CAMK4
WP_MECP2_AND_ASSOCIATED_RETT_SYNDROME	WP_MECP2_AND_ASSOCIATED_RETT_SYNDROME	72	-0.454032	-1.80816	0.0071599	0.0319432	0.0191328	6666	tags=51%, list=24%, signal=39%	HNRNPF/SIN3A/PTEN/TAF1/ARHGEF26/IGF1R/NCOR1/PSIP1/REST/UBE3A/MTOR/DHX9/CREB1/NF1/FUT8/MEF2C/GRIA1/OPRK1/TET1/SP3/MPP1/GPRIN1/MBP/SMC3/FKBP5/CSRP1/CDON/BDNF/SGK1/TAP1/GRIA3/IGF1/CAMK2A/FGF2/FGF5/FGF4/FGF3
REACTOME_NETRIN_1_SIGNALING	REACTOME_NETRIN_1_SIGNALING	50	-0.488792	-1.83814	0.00719424	0.0319759	0.0191524	6770	tags=48%, list=24%, signal=36%	PAK1/PRKCQ/TRPC1/TRPC6/ABLIM1/NTN4/SIAH2/ABLIM2/MAPK14/TRPC3/UNC5D/UNC5C/TRIO/NEO1/PTPN11/NCK1/SLIT2/TRPC4/MYO10/ROBO1/NTN1/UNC5A/DSCAM/RGMA
WP_PHOTODYNAMIC_THERAPYINDUCED_AP1_SURVIVAL_SIGNALING	WP_PHOTODYNAMIC_THERAPYINDUCED_AP1_SURVIVAL_SIGNALING	50	-0.474208	-1.7833	0.00719424	0.0319759	0.0191524	5178	tags=46%, list=19%, signal=38%	ELK1/ATF2/HSP90AA1/TRAF6/MCL1/MAPK14/MMP2/RB1/HBEGF/IFNG/JUN/NFE2L2/BCL2/CCNA2/FASLG/PDGFRA/CDKN2A/TNFSF10/TNF/FAS/IL6/FGF7/EGFR
KEGG_LONG_TERM_POTENTIATION	KEGG_LONG_TERM_POTENTIATION	70	-0.47484	-1.87673	0.00721154	0.0319928	0.0191625	6351	tags=49%, list=23%, signal=38%	RPS6KA2/EP300/PPP1R1A/PRKACB/RAP1A/GNAQ/CREBBP/KRAS/PPP3CA/MAP2K1/MAPK1/PPP1CB/PRKCB/PLCB1/GRIA1/GRIA2/CALML3/PPP1R12A/PPP3R2/PLCB4/CAMK2D/NRAS/RPS6KA3/ITPR1/ITPR2/CACNA1C/ITPR3/CAMK4/GRM1/GRM5/CAMK2A/CALML5/CAMK2B/GRIN2A
PID_CD8_TCR_PATHWAY	PID_CD8_TCR_PATHWAY	51	-0.493109	-1.85808	0.00724638	0.0320222	0.0191801	7501	tags=61%, list=27%, signal=45%	GRB2/PDPK1/LCK/CD247/PRKCQ/SHC1/TRAF6/BCL10/CD3E/RAP1A/MAP3K14/KRAS/IKBKG/B2M/PRKCB/RASGRP2/CHUK/CD86/LCP2/GRAP2/RASGRP1/CBL/MALT1/STIM1/CD3G/PRF1/NRAS/CD8A/CD80/CD28/PTPRC
WP_ENDOMETRIAL_CANCER	WP_ENDOMETRIAL_CANCER	63	-0.463292	-1.81416	0.00724638	0.0320222	0.0191801	7501	tags=54%, list=27%, signal=40%	GRB2/PDPK1/CDH1/ELK1/FGFR2/GSK3B/LEF1/PTEN/PIK3CD/KRAS/TCF7/APC2/CTNNB1/MAP2K1/MAPK1/PIK3R1/POLK/AXIN2/SOS2/APC/MYC/PIK3CB/TCF7L1/PIK3CA/NRAS/FOXO3/FGFR1/ILK/AKT3/CTNNA3/CTNNA2/FGF2/EGF/EGFR
PID_DELTA_NP63_PATHWAY	PID_DELTA_NP63_PATHWAY	47	-0.500048	-1.85387	0.00735294	0.0320222	0.0191801	5137	tags=47%, list=18%, signal=38%	TOP2A/SEC14L2/WWP1/VDR/ITCH/BRCA2/ATM/TP63/POU2F2/IL1A/TCF7L1/HBP1/COL5A1/BDKRB2/PERP/RAB38/CDKN2A/RRAD/AXL/NRG1/KRT5/KRT14
PID_IL6_7_PATHWAY	PID_IL6_7_PATHWAY	47	-0.524793	-1.9456	0.00735294	0.0320222	0.0191801	6570	tags=53%, list=24%, signal=41%	HCK/GAB2/IRF1/PIAS3/FOXO1/MCL1/MAPK14/GAB1/PIK3R1/JUN/PIAS1/SOCS3/JAK2/MYC/IL6R/JAK1/TNFSF11/STAT3/PIK3CA/A2M/PTPN11/MITF/STAT1/IL6ST/IL6
WP_THYMIC_STROMAL_LYMPHOPOIETIN_TSLP_SIGNALING_PATHWAY	WP_THYMIC_STROMAL_LYMPHOPOIETIN_TSLP_SIGNALING_PATHWAY	47	-0.507923	-1.88306	0.00735294	0.0320222	0.0191801	6570	tags=53%, list=24%, signal=41%	HCK/GAB2/YES1/MTOR/MAP2K1/MAPK14/MAPK1/TNFSF4/BTK/JAK2/MYC/STAT4/NFKB1/CCL11/JAK1/CXCL8/STAT3/PIK3CA/LYN/PTPN11/TSLP/IL2RA/STAT1/IL6/IL7R
PID_AJDISS_2PATHWAY	PID_AJDISS_2PATHWAY	48	-0.492157	-1.83199	0.00738916	0.0320222	0.0191801	7300	tags=56%, list=26%, signal=42%	CDH1/PTPN1/RAB7A/CBLL1/ARF6/RET/ZBTB33/IGF1R/CREBBP/CTNNB1/CTNND1/ABL1/MMP7/NTRK2/GNA13/GNA12/BDNF/IQGAP1/RIN2/MET/MMP3/ROBO1/GDNF/CDH2/DSP/EGF/EGFR
REACTOME_METABOLISM_OF_FAT_SOLUBLE_VITAMINS	REACTOME_METABOLISM_OF_FAT_SOLUBLE_VITAMINS	48	-0.490273	-1.82497	0.00738916	0.0320222	0.0191801	5086	tags=44%, list=18%, signal=36%	BCO1/RBP1/GPC4/RETSAT/LRP1/TTPA/APOA2/CLPS/LRP12/APOA4/RBP2/LRP8/LDLR/LRP2/HSPG2/GPC6/LPL/GPC5/AKR1C1/PNLIP/AKR1B10
WP_NOCGMPPKG_MEDIATED_NEUROPROTECTION	WP_NOCGMPPKG_MEDIATED_NEUROPROTECTION	48	-0.48827	-1.81752	0.00738916	0.0320222	0.0191801	4651	tags=44%, list=17%, signal=37%	GUCY1B1/AKAP9/IFNG/NPR1/BCL2/NFKB1/PRKG2/CNGB1/CAMK2D/PDE3A/NPPB/GUCY1A1/TNF/NOS2/ACTN2/NOS1/CAMK2A/CNGA3/CAMK2B/GRIN2A/NEFL
WP_TGFBETA_RECEPTOR_SIGNALLING_IN_SKELETAL_DYSPLASIAS	WP_TGFBETA_RECEPTOR_SIGNALLING_IN_SKELETAL_DYSPLASIAS	59	-0.454513	-1.75782	0.00738916	0.0320222	0.0191801	4586	tags=37%, list=16%, signal=31%	IFNG/JUN/LIF/SERPINE1/RUNX2/SPP1/NFKB1/JAK1/RUNX3/STAT3/TGFBR1/TGFBR2/LTBP1/TNF/ZEB2/SMAD1/STAT1/INHBA/FBN1/THBS1/NOG/EGF
KEGG_COLORECTAL_CANCER	KEGG_COLORECTAL_CANCER	62	-0.445931	-1.7305	0.00740741	0.0320222	0.0191801	6786	tags=47%, list=24%, signal=35%	SMAD2/GSK3B/LEF1/PIK3CD/KRAS/TCF7/APC2/CTNNB1/APPL1/MAP2K1/MAPK1/MSH2/PIK3R1/JUN/AXIN2/MSH6/BCL2/APC/PIK3R5/MYC/PIK3CB/TCF7L1/TGFB3/PIK3CA/TGFBR1/TGFBR2/AKT3/TGFB2/PIK3CG
REACTOME_COSTIMULATION_BY_THE_CD28_FAMILY	REACTOME_COSTIMULATION_BY_THE_CD28_FAMILY	60	-0.452921	-1.75384	0.00740741	0.0320222	0.0191801	7864	tags=62%, list=28%, signal=44%	FYN/PPP2R1B/RICTOR/GRB2/PDPK1/LCK/PPP2R5C/PPP2R5A/CD247/PAK1/PPP2R5E/CD4/CD3E/YES1/MAP3K14/MTOR/PPP2CB/TRIB3/PIK3R1/PAK2/ICOSLG/PDCD1/CD86/TRAV19/GRAP2/ICOS/PIK3CA/CD3G/BTLA/CD80/LYN/PTPN11/CD274/TRAV29DV5/AKT3/CD28/PDCD1LG2
WNT_SIGNALING	WNT_SIGNALING	88	-0.407748	-1.708	0.00740741	0.0320222	0.0191801	7687	tags=49%, list=28%, signal=35%	CTBP2/HPRT1/CSNK2A1/WNT7A/FZD1/FZD8/GSK3B/LEF1/CSNK1G1/EP300/FBXW2/WNT2/FBXW11/LRP6/TCF7/CTNNB1/DKK1/B2M/SENP2/JUN/FZD6/FZD5/CCND2/APC/MYC/WNT16/FOXN1/WNT2B/TCF7L1/PITX2/WNT9A/WNT3A/SLC9A3R1/CSNK1A1/SFRP4/WIF1/WNT5B/PYGO1/NKD1/CCN4/DIXDC1/SFRP1/FGF4
WP_PANCREATIC_ADENOCARCINOMA_PATHWAY	WP_PANCREATIC_ADENOCARCINOMA_PATHWAY	88	-0.407284	-1.70606	0.00740741	0.0320222	0.0191801	6011	tags=38%, list=22%, signal=30%	RALA/PIK3CD/MTOR/KRAS/IKBKG/MAP2K1/MAPK1/PIK3R1/RB1/POLK/PAK2/BRCA2/RALB/E2F2/CHUK/NFKB1/PAK6/PIK3CB/JAK1/TGFB3/STAT3/PIK3CA/TGFBR1/TGFA/PLD1/TGFBR2/CDKN2A/STAT1/AKT3/CDK6/TGFB2/EGF/EGFR
WP_TCELL_ANTIGEN_RECEPTOR_TCR_PATHWAY_DURING_STAPHYLOCOCCUS_AUREUS_INFECTION	WP_TCELL_ANTIGEN_RECEPTOR_TCR_PATHWAY_DURING_STAPHYLOCOCCUS_AUREUS_INFECTION	62	-0.448053	-1.73873	0.00740741	0.0320222	0.0191801	6779	tags=50%, list=24%, signal=38%	GSK3B/PAK1/PRKCQ/IL5/BCL10/CD4/MAP3K14/DLG1/IKBKG/MAP2K1/IFNG/JUN/CHUK/PDCD1/NFATC2/LCP2/GRAP2/NFKB1/CBL/MALT1/ICOS/PIK3CA/CD8A/CD40LG/NCK1/TNF/CSF2/IL10/ITK/CD28/PTPRC
KEGG_ANTIGEN_PROCESSING_AND_PRESENTATION	KEGG_ANTIGEN_PROCESSING_AND_PRESENTATION	61	-0.445715	-1.72685	0.00744417	0.0321225	0.0192402	6841	tags=46%, list=25%, signal=35%	KLRC4/PSME3/CD74/HSP90AA1/CD4/CTSL/HSPA5/CREB1/RFX5/CTSS/HSPA6/B2M/TAP2/CANX/KIR3DL1/LTA/HSPA8/KLRC1/KIR2DL3/KIR2DL1/CTSB/CIITA/KLRD1/CD8A/KIR2DL4/TAP1/KIR2DS4/KIR3DL2
REACTOME_REMOVAL_OF_AMINOTERMINAL_PROPEPTIDES_FROM_GAMMA_CARBOXYLATED_PROTEINS	REACTOME_REMOVAL_OF_AMINOTERMINAL_PROPEPTIDES_FROM_GAMMA_CARBOXYLATED_PROTEINS	10	0.698132	1.6923	0.00747664	0.0322039	0.019289	2136	tags=40%, list=8%, signal=37%	F9/BGLAP/F2/PROZ
REACTOME_GAMMA_CARBOXYLATION_TRANSPORT_AND_AMINO_TERMINAL_CLEAVAGE_OF_PROTEINS	REACTOME_GAMMA_CARBOXYLATION_TRANSPORT_AND_AMINO_TERMINAL_CLEAVAGE_OF_PROTEINS	11	0.682688	1.69993	0.00760456	0.0326955	0.0195834	2136	tags=36%, list=8%, signal=34%	F9/BGLAP/F2/PROZ
REACTOME_SIGNALING_BY_NTRKS	REACTOME_SIGNALING_BY_NTRKS	134	-0.336777	-1.52403	0.0078329	0.0336162	0.0201349	7920	tags=49%, list=28%, signal=35%	ADORA2A/IRS2/FYN/PPP2R1B/CDK5R2/RHOA/GRB2/AP2B1/RIT1/IRS1/ELK1/NTRK1/MEF2D/SHC1/ATF2/RPS6KA2/EP300/RAP1A/RALA/RPS6KA5/REST/CREB1/KRAS/ASCL1/RAPGEF1/PPP2CB/MAP2K1/MEF2C/MAPK14/MAPK1/GAB1/PIK3R1/DUSP3/EGR1/ATF1/RALB/DUSP7/EGR3/PCSK6/NTRK2/TCF12/EGR2/KIDINS220/CLTC/PIK3CB/RIT2/NAB1/DNM3/STAT3/PIK3CA/NRAS/RPS6KA3/PCSK5/MEF2A/NGF/PTPN11/BDNF/SGK1/CDK5R1/ADCYAP1R1/F3/RRAD/NTRK3/ADCYAP1/SH3GL3
REACTOME_ION_CHANNEL_TRANSPORT	REACTOME_ION_CHANNEL_TRANSPORT	183	-0.321525	-1.51063	0.00806452	0.0345476	0.0206928	5645	tags=36%, list=20%, signal=29%	ATP10B/TRPC1/RYR3/ASPH/ATP8B3/TRPC6/WNK3/ATP6V0D2/CLIC2/ATP13A5/ASIC1/TRPM1/ATP7A/ATP11C/TRPC3/ATP1B3/ATP2C1/WWP1/ANO6/TRPA1/ATP1B1/OSTM1/ATP7B/BEST2/RYR1/CLCN4/ATP6V1A/UNC80/CAMK2D/ATP12A/BEST1/ATP11A/ATP1A3/ATP10A/TTYH2/ATP1A1/SLN/ATP2A2/STOM/ANO1/ATP8B2/SLC9B2/ATP2B4/ATP6V0A4/ATP11B/WNK1/TRPM6/CLCA1/FXYD6/SGK1/MCOLN3/NALCN/TRPC4/ATP8B4/ATP10D/TRPM8/CLCA2/ATP13A4/CAMK2A/CAMK2B/ATP6V1G3/ATP1A2/R…
REACTOME_GENE_SILENCING_BY_RNA	REACTOME_GENE_SILENCING_BY_RNA	133	0.34119	1.48147	0.00815661	0.0348791	0.0208913	5751	tags=26%, list=21%, signal=20%	PIWIL1/H4C11/H2AC20/H2AJ/H4C13/H4C1/H2AC14/H2AC19/H3C7/H4C2/MAEL/H3C14/H4C5/MIR23B/H2BC9/POLR2J/H3C1/H2AC4/H4C3/TDRD1/FKBP6/H2BC8/POLR2I/H2BC1/H4C6/H2AC8/H2BC10/H4C4/TARBP2/POLR2H/H3C11/DGCR8/POLR2L/H2AX
REACTOME_PRE_NOTCH_EXPRESSION_AND_PROCESSING	REACTOME_PRE_NOTCH_EXPRESSION_AND_PROCESSING	111	0.366177	1.54943	0.00823723	0.0351604	0.0210598	4098	tags=25%, list=15%, signal=22%	MIR200C/H4C11/H2AC20/H2AJ/H4C13/H4C1/H2AC14/H2AC19/H3C7/H4C2/H3C14/ST3GAL4/H4C5/H2BC9/H3C1/MIR200B/H2AC4/H4C3/KAT2A/SIRT6/RFNG/LFNG/H2BC8/H2BC1/H4C6/H2AC8/MIR150/H2BC10
REACTOME_NEGATIVE_EPIGENETIC_REGULATION_OF_RRNA_EXPRESSION	REACTOME_NEGATIVE_EPIGENETIC_REGULATION_OF_RRNA_EXPRESSION	101	0.373007	1.55938	0.0084317	0.0359257	0.0215182	10102	tags=48%, list=36%, signal=30%	H4C11/H2AC20/H2AJ/H4C13/H4C1/H2AC14/H2AC19/H3C7/H4C2/H3C14/H4C5/H2BC9/H3C1/H2AC4/H4C3/TAF1C/H2BC8/H2BC1/H4C6/H2AC8/H2BC10/POLR1C/H4C4/POLR2H/H3C11/POLR2L/H2AX/H2BC6/H3C15/H2BC13/GTF2H5/H3C10/ERCC2/H2AC18/H3C12/POLR1D/POLR2E/TAF1D/SAP30BP/SIN3B/GTF2H4/H4C12/H2BC15/H2BU1/H2BC21/H2BC5/H3C8/DNMT3B
PID_VEGFR1_PATHWAY	PID_VEGFR1_PATHWAY	26	-0.552692	-1.8022	0.00849257	0.0359511	0.0215335	5041	tags=46%, list=18%, signal=38%	MAPK1/PRKCB/PIK3R1/CBL/PIK3CA/RASA1/PTPN11/NCK1/NRP1/HIF1A/CAV1/NRP2
REACTOME_METAL_ION_SLC_TRANSPORTERS	REACTOME_METAL_ION_SLC_TRANSPORTERS	26	-0.558019	-1.81957	0.00849257	0.0359511	0.0215335	5614	tags=58%, list=20%, signal=46%	SLC41A1/SLC39A1/SLC39A6/SLC30A7/SLC30A6/SLC30A1/SLC39A10/SLC31A1/SLC41A2/SLC39A8/SLC39A14/HEPH/CP/SLC40A1/SLC30A8
REACTOME_SIGNALING_BY_ERBB2_IN_CANCER	REACTOME_SIGNALING_BY_ERBB2_IN_CANCER	26	-0.547082	-1.78391	0.00849257	0.0359511	0.0215335	6564	tags=62%, list=24%, signal=47%	SHC1/HSP90AA1/ERBIN/KRAS/GAB1/PIK3R1/HBEGF/PTPN12/BTC/PIK3CA/NRAS/NRG3/NRG1/EGF/EGFR/EREG
REACTOME_INTERLEUKIN_15_SIGNALING	REACTOME_INTERLEUKIN_15_SIGNALING	14	-0.640291	-1.71907	0.00854701	0.0359511	0.0215335	8480	tags=79%, list=30%, signal=55%	SOS1/GRB2/IL15RA/SHC1/GAB2/IL2RG/SOS2/IL15/JAK1/STAT3/IL2RB
REACTOME_ADENYLATE_CYCLASE_ACTIVATING_PATHWAY	REACTOME_ADENYLATE_CYCLASE_ACTIVATING_PATHWAY	10	-0.727335	-1.78036	0.00856531	0.0359511	0.0215335	3612	tags=60%, list=13%, signal=52%	ADCY3/ADCY2/ADCY9/GNAL/ADCY5/ADCY7
REACTOME_MAPK3_ERK1_ACTIVATION	REACTOME_MAPK3_ERK1_ACTIVATION	10	-0.737722	-1.80579	0.00856531	0.0359511	0.0215335	5155	tags=70%, list=19%, signal=57%	MAP2K1/JAK2/IL6R/JAK1/PTPN11/IL6ST/IL6
WP_LEPTIN_AND_ADIPONECTIN	WP_LEPTIN_AND_ADIPONECTIN	10	-0.719826	-1.76198	0.00856531	0.0359511	0.0215335	4777	tags=60%, list=17%, signal=50%	ACACA/LEPR/CPT1A/ADIPOR2/LEP/ADIPOQ
BIOCARTA_CTL_PATHWAY	BIOCARTA_CTL_PATHWAY	12	-0.674324	-1.72807	0.00863931	0.0359511	0.0215335	7101	tags=83%, list=25%, signal=62%	CD247/CD3E/ITGB2/B2M/FASLG/ITGAL/CD3G/PRF1/FAS/ICAM1
WP_ANGIOGENESIS	WP_ANGIOGENESIS	24	-0.552109	-1.74981	0.00863931	0.0359511	0.0215335	7547	tags=62%, list=27%, signal=46%	NOS3/ANGPT1/FGFR2/ARNT/CREBBP/MAPK14/MAPK1/TIMP2/PDGFRA/PIK3CA/TEK/HIF1A/SMAD1/TIMP3/FGF2
WP_CYTOKINES_AND_INFLAMMATORY_RESPONSE	WP_CYTOKINES_AND_INFLAMMATORY_RESPONSE	24	-0.552794	-1.75199	0.00863931	0.0359511	0.0215335	7129	tags=75%, list=26%, signal=56%	IL1B/IL12B/IL5/CD4/IFNB1/IL7/IFNG/IL15/CSF1/CXCL2/IL1A/IL11/CXCL1/TNF/CSF2/CSF3/IL10/IL6
REACTOME_SYNTHESIS_SECRETION_AND_INACTIVATION_OF_GLUCAGON_LIKE_PEPTIDE_1_GLP_1_	REACTOME_SYNTHESIS_SECRETION_AND_INACTIVATION_OF_GLUCAGON_LIKE_PEPTIDE_1_GLP_1_	20	-0.582386	-1.75033	0.00865801	0.0359511	0.0215335	730	tags=20%, list=3%, signal=19%	LEP/PCSK1/GCG/DPP4
WP_THE_HUMAN_IMMUNE_RESPONSE_TO_TUBERCULOSIS	WP_THE_HUMAN_IMMUNE_RESPONSE_TO_TUBERCULOSIS	23	-0.56071	-1.74933	0.00865801	0.0359511	0.0215335	6455	tags=65%, list=23%, signal=50%	SOCS1/IFNAR1/IFNAR2/IFNGR1/IRF1/MX1/IFITM1/PIAS1/MED14/JAK2/JAK1/IFIT1/IFIT3/TAP1/STAT1
REACTOME_IL_6_TYPE_CYTOKINE_RECEPTOR_LIGAND_INTERACTIONS	REACTOME_IL_6_TYPE_CYTOKINE_RECEPTOR_LIGAND_INTERACTIONS	17	-0.620112	-1.78067	0.00867679	0.0359511	0.0215335	4275	tags=59%, list=15%, signal=50%	CNTFR/LIF/JAK2/JAK1/CNTF/LIFR/IL11/IL6ST/IL31RA/OSMR
WP_PLATELETMEDIATED_INTERACTIONS_WITH_VASCULAR_AND_CIRCULATING_CELLS	WP_PLATELETMEDIATED_INTERACTIONS_WITH_VASCULAR_AND_CIRCULATING_CELLS	17	-0.627501	-1.80189	0.00867679	0.0359511	0.0215335	5213	tags=71%, list=19%, signal=57%	IL1B/SELP/TLR4/PF4/CCL2/TLR7/VCAM1/TGFB3/TLR2/CD40LG/ICAM1/TGFB2
BIOCARTA_NO2IL12_PATHWAY	BIOCARTA_NO2IL12_PATHWAY	15	-0.605685	-1.66296	0.00869565	0.0359511	0.0215335	7101	tags=73%, list=25%, signal=55%	CD247/CD4/CD3E/IFNG/IL12RB1/JAK2/STAT4/IL12RB2/CD3G/CCR5/NOS2
PID_S1P_META_PATHWAY	PID_S1P_META_PATHWAY	21	-0.573047	-1.74353	0.00869565	0.0359511	0.0215335	5924	tags=52%, list=21%, signal=41%	GNAQ/SPHK1/GNAI3/S1PR3/GNA14/GNA13/ABCC1/S1PR1/GNA12/SGPP1/GNAO1
REACTOME_GASTRIN_CREB_SIGNALLING_PATHWAY_VIA_PKC_AND_MAPK	REACTOME_GASTRIN_CREB_SIGNALLING_PATHWAY_VIA_PKC_AND_MAPK	18	-0.597396	-1.73183	0.00869565	0.0359511	0.0215335	6351	tags=56%, list=23%, signal=43%	RPS6KA2/CREB1/KRAS/MAPK1/HBEGF/NRAS/RPS6KA3/GAST/MMP3/EGFR
REACTOME_GRB2_EVENTS_IN_ERBB2_SIGNALING	REACTOME_GRB2_EVENTS_IN_ERBB2_SIGNALING	16	-0.625838	-1.7632	0.0087146	0.0359667	0.0215428	3003	tags=44%, list=11%, signal=39%	BTC/NRAS/NRG3/NRG1/EGF/EGFR/EREG
WP_PDGFRBETA_PATHWAY	WP_PDGFRBETA_PATHWAY	29	-0.551072	-1.84452	0.00881057	0.0362996	0.0217422	5155	tags=55%, list=19%, signal=45%	GRB2/ELK1/SHC1/MAP2K1/PRKCB/PIK3R1/JUN/JAK2/EIF2AK2/PDGFRB/JAK1/STAT3/PIK3CA/RASA1/MAP3K1/STAT1
PID_ERBB1_RECEPTOR_PROXIMAL_PATHWAY	PID_ERBB1_RECEPTOR_PROXIMAL_PATHWAY	35	-0.484043	-1.69835	0.00909091	0.0368719	0.022085	7501	tags=71%, list=27%, signal=52%	SOS1/WASL/GNAI1/GRB2/GSN/PTPN1/PAK1/SHC1/PIK3CD/KRAS/MAPK1/GAB1/GNAI3/PIK3R1/PIK3CB/TLN1/STAT3/PIK3CA/RASA1/NRAS/PTPN11/NCK1/STAT1/EGF/EGFR
ST_P38_MAPK_PATHWAY	ST_P38_MAPK_PATHWAY	37	-0.469485	-1.66613	0.00917431	0.0368719	0.022085	9045	tags=57%, list=32%, signal=38%	MAP3K7/MAP2K4/GADD45A/MAP3K5/MAP3K4/MYEF2/MAP2K6/ELK1/EIF4E/TRAF6/CREB1/EEF2K/MAPK14/MAPK1/ATF1/DUSP10/NFKB1/DUSP1/TAB2/IL1R1/CREB5
WP_ZINC_HOMEOSTASIS	WP_ZINC_HOMEOSTASIS	37	-0.476612	-1.69142	0.00917431	0.0368719	0.022085	5614	tags=38%, list=20%, signal=30%	SLC39A6/SLC30A7/SLC30A6/MT3/MT1L/SLC30A1/SLC39A10/MTF1/SLC39A8/MT1A/SLC30A4/SLC39A14/SLC30A8/MT4
KEGG_ABC_TRANSPORTERS	KEGG_ABC_TRANSPORTERS	44	-0.46587	-1.73369	0.00921659	0.0368719	0.022085	5356	tags=41%, list=19%, signal=33%	ABCA1/ABCB1/TAP2/ABCB10/ABCA3/ABCC1/ABCG2/ABCC2/ABCB11/TAP1/ABCD2/ABCA8/ABCA13/ABCC9/ABCA12/CFTR/ABCA4/ABCB5
PID_FOXM1_PATHWAY	PID_FOXM1_PATHWAY	40	-0.513374	-1.85917	0.00921659	0.0368719	0.022085	7133	tags=55%, list=26%, signal=41%	CENPA/ONECUT1/EP300/CREBBP/ETV5/MAP2K1/NEK2/MMP2/RB1/CENPF/BRCA2/LAMA4/MYC/PLK1/CCNA2/CDC25B/TGFA/NFATC3/CDKN2A/FOXM1/GAS1/ESR1
WP_OXIDATIVE_DAMAGE	WP_OXIDATIVE_DAMAGE	40	-0.507366	-1.83742	0.00921659	0.0368719	0.022085	6509	tags=45%, list=23%, signal=35%	TRAF3/TRAF6/MAP3K9/C1QB/C5/BAG4/BCL2/C1QC/NFKB1/APAF1/C1R/C3AR1/C5AR1/MAP3K1/C1S/TNF/C4B/CR2
REACTOME_BIOSYNTHESIS_OF_SPECIALIZED_PRORESOLVING_MEDIATORS_SPMS_	REACTOME_BIOSYNTHESIS_OF_SPECIALIZED_PRORESOLVING_MEDIATORS_SPMS_	19	0.599445	1.7528	0.00924214	0.0368719	0.022085	5521	tags=47%, list=20%, signal=38%	CYP2C9/CYP2C8/CYP1A1/CYP2D6/LTC4S/CYP1A2/GPX4/ALOX5/GSTM4
KEGG_PHOSPHATIDYLINOSITOL_SIGNALING_SYSTEM	KEGG_PHOSPHATIDYLINOSITOL_SIGNALING_SYSTEM	76	-0.401335	-1.6317	0.00925926	0.0368719	0.022085	6524	tags=42%, list=23%, signal=32%	PIKFYVE/PIP4K2C/PTEN/PLCD4/OCRL/PIK3CD/PIP5K1A/PRKCB/ITPKA/PIK3R1/PLCB1/CALML3/PIK3C2A/IMPA2/SYNJ1/PIK3R5/PLCB4/PIK3CB/PIK3CA/PIP4K2A/PIP5K1B/ITPR1/ITPR2/PLCZ1/DGKI/ITPR3/IPPK/DGKG/PIK3CG/CALML5/PIK3C2G/DGKB
WP_PROLACTIN_SIGNALING_PATHWAY	WP_PROLACTIN_SIGNALING_PATHWAY	76	-0.40333	-1.63981	0.00925926	0.0368719	0.022085	7233	tags=55%, list=26%, signal=41%	SOCS1/MAPK9/SOS1/RPS6KB1/IRS2/FYN/GRB2/IRS1/PTPN1/ELK1/GSK3B/PAK1/SHC1/RPS6KA2/GAB2/IRF1/MTOR/PIAS3/YWHAG/MAP2K1/MAPK14/MAPK1/PIK3R1/JUN/SOCS3/JAK2/MYC/NFKB1/PRLR/PIK3CB/CBL/JAK1/STAT3/PIK3CA/PTPN11/NOS2/STAT1/SIRPA/ITGB1/FLNA/PIK3CG/PRL
REACTOME_REGULATION_OF_INSULIN_SECRETION	REACTOME_REGULATION_OF_INSULIN_SECRETION	78	-0.392136	-1.60503	0.00928074	0.0368719	0.022085	6272	tags=45%, list=23%, signal=35%	GNB5/GNGT1/ADRA2A/PRKACB/RAP1A/GNAQ/PRKAR1A/AHCYL1/PLCB1/GNG10/GNG2/PRKAR2A/ACSL4/PRKAR2B/GNA14/STXBP1/SLC2A1/CACNA1E/AKAP5/SYT5/KCNG2/IQGAP1/ITPR1/SNAP25/ITPR2/GNG12/CACNA1C/CHRM3/ITPR3/KCNC2/GNB4/ADCY5/CD36/GCG/KCNB1
PID_CXCR3_PATHWAY	PID_CXCR3_PATHWAY	43	-0.480124	-1.77916	0.00930233	0.0368719	0.022085	5861	tags=49%, list=21%, signal=39%	PIK3CD/MTOR/KRAS/ITGB2/MAP2K1/MAPK14/MAPK1/GNAI3/PF4/PIK3R1/GNG2/PIK3CB/CCL11/ITGAL/PIK3CA/NRAS/CXCL10/CXCL9/CXCL13/CXCL11/GNAO1
WP_FAS_LIGAND_FASL_PATHWAY_AND_STRESS_INDUCTION_OF_HEAT_SHOCK_PROTEINS_HSP_REGULATION	WP_FAS_LIGAND_FASL_PATHWAY_AND_STRESS_INDUCTION_OF_HEAT_SHOCK_PROTEINS_HSP_REGULATION	43	-0.450688	-1.67008	0.00930233	0.0368719	0.022085	4702	tags=60%, list=17%, signal=50%	FAF1/NFX1/LMNB2/ACTB/MAPK8/CFLAR/MAP3K7/MAP2K4/CASP10/PARP1/LMNB1/PAK1/SPTAN1/RB1/PAK2/JUN/CASP7/BCL2/FASLG/IL1A/MIR34C/APAF1/MAP3K1/PRKDC/TNF/FAS
WP_HEART_DEVELOPMENT	WP_HEART_DEVELOPMENT	43	-0.465494	-1.72495	0.00930233	0.0368719	0.022085	3163	tags=40%, list=11%, signal=35%	NFATC2/BMPR2/PITX2/BHLHE40/NFATC3/PTPN11/VEGFC/SMAD1/FOXA2/GATA4/GATA6/FOXC2/HAND2/ISL1/TBX20/FGF10/HAND1
PID_SMAD2_3NUCLEAR_PATHWAY	PID_SMAD2_3NUCLEAR_PATHWAY	81	-0.400212	-1.65114	0.00932401	0.0368719	0.022085	6786	tags=44%, list=24%, signal=34%	SMAD2/SIN3A/ATF2/EP300/FOXO4/IL5/RBL1/IFNB1/NCOA2/NCOR1/CREBBP/PIAS3/CREB1/ITGB5/KAT2B/FOXO1/ATF3/MEF2C/MYOD1/VDR/JUN/SP3/SERPINE1/RUNX2/MYC/HSPA8/LAMC1/TFDP1/RUNX3/FOXO3/COL1A2/HNF4A/IL10/NR3C1/ESR1/CDKN2B
PID_PLK1_PATHWAY	PID_PLK1_PATHWAY	45	-0.484375	-1.80339	0.00934579	0.0368719	0.022085	9024	tags=67%, list=32%, signal=45%	GOLGA2/KIF20A/CDK1/CCNB1/SGO1/CDC14B/CENPU/RHOA/RAB1A/PAK1/FBXW11/TPX2/ERCC6L/FBXO5/BUB1B/PPP1CB/BUB1/AURKA/BORA/ROCK2/CENPE/PPP1R12A/PLK1/STAG2/INCENP/PRC1/CDC25B/KIF2A/ECT2/CLSPN
SIG_CHEMOTAXIS	SIG_CHEMOTAXIS	45	-0.503828	-1.87581	0.00934579	0.0368719	0.022085	7467	tags=60%, list=27%, signal=44%	PDPK1/RHO/WASF1/PAK1/PTEN/ARHGAP1/PIK3CD/ACTR3/BTK/PIK3R1/PAK2/ROCK2/RACGAP1/PIK3R5/ACTR2/PAK6/PITX2/PIK3CA/ANGPTL2/ITPR1/ITPR2/ROCK1/AKT3/CFL2/ITPR3/PIK3CG/MYLK
ST_T_CELL_SIGNAL_TRANSDUCTION	ST_T_CELL_SIGNAL_TRANSDUCTION	45	-0.454458	-1.692	0.00934579	0.0368719	0.022085	5041	tags=40%, list=18%, signal=33%	MAPK1/EPHB2/ITPKA/RASGRP2/PAK2/SOS2/LCP2/GRAP2/NFKB1/RASGRP1/PAK6/NFAT5/CBL/RASGRP4/NCK1/ITK/CD28/PTPRC
WP_ATM_SIGNALING_NETWORK_IN_DEVELOPMENT_AND_DISEASE	WP_ATM_SIGNALING_NETWORK_IN_DEVELOPMENT_AND_DISEASE	45	-0.453675	-1.68909	0.00934579	0.0368719	0.022085	6918	tags=53%, list=25%, signal=40%	NBN/RAD50/HDAC4/ATF2/ATR/CHEK1/MTOR/LBR/MDC1/RNF20/IKBKG/BUB1/RNF168/RASGRF1/TP53BP1/RIF1/ATM/RNF40/NFKB1/G6PD/SMC1A/RBBP8/PRKDC/CDK5R1
WP_MECHANOREGULATION_AND_PATHOLOGY_OF_YAPTAZ_VIA_HIPPO_AND_NONHIPPO_MECHANISMS	WP_MECHANOREGULATION_AND_PATHOLOGY_OF_YAPTAZ_VIA_HIPPO_AND_NONHIPPO_MECHANISMS	45	-0.503512	-1.87463	0.00934579	0.0368719	0.022085	6770	tags=51%, list=24%, signal=39%	PAK1/LATS1/MAP4K1/ITGB4/ITGB5/ITGB2/CTNNB1/ITGB7/PAK2/MAP4K4/STK3/SGMS1/TEAD4/SAV1/PAK6/YWHAQ/TEAD1/ACTA2/ITGB8/ITGB1/ITGB3/ACTG2/ACTC1
PID_BETA_CATENIN_NUC_PATHWAY	PID_BETA_CATENIN_NUC_PATHWAY	79	-0.414147	-1.69491	0.00936768	0.0368719	0.022085	6990	tags=53%, list=25%, signal=40%	TLE4/TRRAP/SNAI2/CHD8/XPO1/YWHAH/CDX1/LEF1/KCNIP4/EP300/NCOA2/TCF7/TBL1XR1/YWHAG/SP5/CTNNB1/DKK1/CCN1/TBL1X/DKK4/MMP2/JUN/AXIN2/TNIK/CCND2/APC/MYC/INCENP/YWHAQ/TCF7L1/PITX2/CXCL8/TCF4/HBP1/CDKN2A/KLF4/MITF/CAMK4/VCAN/ADCY7/FGF4/KRT1
PID_P73PATHWAY	PID_P73PATHWAY	79	-0.394595	-1.61489	0.00936768	0.0368719	0.022085	6743	tags=49%, list=24%, signal=38%	CCNB1/BCL2L11/GRAMD4/ADA/SFN/UBE4B/YAP1/IL4R/NTRK1/BIN1/PEA15/CHEK1/EP300/PRKACB/SIRT1/MAPK14/BUB1/RB1/ITCH/BRCA2/ABL1/SERPINE1/TP63/FBXO45/MYC/PLK1/CCNA2/JAK1/TP53AIP1/RNF43/FOXO3/SERPINA1/CCNE2/FAS/CDK6/AFP/CLCA2/IL1RAP/WT1
WP_DNA_IRDAMAGE_AND_CELLULAR_RESPONSE_VIA_ATR	WP_DNA_IRDAMAGE_AND_CELLULAR_RESPONSE_VIA_ATR	80	-0.384991	-1.58259	0.00936768	0.0368719	0.022085	7748	tags=48%, list=28%, signal=34%	PARP1/ATRIP/RAD1/PCNA/HERC2/ABRAXAS1/NBN/RAD50/BRIP1/ATR/CHEK1/SMARCC2/RPA1/WRN/MDC1/RMI1/IKBKG/DCLRE1A/MSH2/RFWD3/BARD1/TP53BP1/BRCA2/EXO1/BRCA1/ATM/TOPBP1/BRCC3/MCM2/PALB2/PLK1/SMC1A/USP1/RBBP8/FOXM1/PRKDC/CLSPN/RECQL
BIOCARTA_KERATINOCYTE_PATHWAY	BIOCARTA_KERATINOCYTE_PATHWAY	46	-0.475081	-1.7643	0.00945626	0.0368719	0.022085	7071	tags=43%, list=25%, signal=32%	ETS2/PRKCH/PRKCQ/MAP3K14/MAP2K1/MAPK14/MAPK1/PRKCB/JUN/ETS1/CHUK/HOXA7/BCL2/NFKB1/FASLG/MAP3K1/TNF/FAS/EGF/EGFR
PID_FGF_PATHWAY	PID_FGF_PATHWAY	55	-0.461192	-1.77233	0.00945626	0.0368719	0.022085	5448	tags=42%, list=20%, signal=34%	FGF9/PLAUR/MAPK1/CTNND1/GAB1/SSH1/PIK3R1/JUN/RUNX2/SPP1/CBL/PIK3CA/NCAM1/FGFR1/PTPN11/PLAU/MET/STAT1/CAMK2A/CDH2/FGF2/HGF/FGF4
PID_TNF_PATHWAY	PID_TNF_PATHWAY	46	-0.465474	-1.72863	0.00945626	0.0368719	0.022085	5354	tags=39%, list=19%, signal=32%	IKBKG/BAG4/SQSTM1/PRKCI/MAP4K4/MAP3K3/TNIK/CHUK/RFFL/TNFAIP3/NFKB1/TAB2/CYLD/MAP3K1/TNF/STAT1/CAV1/ADAM17
REACTOME_SUMOYLATION_OF_DNA_REPLICATION_PROTEINS	REACTOME_SUMOYLATION_OF_DNA_REPLICATION_PROTEINS	46	-0.443537	-1.64716	0.00945626	0.0368719	0.022085	8257	tags=48%, list=30%, signal=34%	SUMO3/NUP214/NUP54/PCNA/CDCA8/POM121/NUP133/TPR/PIAS3/RANBP2/NDC1/TOP2A/TOP1/NUP188/AURKA/NUP98/NUP58/NUP205/NUP160/NUP153/INCENP/NUP155
WP_ARYL_HYDROCARBON_RECEPTOR_NETPATH	WP_ARYL_HYDROCARBON_RECEPTOR_NETPATH	46	-0.479819	-1.7819	0.00945626	0.0368719	0.022085	6998	tags=61%, list=25%, signal=46%	NCOR2/RET/HSP90AA1/GCLC/EP300/ARNT/KRAS/NF1/MAP2K1/MAPK1/RB1/NFE2L2/NCOA7/FGF21/KLF6/CYP1B1/HPGDS/MYC/PTGS2/NFKB1/NRIP1/NRAS/PLAGL1/TNF/ESR1/LPL/CD36/EGFR
WP_IL1_SIGNALING_PATHWAY	WP_IL1_SIGNALING_PATHWAY	55	-0.452536	-1.73907	0.00945626	0.0368719	0.022085	6717	tags=51%, list=24%, signal=39%	TAB3/ATF2/TRAF6/IRAK1/UBE2V1/PELI1/MAP3K14/IKBKG/MAP2K1/SQSTM1/MAPK14/MAPK1/MAP3K2/PIK3R1/CCL2/JUN/MAP3K3/CHUK/REL/NFKB1/IL1A/TAB2/PELI2/IRAK3/IL1R1/MAP3K1/PTPN11/IL1RAP
WP_TGFBETA_RECEPTOR_SIGNALING	WP_TGFBETA_RECEPTOR_SIGNALING	55	-0.454943	-1.74832	0.00945626	0.0368719	0.022085	4586	tags=64%, list=16%, signal=53%	MAPK9/SKIL/SKI/SMAD4/ZFYVE9/ITGB6/TFE3/SMAD5/SMAD2/LEF1/EP300/LEFTY2/CREBBP/CTNNB1/IFNG/JUN/LIF/SERPINE1/RUNX2/SPP1/NFKB1/JAK1/RUNX3/STAT3/TGFBR1/TGFBR2/LTBP1/TNF/ZEB2/SMAD1/STAT1/INHBA/THBS1/NOG/EGF
PID_TGFBR_PATHWAY	PID_TGFBR_PATHWAY	54	-0.463873	-1.77866	0.00947867	0.0368719	0.022085	8480	tags=61%, list=30%, signal=43%	SOS1/RPS6KB1/SKIL/SMURF1/SMAD4/PPP2R2A/ZFYVE9/YAP1/RHOA/GRB2/PDPK1/SMAD2/SMURF2/SHC1/XIAP/CTNNB1/PPP2CB/STRAP/WWP1/RNF111/DACT2/ITCH/CCN2/OCLN/TAB2/SPTBN1/TGFB3/TGFBR1/TGFBR2/DAB2/CAV1/TGFB2/CAMK2A
REACTOME_GLUCAGON_LIKE_PEPTIDE_1_GLP1_REGULATES_INSULIN_SECRETION	REACTOME_GLUCAGON_LIKE_PEPTIDE_1_GLP1_REGULATES_INSULIN_SECRETION	42	-0.47597	-1.74528	0.00947867	0.0368719	0.022085	6492	tags=50%, list=23%, signal=38%	GNB5/GNGT1/PRKACB/RAP1A/PRKAR1A/GNG10/GNG2/PRKAR2A/PRKAR2B/AKAP5/KCNG2/IQGAP1/ITPR1/ITPR2/GNG12/ITPR3/KCNC2/GNB4/ADCY5/GCG/KCNB1
REACTOME_HOMOLOGOUS_DNA_PAIRING_AND_STRAND_EXCHANGE	REACTOME_HOMOLOGOUS_DNA_PAIRING_AND_STRAND_EXCHANGE	42	-0.495894	-1.81834	0.00947867	0.0368719	0.022085	8120	tags=57%, list=29%, signal=41%	DNA2/RAD51B/ATRIP/RAD1/NBN/RAD50/BRIP1/RMI2/ATR/CHEK1/RPA1/WRN/RMI1/RFC3/BARD1/RAD9B/BRCA2/EXO1/BRCA1/ATM/TOPBP1/RAD51AP1/PALB2/RBBP8
WP_COMMON_PATHWAYS_UNDERLYING_DRUG_ADDICTION	WP_COMMON_PATHWAYS_UNDERLYING_DRUG_ADDICTION	42	-0.490925	-1.80012	0.00947867	0.0368719	0.022085	6214	tags=43%, list=22%, signal=33%	PPP1R1A/PRKACB/RAP1A/CREB1/MAP2K1/MAPK1/PPP1CB/PRKCB/GRIA1/GRIA2/DRD2/CAMK4/GRM1/GRM5/GRIA3/CAMK2A/GRIN2A/ACTG2
WP_IL2_SIGNALING_PATHWAY	WP_IL2_SIGNALING_PATHWAY	42	-0.466877	-1.71194	0.00947867	0.0368719	0.022085	6564	tags=62%, list=24%, signal=47%	SOS1/RPS6KB1/FYN/GRB2/LCK/SHC1/NMI/GAB2/IL2RG/MAP2K1/MAPK1/PIK3R1/JUN/SYK/BCL2/SOCS3/CCND2/MYC/CBL/JAK1/STAT3/FOXO3/PTPN11/IL2RA/STAT1/IL2RB
WP_AGERAGE_PATHWAY	WP_AGERAGE_PATHWAY	66	-0.438724	-1.72787	0.00952381	0.0369867	0.0221537	7798	tags=48%, list=28%, signal=35%	EZR/RHOA/NOS3/IRS1/MMP14/SMAD2/INHBB/SHC1/ATF2/FOXO4/NCF1/FOXO1/MAP2K1/MAPK14/MAPK1/PRKCB/MMP2/JUN/CHUK/DIAPH1/MMP7/JAK2/NFKB1/STAT3/MSR1/PLA2G4A/HIF1A/NOS2/STAT1/ROCK1/MSN/EGFR
WP_APOPTOSISRELATED_NETWORK_DUE_TO_ALTERED_NOTCH3_IN_OVARIAN_CANCER	WP_APOPTOSISRELATED_NETWORK_DUE_TO_ALTERED_NOTCH3_IN_OVARIAN_CANCER	53	-0.45488	-1.7337	0.00954654	0.0370143	0.0221703	6429	tags=40%, list=23%, signal=31%	GCLC/NET1/CUL5/HSPA5/VIM/SQSTM1/MAPK1/IER3/PAK2/ABL1/ETS1/CASP7/SOCS3/F2R/NFKB1/APP/ANXA5/TNF/IL7R/THBS1/NRG1
WP_NETRINUNC5B_SIGNALING_PATHWAY	WP_NETRINUNC5B_SIGNALING_PATHWAY	52	-0.46883	-1.78227	0.00956938	0.0370422	0.022187	6289	tags=56%, list=23%, signal=43%	YAP1/FYN/PPP2R1B/CDH5/RHOA/DCSTAMP/RLF/ITGB4/NTN3/NTN4/MAP2K1/MAPK14/MAPK1/ARHGEF12/CCL2/JUN/VCAM1/CCN2/IL1A/CIP2A/NEO1/PIK3CA/COL1A1/PTPN11/TNF/IL10/NTN1/ICAM1/RGMA
WP_NCRNAS_INVOLVED_IN_WNT_SIGNALING_IN_HEPATOCELLULAR_CARCINOMA	WP_NCRNAS_INVOLVED_IN_WNT_SIGNALING_IN_HEPATOCELLULAR_CARCINOMA	86	-0.402902	-1.6761	0.00959233	0.0370705	0.0222039	7687	tags=51%, list=28%, signal=37%	CTBP2/SERPINF1/CSNK2A1/WNT7A/FZD1/DKK2/FZD8/GSK3B/CHD8/LEF1/WNT2/LRP6/TCF7/CTNNB1/DKK1/DKK4/SENP2/JUN/FZD6/FZD5/NOTUM/CCND2/APC/MYC/MTDH/WNT16/WNT2B/CSNK1A1L/TCF7L1/WNT3A/CSNK1A1/SFRP4/SOX7/SFRP2/SOST/PLAU/WIF1/KLF4/WNT5B/CSNK2A3/ROR2/NKD1/ROR1/SFRP1
PID_MYC_REPRESS_PATHWAY	PID_MYC_REPRESS_PATHWAY	63	-0.443312	-1.73592	0.00966184	0.0370982	0.0222205	7039	tags=43%, list=25%, signal=32%	TJP2/SMAD2/FTH1/DNTT/EP300/RBL1/ITGB4/CREB1/DKK1/ALDH9A1/CSDE1/BRCA1/ZFP36L1/BCL2/MYC/PDGFRB/FOXO3/COL1A2/GFI1/NDRG1/TMEFF2/ITGA6/ITGB1/IRF8/CDKN2B/SFRP1/S100A7
WP_ENDOCHONDRAL_OSSIFICATION	WP_ENDOCHONDRAL_OSSIFICATION	63	-0.442966	-1.73457	0.00966184	0.0370982	0.0222205	3949	tags=41%, list=14%, signal=36%	CAB39/RUNX2/ADAMTS4/THRA/SPP1/SOX6/RUNX3/CTSV/CHST11/SOX5/ADAMTS5/FGFR1/ADAMTS1/COL10A1/PLAU/GHR/SOX9/STAT1/PLAT/TIMP3/MGP/TGFB2/DDR2/IGF1/PTHLH/FGF2
WP_ENDOCHONDRAL_OSSIFICATION_WITH_SKELETAL_DYSPLASIAS	WP_ENDOCHONDRAL_OSSIFICATION_WITH_SKELETAL_DYSPLASIAS	63	-0.442966	-1.73457	0.00966184	0.0370982	0.0222205	3949	tags=41%, list=14%, signal=36%	CAB39/RUNX2/ADAMTS4/THRA/SPP1/SOX6/RUNX3/CTSV/CHST11/SOX5/ADAMTS5/FGFR1/ADAMTS1/COL10A1/PLAU/GHR/SOX9/STAT1/PLAT/TIMP3/MGP/TGFB2/DDR2/IGF1/PTHLH/FGF2
KEGG_TGF_BETA_SIGNALING_PATHWAY	KEGG_TGF_BETA_SIGNALING_PATHWAY	85	-0.388322	-1.60829	0.00973236	0.0370982	0.0222205	7270	tags=47%, list=26%, signal=35%	SMAD5/BMPR1A/BMP6/SMAD2/SMURF2/INHBB/AMHR2/EP300/LEFTY2/RBL1/CREBBP/GDF5/PPP2CB/MAPK1/RBL2/IFNG/ROCK2/NODAL/BMPR2/MYC/ACVR1C/ACVR1/PITX2/TFDP1/THBS2/TGFB3/TGFBR1/TGFBR2/BMPR1B/LTBP1/TNF/SMAD1/ROCK1/INHBA/TGFB2/DCN/CDKN2B/THBS1/NOG/THBS4
REACTOME_GOLGI_ASSOCIATED_VESICLE_BIOGENESIS	REACTOME_GOLGI_ASSOCIATED_VESICLE_BIOGENESIS	56	-0.44862	-1.72136	0.00973236	0.0370982	0.0222205	7224	tags=55%, list=26%, signal=41%	AP3S1/GOLGB1/SNX9/RAB5C/FTH1/AP1G1/SNX2/OCRL/NECAP1/AP3B1/BLOC1S6/AP1S2/PICALM/CLINT1/SH3D19/VAMP7/PIK3C2A/AP4E1/HSPA8/ACBD3/CLTC/SORT1/TBC1D8B/TGOLN2/AP1S3/TFRC/CPD/TPD52L1/IGF2R/DNAJC6/TXNDC5
REACTOME_NEUREXINS_AND_NEUROLIGINS	REACTOME_NEUREXINS_AND_NEUROLIGINS	56	-0.454039	-1.74215	0.00973236	0.0370982	0.0222205	4693	tags=39%, list=17%, signal=33%	DLG2/NRXN2/LRRTM2/EPB41L5/BEGAIN/LRRTM4/SYT10/PDLIM5/EPB41L3/STXBP1/SHANK1/SYT1/SYT12/EPB41L2/LRRTM3/HOMER2/GRM1/GRM5/LRRTM1/NRXN1/NLGN1/GRIN2A
REACTOME_PLATELET_HOMEOSTASIS	REACTOME_PLATELET_HOMEOSTASIS	85	-0.388	-1.60696	0.00973236	0.0370982	0.0222205	2957	tags=35%, list=11%, signal=32%	MAPK14/TRPC3/PDE11A/GNG10/GUCY1B1/GNG2/PRKG2/PDE5A/STIM1/ATP2A2/ATP2B4/PTPN11/GUCY1A1/PLA2G4A/LRP8/ITPR1/ITPR2/GNG12/NOS2/SLC8A1/ITPR3/P2RX7/PDE1A/NOS1/PRKG1/GNB4/KCNMA1/KCNMB1/SLC8A3/P2RX1
PID_CMYB_PATHWAY	PID_CMYB_PATHWAY	84	-0.391541	-1.61688	0.0097561	0.0370982	0.0222205	6714	tags=44%, list=24%, signal=34%	KIT/BIRC3/SIN3A/LEF1/EP300/CD4/NCOR1/CREBBP/PIAS3/KRAS/MCM4/PPP3CA/ADORA2B/MYOD1/COPA/ETS1/BCL2/CSF1R/SMARCA2/MYC/PTGS2/HSPA8/HIPK2/MAF/ANPEP/TAB2/NRAS/COL1A2/CDKN2A/IQGAP1/TFEC/MPO/LYZ/CDK6/KITLG/CCNA1/PAX5
REACTOME_TOLL_LIKE_RECEPTOR_10_TLR10_CASCADE	REACTOME_TOLL_LIKE_RECEPTOR_10_TLR10_CASCADE	84	-0.392286	-1.61996	0.0097561	0.0370982	0.0222205	6942	tags=42%, list=25%, signal=31%	ELK1/TAB3/ATF2/TRAF6/IRAK1/RPS6KA2/UBE2V1/NKIRAS1/PELI1/FBXW11/RPS6KA5/CREB1/IKBKG/PPP2CB/MAP2K1/MEF2C/MAPK14/MAPK1/DUSP3/JUN/ATF1/DUSP7/CHUK/NFKB1/TAB2/PELI2/TLR5/S100A12/RPS6KA3/APP/MEF2A/MAP3K1/SAA1/TLR10/NOD2
REACTOME_TRANSCRIPTIONAL_REGULATION_OF_WHITE_ADIPOCYTE_DIFFERENTIATION	REACTOME_TRANSCRIPTIONAL_REGULATION_OF_WHITE_ADIPOCYTE_DIFFERENTIATION	84	-0.410117	-1.69359	0.0097561	0.0370982	0.0222205	7137	tags=39%, list=26%, signal=29%	NCOA1/CARM1/NCOR2/THRAP3/NR2F2/EP300/CCNC/NCOA2/NCOR1/CREBBP/MED21/TBL1XR1/NCOA3/TBL1X/NCOA6/CHD9/MED1/HELZ2/MED14/MED13L/EGR2/MED13/NFKB1/PPARA/KLF4/TNF/LPL/LEP/PLIN1/CD36/PPARGC1A/SLC2A4/ADIPOQ
WP_LNCRNA_INVOLVEMENT_IN_CANONICAL_WNT_SIGNALING_AND_COLORECTAL_CANCER	WP_LNCRNA_INVOLVEMENT_IN_CANONICAL_WNT_SIGNALING_AND_COLORECTAL_CANCER	94	-0.388782	-1.65657	0.00987654	0.0374669	0.0224413	7873	tags=54%, list=28%, signal=39%	WNT11/CDK8/FZD7/HNRNPK/CTBP2/SERPINF1/HNRNPU/CSNK2A1/WNT7A/FZD1/DKK2/FZD8/GSK3B/CHD8/LEF1/WNT2/LRP6/TCF7/APC2/ATF3/CTNNB1/DKK1/TFAP2A/DKK4/SENP2/JUN/FZD6/FZD5/AXIN2/NOTUM/CCND2/APC/MYC/WNT16/WNT2B/CSNK1A1L/TCF7L1/WNT3A/CSNK1A1/SFRP4/SFRP2/SOST/PLAU/WIF1/WNT5B/CSNK2A3/ROR2/CDK6/NKD1/ROR1/SFRP1
REACTOME_HCMV_LATE_EVENTS	REACTOME_HCMV_LATE_EVENTS	112	0.357535	1.51262	0.00988468	0.0374669	0.0224413	4470	tags=24%, list=16%, signal=20%	H4C11/H2AC20/H4C13/H4C1/H2AC14/H2AC19/H3C7/H4C2/H3C14/H4C5/H2BC9/VPS28/VPS37D/H3C1/H2AC4/H4C3/CHMP4A/H2BC8/H2BC1/H2AC21/H4C6/H2AC8/CHMP2A/MVB12A/H2BC10/H4C4/H2AC12
BIOCARTA_EGFR_SMRTE_PATHWAY	BIOCARTA_EGFR_SMRTE_PATHWAY	11	-0.700013	-1.76527	0.0105042	0.0395619	0.0236962	5155	tags=64%, list=19%, signal=52%	MAP2K1/MAPK14/THRA/MAP3K1/ZBTB16/EGF/EGFR
BIOCARTA_MYOSIN_PATHWAY	BIOCARTA_MYOSIN_PATHWAY	11	-0.695566	-1.75406	0.0105042	0.0395619	0.0236962	5924	tags=73%, list=21%, signal=57%	GNAQ/PRKCB/PLCB1/ARHGAP5/GNA13/GNA12/ROCK1/PPP1R12B
PID_INTEGRIN4_PATHWAY	PID_INTEGRIN4_PATHWAY	11	-0.697004	-1.75768	0.0105042	0.0395619	0.0236962	3565	tags=73%, list=13%, signal=63%	LAMB3/ITGB4/LAMC1/LAMA2/LAMA1/ITGA6/LAMC2/LAMA3
REACTOME_CLEC7A_DECTIN_1_INDUCES_NFAT_ACTIVATION	REACTOME_CLEC7A_DECTIN_1_INDUCES_NFAT_ACTIVATION	11	-0.687585	-1.73393	0.0105042	0.0395619	0.0236962	8421	tags=91%, list=30%, signal=63%	PPP3R1/NFATC1/PPP3CB/PPP3CA/AHCYL1/NFATC2/NFATC3/ITPR1/ITPR2/ITPR3
BIOCARTA_G1_PATHWAY	BIOCARTA_G1_PATHWAY	28	-0.555704	-1.85008	0.0106383	0.0398768	0.0238848	6779	tags=61%, list=24%, signal=46%	CDK1/SKP2/CDKN1B/SMAD4/GSK3B/ATR/DHFR/RB1/ABL1/ATM/TFDP1/TGFB3/CDKN2A/CDK6/TGFB2/CDKN2B/CCNA1
REACTOME_CREB1_PHOSPHORYLATION_THROUGH_NMDA_RECEPTOR_MEDIATED_ACTIVATION_OF_RAS_SIGNALING	REACTOME_CREB1_PHOSPHORYLATION_THROUGH_NMDA_RECEPTOR_MEDIATED_ACTIVATION_OF_RAS_SIGNALING	28	-0.556732	-1.8535	0.0106383	0.0398768	0.0238848	6407	tags=54%, list=23%, signal=41%	RASGRF2/RPS6KA2/CREB1/KRAS/DLG1/MAPK1/RASGRF1/DLG2/CAMK2D/NRAS/RPS6KA3/ACTN2/CAMK2A/CAMK2B/NEFL
REACTOME_MYOGENESIS	REACTOME_MYOGENESIS	28	-0.556404	-1.85241	0.0106383	0.0398768	0.0238848	5581	tags=54%, list=20%, signal=43%	NTN3/CTNNB1/MEF2C/MAPK14/MYOD1/ABL1/TCF12/SPAG9/NEO1/TCF4/MEF2A/CDON/BOC/CTNNA2/CDH2
BIOCARTA_TOLL_PATHWAY	BIOCARTA_TOLL_PATHWAY	25	-0.565625	-1.82545	0.0106838	0.0399433	0.0239247	7662	tags=68%, list=28%, signal=49%	MAPK8/MAP3K7/MAP2K4/MAP2K6/ELK1/TRAF6/MAP3K14/IKBKG/MAPK14/JUN/CHUK/TLR7/NFKB1/EIF2AK2/PPARA/TLR3/MAP3K1
REACTOME_INTERLEUKIN_21_SIGNALING	REACTOME_INTERLEUKIN_21_SIGNALING	10	-0.715004	-1.75018	0.0107066	0.0399433	0.0239247	5667	tags=60%, list=20%, signal=48%	IL2RG/STAT4/JAK1/STAT3/STAT1/IL21
REACTOME_PI3K_EVENTS_IN_ERBB4_SIGNALING	REACTOME_PI3K_EVENTS_IN_ERBB4_SIGNALING	10	-0.717163	-1.75546	0.0107066	0.0399433	0.0239247	4837	tags=70%, list=17%, signal=58%	PIK3R1/HBEGF/BTC/PIK3CA/NRG3/NRG1/EREG
BIOCARTA_CELLCYCLE_PATHWAY	BIOCARTA_CELLCYCLE_PATHWAY	23	-0.558191	-1.74146	0.0108225	0.0399598	0.0239345	4702	tags=52%, list=17%, signal=43%	CDK1/CCNB1/CDKN1B/CDKN2C/RBL1/RB1/CCND2/TFDP1/CDKN2A/CDK6/CDKN2B/CCNA1
BIOCARTA_HER2_PATHWAY	BIOCARTA_HER2_PATHWAY	23	-0.555556	-1.73325	0.0108225	0.0399598	0.0239345	7501	tags=65%, list=27%, signal=48%	GRB2/CARM1/SHC1/EP300/MAP2K1/MAPK1/PIK3R1/IL6R/STAT3/PIK3CA/IL6ST/IL6/ESR1/PIK3CG/EGFR
KEGG_TYPE_I_DIABETES_MELLITUS	KEGG_TYPE_I_DIABETES_MELLITUS	23	-0.555263	-1.73233	0.0108225	0.0399598	0.0239345	4586	tags=57%, list=16%, signal=47%	IFNG/LTA/CD86/FASLG/IL1A/PRF1/CPE/CD80/TNF/FAS/CD28/PTPRN/GAD2
BIOCARTA_CCR5_PATHWAY	BIOCARTA_CCR5_PATHWAY	17	-0.608588	-1.74758	0.010846	0.0399598	0.0239345	7765	tags=59%, list=28%, signal=42%	CALM2/CCL4/GNAQ/MAPK14/PRKCB/CCL2/JUN/CXCR4/CCR5/CXCL12
BIOCARTA_CTLA4_PATHWAY	BIOCARTA_CTLA4_PATHWAY	17	-0.594644	-1.70754	0.010846	0.0399598	0.0239345	7501	tags=82%, list=27%, signal=60%	GRB2/LCK/CD247/CD3E/PIK3R1/ICOSLG/CD86/ICOS/PIK3CA/CD3G/CD80/PTPN11/ITK/CD28
BIOCARTA_ECM_PATHWAY	BIOCARTA_ECM_PATHWAY	19	-0.566725	-1.67652	0.010846	0.0399598	0.0239345	7864	tags=74%, list=28%, signal=53%	FYN/RHOA/GSN/SHC1/MAP2K1/MAPK1/PIK3R1/DIAPH1/ARHGAP5/TLN1/PIK3CA/ROCK1/ITGB1/PIK3CG
BIOCARTA_TGFB_PATHWAY	BIOCARTA_TGFB_PATHWAY	19	-0.568708	-1.68238	0.010846	0.0399598	0.0239345	8361	tags=74%, list=30%, signal=52%	MAP3K7/SKIL/SMAD4/ZFYVE9/CDH1/SMAD2/EP300/CREBBP/MAP2K1/APC/TGFB3/TGFBR1/TGFBR2/TGFB2
KEGG_RENIN_ANGIOTENSIN_SYSTEM	KEGG_RENIN_ANGIOTENSIN_SYSTEM	17	-0.591079	-1.6973	0.010846	0.0399598	0.0239345	1444	tags=59%, list=5%, signal=56%	NLN/AGTR2/ENPEP/ANPEP/MME/AGTR1/CPA3/ACE2/CMA1/CTSG
REACTOME_PI_3K_CASCADE_FGFR3	REACTOME_PI_3K_CASCADE_FGFR3	18	-0.589809	-1.70984	0.0108696	0.0399845	0.0239493	427	tags=39%, list=2%, signal=38%	PIK3CA/PTPN11/FGF16/FGF2/FGF20/FGF5/FGF4
WP_TCA_CYCLE_AND_DEFICIENCY_OF_PYRUVATE_DEHYDROGENASE_COMPLEX_PDHC	WP_TCA_CYCLE_AND_DEFICIENCY_OF_PYRUVATE_DEHYDROGENASE_COMPLEX_PDHC	16	-0.606137	-1.7077	0.0108932	0.0400095	0.0239643	9562	tags=81%, list=34%, signal=53%	MDH1/DLST/SUCLG2/SDHA/CS/PCK1/DLD/PC/OGDH/ACLY/DLAT/ACO1/IDH3A
WP_EXTRACELLULAR_VESICLES_IN_THE_CROSSTALK_OF_CARDIAC_CELLS	WP_EXTRACELLULAR_VESICLES_IN_THE_CROSSTALK_OF_CARDIAC_CELLS	22	-0.55484	-1.69911	0.0109409	0.0401223	0.0240319	3629	tags=41%, list=13%, signal=36%	SPP1/PDLIM5/STAT3/IL6/GATA4/SORBS2/IGF1/EGF/EGFR
REACTOME_EICOSANOIDS	REACTOME_EICOSANOIDS	12	0.63439	1.62605	0.0111317	0.040759	0.0244132	1692	tags=50%, list=6%, signal=47%	CYP4F2/CYP4F12/CYP4F8/CYP4A22/CYP4A11/CYP4F22
PID_NECTIN_PATHWAY	PID_NECTIN_PATHWAY	30	-0.523469	-1.75973	0.0111607	0.0408021	0.024439	7413	tags=53%, list=27%, signal=39%	FARP2/CDH1/RAP1B/PVR/RAP1A/RAPGEF1/CTNNB1/PIK3R1/PDGFRB/TLN1/PIK3CA/CLDN1/ITGAV/IQGAP1/NECTIN3/ITGB3
PID_EPHA_FWDPATHWAY	PID_EPHA_FWDPATHWAY	34	-0.493359	-1.71509	0.0113379	0.0413858	0.0247887	7864	tags=53%, list=28%, signal=38%	FYN/RHOA/LCK/EPHA2/HCK/PIK3R6/YES1/EPHA4/PIK3R5/EPHA7/CBL/LYN/BLK/ROCK1/EPHA5/EPHA3/PIK3CG/EPHA6
ST_ADRENERGIC	ST_ADRENERGIC	37	-0.46648	-1.65546	0.0114679	0.041796	0.0250344	6739	tags=51%, list=24%, signal=39%	DAG1/CFB/GNAQ/PIK3CD/MAPK14/MAPK1/ITPKA/PIK3R1/APC/PITX2/PIK3CA/GAST/ITPR1/ITPR2/KCNJ5/ITPR3/KCNJ3/EGFR/PTX3
BIOCARTA_TCR_PATHWAY	BIOCARTA_TCR_PATHWAY	44	-0.44444	-1.65394	0.0115207	0.0419242	0.0251111	8480	tags=64%, list=30%, signal=44%	MAPK8/ZAP70/MAP2K4/SOS1/PTPN7/FYN/NFATC1/CALM2/PPP3CB/GRB2/LCK/CD247/ELK1/SHC1/CD3E/PPP3CA/MAP2K1/PRKCB/PIK3R1/JUN/NFATC2/NFKB1/PIK3CA/CD3G/RASA1/NFATC3/MAP3K1/PIK3CG
REACTOME_SUMOYLATION_OF_DNA_DAMAGE_RESPONSE_AND_REPAIR_PROTEINS	REACTOME_SUMOYLATION_OF_DNA_DAMAGE_RESPONSE_AND_REPAIR_PROTEINS	77	-0.383985	-1.56639	0.0115473	0.0419565	0.0251305	8257	tags=47%, list=30%, signal=33%	SUMO3/NUP214/NUP54/RNF2/PARP1/XRCC4/HERC2/SP100/SMC5/POM121/NUP133/TPR/RPA1/WRN/MDC1/RANBP2/NDC1/SMC6/RNF168/NUP188/RAD21/NUP98/NUP58/PIAS1/BRCA1/NUP205/NUP160/PHC3/STAG2/NUP153/NUP155/SMC1A/SMC3/EID3/CDKN2A/STAG1
WP_LEPTIN_SIGNALING_PATHWAY	WP_LEPTIN_SIGNALING_PATHWAY	76	-0.391574	-1.59201	0.0115741	0.0419893	0.0251501	7606	tags=55%, list=27%, signal=40%	RHOA/NOS3/GRB2/SOCS7/IRS1/NCOA1/IL1B/PTPN1/ELK1/GSK3B/EIF4E/SHC1/PTEN/MTOR/CREB1/ACACB/FOXO1/KPNA4/IKBKG/MAP2K1/MAPK14/MAPK1/PIK3R1/ACACA/IL1RN/ROCK2/CHUK/LEPR/SOCS3/REL/PDE3B/JAK2/NFKB1/JAK1/PRKAA2/STAT3/PTPN11/STAT1/ROCK1/CFL2/ESR1/LEP
BIOCARTA_MAPK_PATHWAY	BIOCARTA_MAPK_PATHWAY	81	-0.378514	-1.56162	0.011655	0.0422182	0.0252872	6942	tags=48%, list=25%, signal=36%	MAP3K7/MAP2K4/MAP3K5/MAPK9/RPS6KB1/MAP3K4/MAP4K5/MAP2K6/GRB2/ELK1/PAK1/SHC1/ATF2/RPS6KA2/MAP3K9/MAP4K1/RPS6KA5/MAP3K14/CREB1/MAP3K13/MAP2K1/MAPK14/MAPK1/MAP3K2/PAK2/JUN/MAP4K4/MAP3K3/CHUK/MYC/NFKB1/TGFB3/RPS6KA3/TGFBR1/MAPK6/MAP3K1/MAPK4/STAT1/TGFB2
WP_ENVELOPE_PROTEINS_AND_THEIR_POTENTIAL_ROLES_IN_EDMD_PHYSIOPATHOLOGY	WP_ENVELOPE_PROTEINS_AND_THEIR_POTENTIAL_ROLES_IN_EDMD_PHYSIOPATHOLOGY	45	-0.442607	-1.64788	0.0116822	0.0422523	0.0253076	8057	tags=56%, list=29%, signal=40%	SMAD4/LEMD3/RHOA/GRB2/TMPO/SMAD2/MAP3K9/LBR/KRAS/SYNE3/MAP2K1/MAPK1/KIF5B/SOS2/ADCY3/CCN2/ADCY2/SYNE1/TGFB3/NRAS/ADCY9/SYNE2/ADCY5/TGFB2/ADCY7
PID_REG_GR_PATHWAY	PID_REG_GR_PATHWAY	82	-0.371528	-1.5365	0.0117925	0.0425284	0.025473	6534	tags=39%, list=23%, signal=30%	YWHAH/HSP90AA1/EP300/SMARCC2/IL5/PRKACB/NCOA2/IRF1/CREBBP/CREB1/PBX1/MAPK14/MAPK1/NR4A1/EGR1/IFNG/JUN/NFKB1/CXCL8/MMP1/FKBP5/SGK1/CDK5R1/CSF2/STAT1/IL6/NR3C1/AFP/ICAM1/PRL/KRT5/KRT14
PID_HNF3A_PATHWAY	PID_HNF3A_PATHWAY	42	-0.459263	-1.68402	0.0118483	0.0425284	0.025473	4577	tags=33%, list=16%, signal=28%	JUN/BRCA1/NFIB/SFTPD/NFIA/NRIP1/SERPINA1/KLK3/FOXA2/ESR1/DSCAM/GCG/SFTPA1/SCGB1A1
PID_UPA_UPAR_PATHWAY	PID_UPA_UPAR_PATHWAY	42	-0.462318	-1.69522	0.0118483	0.0425284	0.025473	5765	tags=52%, list=21%, signal=42%	ITGB5/ITGB2/GPLD1/VLDLR/PLAUR/MMP12/LRP1/SERPINE1/FN1/PDGFRB/ITGAV/FPR1/PLAU/MMP3/ITGB1/ITGA5/FPR2/ITGB3/FPR3/EGFR/CTSG/HGF
REACTOME_SIGNALING_BY_PTK6	REACTOME_SIGNALING_BY_PTK6	54	-0.438897	-1.68289	0.0118483	0.0425284	0.025473	3363	tags=39%, list=12%, signal=34%	ELMO1/KRAS/EPAS1/ARHGAP35/HBEGF/SOCS3/CBL/BTC/STAT3/RASA1/NRAS/KHDRBS2/NRG3/HIF1A/NR3C1/GPNMB/LRRK2/NRG1/EGF/EGFR/EREG
REACTOME_VOLTAGE_GATED_POTASSIUM_CHANNELS	REACTOME_VOLTAGE_GATED_POTASSIUM_CHANNELS	42	-0.446208	-1.63615	0.0118483	0.0425284	0.025473	4113	tags=40%, list=15%, signal=35%	KCNQ4/KCNF1/KCNC4/KCNA10/KCNG2/KCND2/KCNA1/KCND3/KCNA3/KCNV1/KCNG3/KCNC2/KCNS2/KCNB2/KCNS1/KCNQ5/KCNB1
PID_VEGFR1_2_PATHWAY	PID_VEGFR1_2_PATHWAY	69	-0.418496	-1.64911	0.0118765	0.0425649	0.0254949	8409	tags=49%, list=30%, signal=34%	PRKAA1/VTN/CTNNA1/FYN/MAP2K6/CDH5/RHOA/NOS3/GRB2/PDPK1/PTPRJ/HSP90AA1/FBXW11/CTNNB1/MAP2K1/MAPK14/MAPK1/GAB1/PRKCB/PIK3R1/PAK2/MYOF/NEDD4/CBL/VCL/PRKAA2/PIK3CA/PTPN11/ITGAV/NCK1/IQGAP1/ROCK1/CAV1/ITGB3
REACTOME_SYNTHESIS_OF_PIPS_AT_THE_PLASMA_MEMBRANE	REACTOME_SYNTHESIS_OF_PIPS_AT_THE_PLASMA_MEMBRANE	53	-0.444648	-1.6947	0.0119332	0.042639	0.0255393	8184	tags=62%, list=29%, signal=44%	INPP4B/MTMR1/MTMR9/PTPN13/PLEKHA3/PLEKHA8/SYNJ2/PI4K2B/RAB14/PIP4K2C/PTEN/OCRL/PIK3R6/PLEKHA4/PLEKHA2/PIK3CD/PLEKHA1/BMX/MTMR2/PIP5K1A/PIK3R1/SBF2/PIK3C2A/MTMR6/SYNJ1/PIK3R5/PIK3CB/PIK3CA/PIP4K2A/MTM1/PIP5K1B/PIK3CG/PIK3C2G
REACTOME_TRANS_GOLGI_NETWORK_VESICLE_BUDDING	REACTOME_TRANS_GOLGI_NETWORK_VESICLE_BUDDING	72	-0.414039	-1.64888	0.0119332	0.042639	0.0255393	7224	tags=50%, list=26%, signal=37%	AP3S1/GOLGB1/SNX9/RAB5C/SNAP23/FTH1/AP1G1/SNX2/GBF1/OCRL/NECAP1/AP3B1/BLOC1S6/AP1S2/PICALM/CLINT1/SH3D19/VAMP7/PIK3C2A/AP4E1/HSPA8/ACBD3/CLTC/SORT1/TBC1D8B/TGOLN2/AP1S3/TFRC/CPD/APP/TPD52L1/IGF2R/M6PR/DNAJC6/TXNDC5/CLVS2
REACTOME_SIGNALING_BY_ERBB4	REACTOME_SIGNALING_BY_ERBB4	58	-0.44937	-1.73976	0.0120192	0.0427531	0.0256076	4839	tags=36%, list=17%, signal=30%	WWP1/PIK3R1/ITCH/HBEGF/GABRB3/PGR/NEDD4/SPARC/TAB2/BTC/PIK3CA/NRAS/NRG3/ADAM17/ESR1/CXCL12/NRG1/GABRB2/EGF/EGFR/EREG
REACTOME_SIGNALING_BY_PDGF	REACTOME_SIGNALING_BY_PDGF	58	-0.449655	-1.74086	0.0120192	0.0427531	0.0256076	5708	tags=53%, list=20%, signal=43%	KRAS/RAPGEF1/COL6A1/PIK3R1/COL4A3/COL4A2/PTPN12/COL5A3/SPP1/COL4A1/PIK3CB/PDGFRB/PDGFRA/THBS2/STAT3/PIK3CA/RASA1/NRAS/COL5A1/PDGFC/PTPN11/NCK1/COL5A2/STAT1/COL6A3/PLAT/COL4A4/COL6A6/COL3A1/THBS1/THBS4
WP_COMPLEMENT_AND_COAGULATION_CASCADES	WP_COMPLEMENT_AND_COAGULATION_CASCADES	58	-0.454397	-1.75922	0.0120192	0.0427531	0.0256076	3964	tags=48%, list=14%, signal=41%	SERPINE1/SERPING1/C3/F2R/C1QC/LMAN1/CLTC/C1R/CD55/C6/C3AR1/C5AR1/PLAU/SERPINA1/PROS1/C1S/F3/F8/PLAT/CFI/THBD/MASP1/C4B/BDKRB1/SERPINA5/C7/CR1/CR2
WP_IL3_SIGNALING_PATHWAY	WP_IL3_SIGNALING_PATHWAY	49	-0.467435	-1.74535	0.0120482	0.0427919	0.0256308	6570	tags=51%, list=24%, signal=39%	HCK/SHC1/GAB2/PIK3CD/IL5RA/RAPGEF1/MAP2K1/MAPK1/PIK3R1/CD69/JUN/SYK/BCL2/CD86/JAK2/CBL/JAK1/YWHAQ/CXCL8/STAT3/LYN/PTPN11/CCR3/CSF2RB/ENPP3
KEGG_ACUTE_MYELOID_LEUKEMIA	KEGG_ACUTE_MYELOID_LEUKEMIA	57	-0.445606	-1.71797	0.0120773	0.042831	0.0256543	5861	tags=42%, list=21%, signal=33%	PIK3CD/MTOR/KRAS/TCF7/IKBKG/MAP2K1/MAPK1/PIK3R1/SOS2/CHUK/PIK3R5/MYC/NFKB1/PIK3CB/TCF7L1/STAT3/PIK3CA/RUNX1T1/NRAS/FLT3/AKT3/ZBTB16/PIK3CG/CCNA1
PID_TELOMERASE_PATHWAY	PID_TELOMERASE_PATHWAY	67	-0.419599	-1.65169	0.0121065	0.0428705	0.0256779	8509	tags=51%, list=31%, signal=35%	TERF2/RPS6KB1/PTGES3/CDKN1B/IFNAR2/DKC1/TINF2/TNKS/RAD1/NBN/RAD50/SIN3A/HSP90AA1/NR2F2/IRF1/POT1/WRN/UBE3A/MTOR/ZNFX1/MAPK1/IFNG/JUN/ABL1/ATM/SP3/MYC/NFKB1/MXD1/SMG6/ESR1/EGF/EGFR/WT1
REACTOME_CELLULAR_RESPONSE_TO_HEAT_STRESS	REACTOME_CELLULAR_RESPONSE_TO_HEAT_STRESS	101	-0.362047	-1.56157	0.0122249	0.0431608	0.0258518	6833	tags=46%, list=25%, signal=34%	HSPB2/PTGES3/NUP214/VCP/RPTOR/DNAJB1/NUP54/HSPH1/BAG5/HSPA14/GSK3B/POM121/HSP90AA1/ATR/NUP133/EP300/TPR/RPA1/HSPA5/CREBBP/MTOR/RANBP2/NDC1/SIRT1/BAG4/MAPK1/HSPA6/NUP188/NUP98/NUP58/ATM/HSPA12A/NUP205/BAG3/NUP160/HSPA8/NUP153/CAMK2D/NUP155/HSPB8/HSPA13/BAG2/CRYAB/CAMK2A/HSPA4L/CAMK2B
WP_CORTICOTROPINRELEASING_HORMONE_SIGNALING_PATHWAY	WP_CORTICOTROPINRELEASING_HORMONE_SIGNALING_PATHWAY	92	-0.382107	-1.6201	0.0122249	0.0431608	0.0258518	7801	tags=45%, list=28%, signal=32%	ECE1/PARP1/RHOA/NOS3/HSD3B1/GNAZ/RAP1B/ELK1/GSK3B/PRKCQ/GNB5/CACNA1H/HSP90AA1/NCOA2/GNAQ/CREB1/CTNNB1/TFAP2A/TLR4/MAP2K1/MAPK14/MAPK1/PRKCB/PRKCI/NR4A1/ACACA/BCL2/NFKB1/CXCL8/TCF4/NR4A2/PRKAA2/CRHBP/STAR/CYP11A1/GJA1/CYP21A2/CAMK2A/GNAO1/KRT14/KRT1
REACTOME_SPHINGOLIPID_METABOLISM	REACTOME_SPHINGOLIPID_METABOLISM	89	-0.361762	-1.51931	0.0122549	0.0432022	0.0258766	7211	tags=44%, list=26%, signal=33%	NEU4/UGCG/ESYT3/SUMF2/GLB1/ESYT1/NEU1/PSAP/CERK/GALC/ACER3/ALDH3A2/CERS2/GBA/KDSR/SPHK1/ARSK/ACER2/PRKD3/PLPP3/SAMD8/ARSI/SGMS1/STS/ARSB/ESYT2/SPTSSA/DEGS1/CERS6/SPTLC1/CERS3/UGT8/B4GALNT1/SGPP1/ARSF/SGMS2/SGPP2/NEU2/ARSJ
PID_FOXO_PATHWAY	PID_FOXO_PATHWAY	48	-0.452679	-1.68503	0.0123153	0.0433505	0.0259654	8801	tags=69%, list=32%, signal=47%	GADD45A/SKP2/CAT/MAPK9/CCNB1/CDKN1B/BCL2L11/USP7/SFN/CSNK1G3/XPO1/YWHAH/CSNK1G1/EP300/FOXO4/RALA/CREBBP/KAT2B/YWHAG/FOXO1/SIRT1/CTNNB1/RBL2/RALB/CHUK/PLK1/FASLG/YWHAQ/FOXO3/SOD2/CSNK1A1/SGK1/FBXO32
REACTOME_PHASE_I_FUNCTIONALIZATION_OF_COMPOUNDS	REACTOME_PHASE_I_FUNCTIONALIZATION_OF_COMPOUNDS	102	-0.346122	-1.49358	0.0123762	0.0435005	0.0260552	3583	tags=28%, list=13%, signal=25%	AADAC/CYP2U1/FMO1/CYP3A4/CYP2S1/CMBL/AOC3/CYP19A1/CYP11A1/ALDH1B1/ALDH1A1/CYP7B1/CYP2A13/CYP4F3/CYP26B1/ADH1B/CYP51A1/CYP21A2/CYP2F1/CYP2A7/PTGS1/MAOB/FMO2/PTGIS/CYP2A6/FMO3/ALDH3A1/ADH7/CES1
REACTOME_MET_ACTIVATES_RAP1_AND_RAC1	REACTOME_MET_ACTIVATES_RAP1_AND_RAC1	11	-0.679029	-1.71235	0.012605	0.044239	0.0264976	7501	tags=73%, list=27%, signal=53%	GRB2/RAP1B/RAP1A/RAPGEF1/GAB1/DOCK7/MET/HGF
BIOCARTA_NKT_PATHWAY	BIOCARTA_NKT_PATHWAY	26	-0.530935	-1.73126	0.0127389	0.044409	0.0265994	4586	tags=65%, list=16%, signal=55%	IFNGR1/IL5/CD4/IFNG/CXCR4/IL18R1/IL12RB1/IL12RB2/TGFB3/CCR1/CCR5/CD40LG/CCR3/CSF2/CD28/CCR4/TGFB2
PID_IL8_CXCR1_PATHWAY	PID_IL8_CXCR1_PATHWAY	28	-0.523222	-1.74194	0.012766	0.044409	0.0265994	6570	tags=46%, list=24%, signal=36%	PDPK1/HCK/PIK3R6/PRKCB/PLCB1/GNG2/GNA14/CXCR1/CBL/CXCL8/PLD1/LYN/PIK3CG
PID_REELIN_PATHWAY	PID_REELIN_PATHWAY	28	-0.526522	-1.75292	0.012766	0.044409	0.0265994	7149	tags=54%, list=26%, signal=40%	ITGA3/PAFAH1B1/GSK3B/RAP1A/RAPGEF1/VLDLR/PIK3R1/CBL/PIK3CA/LRP8/CDK5R1/MAP1B/RELN/ITGB1/GRIN2A
ST_MYOCYTE_AD_PATHWAY	ST_MYOCYTE_AD_PATHWAY	28	-0.550095	-1.8314	0.012766	0.044409	0.0265994	5041	tags=57%, list=18%, signal=47%	DAG1/CFB/GNAQ/MAPK1/EPHB2/APC/RYR1/PITX2/GAST/ITPR1/ITPR2/KCNJ5/ITPR3/KCNJ3/PLN/PTX3
WP_DOPAMINERGIC_NEUROGENESIS	WP_DOPAMINERGIC_NEUROGENESIS	28	-0.518275	-1.72547	0.012766	0.044409	0.0265994	2958	tags=36%, list=11%, signal=32%	NR4A2/STAT3/ALDH1A1/FOXA2/GLI2/SOX2/GBX2/SLC18A2/NEUROG2/NEUROD1
WP_NANOPARTICLEMEDIATED_ACTIVATION_OF_RECEPTOR_SIGNALING	WP_NANOPARTICLEMEDIATED_ACTIVATION_OF_RECEPTOR_SIGNALING	28	-0.514595	-1.71322	0.012766	0.044409	0.0265994	5861	tags=50%, list=21%, signal=40%	PIK3CD/KRAS/MAP2K1/MAPK14/MAPK1/ITGA1/FN1/TLN1/NRAS/COL1A1/AKT3/ITGB1/AREG/EGFR
WP_MAMMARY_GLAND_DEVELOPMENT_PATHWAY_PUBERTY_STAGE_2_OF_4	WP_MAMMARY_GLAND_DEVELOPMENT_PATHWAY_PUBERTY_STAGE_2_OF_4	13	-0.64168	-1.69004	0.012848	0.0446288	0.0267311	4124	tags=62%, list=15%, signal=52%	VIM/PGR/MYC/FN1/NRIP1/ESR1/AREG/EGF
REACTOME_SYNTHESIS_OF_LEUKOTRIENES_LT_AND_EOXINS_EX_	REACTOME_SYNTHESIS_OF_LEUKOTRIENES_LT_AND_EOXINS_EX_	21	0.575814	1.7425	0.0129151	0.0447178	0.0267844	5476	tags=48%, list=20%, signal=38%	CYP4F2/CYP4F8/CYP4A22/CYP4A11/CYP4F22/LTC4S/DPEP2/CYP4B1/ALOX5/GGT5
WP_TAMOXIFEN_METABOLISM	WP_TAMOXIFEN_METABOLISM	21	0.571173	1.72846	0.0129151	0.0447178	0.0267844	3272	tags=57%, list=12%, signal=50%	CYP2C9/CYP2C8/SULT1E1/CYP3A5/SULT1A1/UGT2B7/CYP1A1/CYP2D6/CYP1A2/CYP2C19/UGT1A4/SULT2A1
BIOCARTA_TCYTOTOXIC_PATHWAY	BIOCARTA_TCYTOTOXIC_PATHWAY	12	-0.663431	-1.70016	0.012959	0.0447178	0.0267844	7101	tags=75%, list=25%, signal=56%	CD247/CD3E/ITGB2/ITGAL/CD3G/CD8A/CD28/ICAM1/PTPRC
BIOCARTA_INTRINSIC_PATHWAY	BIOCARTA_INTRINSIC_PATHWAY	23	0.539145	1.65398	0.012963	0.0447178	0.0267844	2064	tags=35%, list=7%, signal=32%	F9/FGA/F2/SERPINC1/KNG1/KLKB1/F11/FGB
REACTOME_RAS_ACTIVATION_UPON_CA2_INFLUX_THROUGH_NMDA_RECEPTOR	REACTOME_RAS_ACTIVATION_UPON_CA2_INFLUX_THROUGH_NMDA_RECEPTOR	20	-0.571351	-1.71716	0.012987	0.0447178	0.0267844	6407	tags=55%, list=23%, signal=42%	RASGRF2/KRAS/DLG1/RASGRF1/DLG2/CAMK2D/NRAS/ACTN2/CAMK2A/CAMK2B/NEFL
WP_ESTROGEN_SIGNALING_PATHWAY	WP_ESTROGEN_SIGNALING_PATHWAY	23	-0.549169	-1.71332	0.012987	0.0447178	0.0267844	6942	tags=74%, list=25%, signal=56%	SP1/GPER1/GNB1/MAPK9/ELK1/GNGT1/CREB1/IKBKG/MAP2K1/MAPK14/MAPK1/JUN/CHUK/BCL2/NFKB1/PIK3CA/ESR1
REACTOME_SIGNALING_BY_THE_B_CELL_RECEPTOR_BCR_	REACTOME_SIGNALING_BY_THE_B_CELL_RECEPTOR_BCR_	114	-0.337134	-1.47986	0.0130208	0.0447178	0.0267844	8131	tags=46%, list=29%, signal=32%	RASGRP3/PSMD12/PSME4/FYN/NFATC1/PSMA8/PPP3CB/GRB2/IGHM/PSMD1/PSMD10/PSME3/PSMB9/TRPC1/BCL10/PSMD5/PSMD11/FBXW11/PIK3CD/KRAS/PSMA6/DAPP1/IKBKG/PPP3CA/AHCYL1/PRKCB/BTK/PIK3R1/PSMD2/SYK/CHUK/SH3KBP1/NFATC2/REL/NFKB1/PSMC1/RASGRP1/MALT1/CD19/STIM1/CD79A/NRAS/NFATC3/CD22/LYN/NCK1/IGHD/ITPR1/ITPR2/BLK/ITPR3/PIK3AP1
BIOCARTA_NFKB_PATHWAY	BIOCARTA_NFKB_PATHWAY	21	-0.5393	-1.64085	0.0130435	0.0447178	0.0267844	6464	tags=48%, list=23%, signal=37%	TRAF6/MAP3K14/IKBKG/CHUK/TNFAIP3/NFKB1/IL1A/IL1R1/MAP3K1/TNF
REACTOME_NEGATIVE_REGULATION_OF_MET_ACTIVITY	REACTOME_NEGATIVE_REGULATION_OF_MET_ACTIVITY	21	-0.548849	-1.66991	0.0130435	0.0447178	0.0267844	7585	tags=62%, list=27%, signal=45%	STAM2/GRB2/PTPN1/PTPRJ/EPS15/USP8/STAM/SH3KBP1/CBL/MET/LRIG1/SH3GL3/HGF
KEGG_ENDOCYTOSIS	KEGG_ENDOCYTOSIS	175	-0.309752	-1.4486	0.0131234	0.0448814	0.0268824	7770	tags=44%, list=28%, signal=32%	VTA1/EPN2/STAMBP/RABEP1/STAM2/PSD3/AP2B1/AGAP1/ARAP2/RAB5C/GRK5/ARF6/VPS37A/FGFR2/RET/NTRK1/KIT/EPS15/SMURF2/PARD3/CHMP2B/PIKFYVE/TRAF6/PDCD6IP/CHMP5/SMAP1/USP8/IGF1R/IL2RG/STAM/PIP5K1A/CHMP3/GIT2/HSPA6/RAB11FIP5/ARFGAP3/PRKCI/WWP1/ITCH/CXCR4/RAB11FIP2/GRK7/SH3KBP1/VPS4B/NEDD4/CSF1R/ACAP2/F2R/CXCR2/HSPA8/EEA1/CXCR1/CLTC/CBL/ASAP1/PDGFRA/EHD2/TFRC/DNM3/CCR5/PLD1/RAB31/ADRB2/PIP5K1B/LDLR/DAB2/IL2RA…
PID_HEDGEHOG_2PATHWAY	PID_HEDGEHOG_2PATHWAY	22	-0.549236	-1.68195	0.0131291	0.0448814	0.0268824	4837	tags=50%, list=17%, signal=41%	PIK3R1/HHIP/STIL/PIK3CA/CDON/LRP2/GAS1/GLI2/TGFB2/BOC/PTHLH
REACTOME_RUNX1_REGULATES_TRANSCRIPTION_OF_GENES_INVOLVED_IN_DIFFERENTIATION_OF_HSCS	REACTOME_RUNX1_REGULATES_TRANSCRIPTION_OF_GENES_INVOLVED_IN_DIFFERENTIATION_OF_HSCS	125	0.335929	1.44288	0.0132013	0.045048	0.0269822	4432	tags=22%, list=16%, signal=18%	H4C11/H2AC20/H2AJ/H4C13/H4C1/H2AC14/H2AC19/H3C7/H4C2/PSMB11/H3C14/H4C5/H2BC9/H3C1/GATA3/H2AC4/H4C3/SEM1/LMO2/H2BC8/H2BC1/H4C6/GATA2/H2AC8/UBA52/H2BC10/H4C4
WP_SELECTIVE_EXPRESSION_OF_CHEMOKINE_RECEPTORS_DURING_TCELL_POLARIZATION	WP_SELECTIVE_EXPRESSION_OF_CHEMOKINE_RECEPTORS_DURING_TCELL_POLARIZATION	29	-0.530696	-1.77632	0.0132159	0.045048	0.0269822	7678	tags=76%, list=28%, signal=55%	IL4R/CCL4/IL12A/CCR2/IL12B/IFNGR1/IL5/CD4/IFNG/CXCR4/IL18R1/IL12RB1/IL12RB2/TGFB3/CCR1/CCR5/CD40LG/CCR3/CSF2/CD28/CCR4/TGFB2
WP_INFLAMMATORY_RESPONSE_PATHWAY	WP_INFLAMMATORY_RESPONSE_PATHWAY	30	-0.51137	-1.71906	0.0133929	0.0455857	0.0273043	6166	tags=57%, list=22%, signal=44%	IL5/IL2RG/IL5RA/IFNG/CD86/LAMC1/FN1/COL1A1/COL1A2/CD80/CD40LG/IL2RA/IL2RB/CD28/COL3A1/THBS1/LAMC2
BIOCARTA_INTEGRIN_PATHWAY	BIOCARTA_INTEGRIN_PATHWAY	34	-0.470275	-1.63484	0.0136054	0.0460447	0.0275792	6022	tags=53%, list=22%, signal=42%	FYN/RHOA/GRB2/SHC1/RAP1A/RAPGEF1/MAP2K1/MAPK1/JUN/VCL/TLN1/ROCK1/ACTN1/ACTN2/CAV1/ITGB1/PPP1R12B/TNS1
PID_IL8_CXCR2_PATHWAY	PID_IL8_CXCR2_PATHWAY	34	-0.482507	-1.67737	0.0136054	0.0460447	0.0275792	7467	tags=44%, list=27%, signal=32%	PDPK1/RAB7A/HCK/PIK3R6/ELMO1/PRKCB/PLCB1/GNG2/CXCR2/GNA14/CBL/CXCL8/LYN/DOCK2/PIK3CG
REACTOME_NUCLEAR_IMPORT_OF_REV_PROTEIN	REACTOME_NUCLEAR_IMPORT_OF_REV_PROTEIN	34	-0.483594	-1.68115	0.0136054	0.0460447	0.0275792	6494	tags=71%, list=23%, signal=54%	NUP107/NPM1/NUP93/RCC1/NUP88/SEH1L/RAN/NUP50/NUP37/NUP214/NUP54/POM121/NUP133/TPR/RANBP2/NDC1/KPNB1/NUP188/NUP98/NUP58/NUP205/NUP160/NUP153/NUP155
WP_OVERVIEW_OF_LEUKOCYTEINTRINSIC_HIPPO_PATHWAY_FUNCTIONS	WP_OVERVIEW_OF_LEUKOCYTEINTRINSIC_HIPPO_PATHWAY_FUNCTIONS	34	-0.480541	-1.67053	0.0136054	0.0460447	0.0275792	6551	tags=62%, list=24%, signal=47%	LATS1/FOXO4/MOB1A/FOXP3/RAP1A/FOXO1/MAPK14/STK3/TEAD4/STK38L/SAV1/PRDM1/ITGAL/YWHAQ/CD19/FOXO3/TEAD1/LATS2/NDRG1/LPL/FYB1
BIOCARTA_ALK_PATHWAY	BIOCARTA_ALK_PATHWAY	36	-0.465673	-1.63822	0.0136364	0.0460835	0.0276024	3892	tags=56%, list=14%, signal=48%	SMAD5/FZD1/BMPR1A/GSK3B/ATF2/CTNNB1/MEF2C/APC/BMPR2/RFC1/ACVR1/TGFB3/TGFBR1/TGFBR2/NPPB/SMAD1/GATA4/TGFB2/NOG/HNF1A
PID_EPHB_FWD_PATHWAY	PID_EPHB_FWD_PATHWAY	40	-0.467309	-1.69235	0.0138249	0.0464555	0.0278252	7501	tags=57%, list=27%, signal=42%	GRB2/TF/RAP1B/PAK1/ITSN1/SHC1/RAP1A/KRAS/MAP2K1/MAPK1/EPHB2/PIK3R1/GRIA1/MAP4K4/SYNJ1/EPHB3/PIK3CA/RASA1/NRAS/NCK1/EPHB1/EFNB2/ROCK1
REACTOME_NS1_MEDIATED_EFFECTS_ON_HOST_PATHWAYS	REACTOME_NS1_MEDIATED_EFFECTS_ON_HOST_PATHWAYS	41	-0.447597	-1.63672	0.0138249	0.0464555	0.0278252	6494	tags=46%, list=23%, signal=36%	POM121/NUP133/KPNA1/TPR/RANBP2/NDC1/KPNB1/KPNA4/NUP188/NUP98/NUP58/KPNA2/NUP205/NUP160/EIF2AK2/NUP153/NUP155/KPNA3/KPNA7
ST_JNK_MAPK_PATHWAY	ST_JNK_MAPK_PATHWAY	40	-0.46383	-1.67975	0.0138249	0.0464555	0.0278252	9435	tags=68%, list=34%, signal=45%	GCK/MAPK8/MAP3K7/MAP2K4/GADD45A/MAP3K5/MAPK9/MAP3K4/MYEF2/DLD/SHC1/ATF2/TRAF6/MAP3K9/MAP3K13/GAB1/MAP3K2/JUN/MAP3K3/DUSP10/DUSP8/TAB2/NFATC3/IL1R1/MAP3K1/MAP3K20/PAPPA
WP_IL5_SIGNALING_PATHWAY	WP_IL5_SIGNALING_PATHWAY	40	-0.467378	-1.6926	0.0138249	0.0464555	0.0278252	6942	tags=57%, list=25%, signal=43%	ELK1/GSK3B/SHC1/KRAS/IL5RA/SPRED1/MAP2K1/MAPK1/BTK/PIK3R1/JUN/SYK/BCL2/JAK2/MYC/JAK1/STAT3/FOXO3/LYN/PTPN11/STAT1/CSF2RB/PIK3CG
REACTOME_MEIOTIC_SYNAPSIS	REACTOME_MEIOTIC_SYNAPSIS	77	0.388271	1.5393	0.0140598	0.0471778	0.0282579	5258	tags=31%, list=19%, signal=25%	H4C11/H2AC20/H2AJ/H4C13/H4C1/H2AC14/H2AC19/H4C2/H4C5/H2BC9/H2AC4/H4C3/SYCE1/FKBP6/H2BC8/H2BC1/H4C6/REC8/H2AC8/H2BC10/H4C4/TEX12/SYCE2/SYCP3
WP_METAPATHWAY_BIOTRANSFORMATION_PHASE_I_AND_II	WP_METAPATHWAY_BIOTRANSFORMATION_PHASE_I_AND_II	182	0.301304	1.3715	0.0141287	0.0473422	0.0283563	3983	tags=25%, list=14%, signal=22%	CYP2C9/NDST4/CYP2C8/CYP4F2/CYP4F12/UGT2B4/SULT1E1/CYP4F8/SULT1A2/CYP3A5/KCNAB3/HS3ST5/SULT1A1/HS3ST6/UGT2B7/CYP1A1/GSTM2/UGT2B28/HS6ST3/CYP26A1/COMT/CYP2D6/GSTT2/CYP4F22/HS3ST4/GPX2/NAT14/UGT2A3/CYP1A2/MGST2/UGT2B11/CYP2C19/UGT1A4/GAL3ST3/CYP24A1/GPX4/SULT1A4/SULT2A1/CHST5/CYP4Z1/GLYAT/GSTO1/CYP17A1/NAT9/SULT6B1/CYP4B1
KEGG_BLADDER_CANCER	KEGG_BLADDER_CANCER	42	-0.437519	-1.60429	0.014218	0.0475741	0.0284952	5993	tags=40%, list=22%, signal=32%	RPS6KA5/KRAS/MAP2K1/MAPK1/MMP2/RB1/E2F2/MYC/TYMP/CXCL8/MMP1/NRAS/CDKN2A/VEGFC/THBS1/EGF/EGFR
KEGG_COMPLEMENT_AND_COAGULATION_CASCADES	KEGG_COMPLEMENT_AND_COAGULATION_CASCADES	69	-0.409294	-1.61285	0.0142518	0.047599	0.0285101	3964	tags=43%, list=14%, signal=37%	SERPINE1/SERPING1/C3/F2R/C1QC/C1R/CD55/A2M/C6/BDKRB2/C3AR1/C5AR1/PLAU/SERPINA1/PROS1/C1S/F3/F8/PLAT/CFI/THBD/MASP1/C4B/BDKRB1/SERPINA5/C4A/C7/F13A1/CR1/CR2
REACTOME_COPII_MEDIATED_VESICLE_TRANSPORT	REACTOME_COPII_MEDIATED_VESICLE_TRANSPORT	68	-0.414791	-1.63905	0.0142857	0.047599	0.0285101	7666	tags=47%, list=28%, signal=34%	NSF/RAB1A/TFG/TMED2/TMED10/PPP6C/ANKRD28/CD59/USO1/CNIH2/CNIH1/SEC22C/SEC31A/SEC24B/SEC23IP/SEC22B/GRIA1/LMAN1L/CNIH3/STX17/LMAN1/SEC24A/CTSC/TRAPPC10/TGFA/SEC24D/MCFD2/SERPINA1/SEC23A/F8/SEC24C/AREG
WP_RAC1PAK1P38MMP2_PATHWAY	WP_RAC1PAK1P38MMP2_PATHWAY	68	-0.412327	-1.62931	0.0142857	0.047599	0.0285101	5708	tags=40%, list=20%, signal=32%	KRAS/FOXO1/CTNNB1/IKBKG/MAPK14/MAPK1/MSH2/PIK3R1/MMP2/CASP7/CHUK/MYC/NFKB1/FN1/STAT3/PIK3CA/RASA1/NRAS/TEK/PTPN11/NCK1/NOS2/NOS1/ITGB1/TNIP3/ANGPTL1/EGFR
REACTOME_CRISTAE_FORMATION	REACTOME_CRISTAE_FORMATION	31	0.496056	1.64976	0.0143627	0.0477878	0.0286232	6713	tags=42%, list=24%, signal=32%	ATP5F1D/ATP6/ATP8/ATP5ME/MICOS13/ATP5MF/ATP5MC2/ATP5F1E/ATP5PO/MICOS10/ATP5MC1/ATP5PD/ATP5MG
REACTOME_CHONDROITIN_SULFATE_DERMATAN_SULFATE_METABOLISM	REACTOME_CHONDROITIN_SULFATE_DERMATAN_SULFATE_METABOLISM	50	-0.438269	-1.64815	0.0143885	0.0477878	0.0286232	5311	tags=42%, list=19%, signal=34%	CHST7/GPC4/CSPG5/NCAN/DSEL/CSGALNACT1/CHSY1/ARSB/CHSY3/CHST11/HYAL1/CSGALNACT2/XYLT1/CHST15/HSPG2/DSE/GPC6/DCN/VCAN/CHST9/GPC5
PID_NOTCH_PATHWAY	PID_NOTCH_PATHWAY	58	-0.420632	-1.6285	0.0144231	0.0477878	0.0286232	8105	tags=48%, list=29%, signal=34%	PTCRA/MARK2/MAML1/NOTCH1/NUMB/NOTCH3/NCOR2/EPS15/SPEN/NCSTN/EP300/NCOR1/DTX1/ITCH/MAML2/MYC/NEURL1/CBL/MIB1/JAG1/RBBP8/DLL1/ADAM12/NOTCH2/DLK1/MFAP5/DNER/CNTN1
REACTOME_CIRCADIAN_CLOCK	REACTOME_CIRCADIAN_CLOCK	70	-0.417785	-1.65124	0.0144231	0.0477878	0.0286232	7137	tags=54%, list=26%, signal=40%	NCOA1/CARM1/PER1/MEF2D/ATF2/EP300/NCOA2/NCOR1/CREBBP/CREB1/CRY1/TBL1XR1/PER2/SIRT1/TBL1X/MEF2C/PPP1CB/NCOA6/CHD9/MED1/FBXL3/HELZ2/CPT1A/SERPINE1/ARNTL/CLOCK/PPARA/NR1D1/BHLHE40/NRIP1/NOCT/NFIL3/HIF1A/RORA/NR3C1/NAMPT/ARNTL2/PPARGC1A
REACTOME_SLC_TRANSPORTER_DISORDERS	REACTOME_SLC_TRANSPORTER_DISORDERS	99	-0.352775	-1.5222	0.0145278	0.0480677	0.0287908	6010	tags=37%, list=22%, signal=29%	TPR/SLC17A5/SLC9A6/RANBP2/SLC1A1/NDC1/SLCO2A1/SLC26A4/NUP188/SLC26A2/NUP98/NUP58/SLC2A9/NUP205/SLC35A3/NUP160/SLC6A2/NUP153/SLC2A1/SLC4A4/NUP155/SLCO1B3/AVPR1A/SLC6A20/SLC9A9/SLC12A6/SLC1A3/SLC26A3/HEPH/SLC5A5/CP/SLC16A1/SLC40A1/SLC34A2/SLC17A8/SLC6A14/SLC5A1
WP_AMINO_ACID_METABOLISM	WP_AMINO_ACID_METABOLISM	91	-0.354642	-1.49876	0.0146341	0.0483519	0.0289611	4066	tags=25%, list=15%, signal=22%	LDHA/IARS1/EHHADH/TDO2/SDS/EPRS1/P4HA2/GLUL/ACADM/CTH/WARS1/DBH/AOC3/ALDH1A1/BCAT1/ASS1/CPS1/HDC/GCLM/OAT/PDK4/TPO/ADH7
BIOCARTA_VITCB_PATHWAY	BIOCARTA_VITCB_PATHWAY	11	-0.676986	-1.7072	0.0147059	0.0483864	0.0289818	4735	tags=64%, list=17%, signal=53%	SLC2A3/COL4A3/SLC23A1/COL4A2/COL4A1/SLC2A1/COL4A4
REACTOME_INTERLEUKIN_27_SIGNALING	REACTOME_INTERLEUKIN_27_SIGNALING	11	-0.673236	-1.69774	0.0147059	0.0483864	0.0289818	5115	tags=64%, list=18%, signal=52%	IL27RA/CANX/JAK2/JAK1/STAT3/STAT1/IL6ST
ST_DIFFERENTIATION_PATHWAY_IN_PC12_CELLS	ST_DIFFERENTIATION_PATHWAY_IN_PC12_CELLS	47	-0.437198	-1.62086	0.0147059	0.0483864	0.0289818	6942	tags=53%, list=25%, signal=40%	ELK1/NTRK1/DAG1/SHC1/GNAQ/CREBBP/PIK3CD/CREB1/RAPGEF1/MAPK1/PIK3R1/EGR1/JUN/ATF1/EGR3/EGR2/MAPK8IP2/PIK3CA/RPS6KA3/PTPN11/GAST/CREB5/MAP1B/PIK3C2G/ADCYAP1
KEGG_FC_GAMMA_R_MEDIATED_PHAGOCYTOSIS	KEGG_FC_GAMMA_R_MEDIATED_PHAGOCYTOSIS	95	-0.356896	-1.52786	0.0147783	0.0484087	0.0289951	7198	tags=40%, list=26%, signal=30%	WASF1/GSN/ARF6/PAK1/HCK/PIKFYVE/GAB2/NCF1/PIK3CD/PIP5K1A/MAP2K1/MAPK1/SPHK1/PRKCB/PIK3R1/SYK/PLPP3/WASF2/PIK3R5/WASF3/PIK3CB/ASAP1/DNM3/PIK3CA/PLD1/LYN/PIP5K1B/PLA2G4A/FCGR3A/FCGR2A/DOCK2/PLA2G4E/AKT3/CFL2/MYO10/PIK3CG/ASAP2/PTPRC
WP_THYROID_HORMONES_PRODUCTION_AND_THEIR_PERIPHERAL_DOWNSTREAM_SIGNALLING_EFFECTS	WP_THYROID_HORMONES_PRODUCTION_AND_THEIR_PERIPHERAL_DOWNSTREAM_SIGNALLING_EFFECTS	95	-0.351429	-1.50446	0.0147783	0.0484087	0.0289951	5523	tags=37%, list=20%, signal=30%	FOXO1/CTNNB1/MAP2K1/MAPK14/MAPK1/SLC26A4/PLCB1/TBC1D4/ZNF516/DIO3/MC4R/FGF21/NPR1/THRA/ADCY3/PRKG2/SLC16A10/PIK3CA/PFKFB2/NPPB/MGLL/FGFR1/DIO2/ITGAV/ITPR2/AKT3/SLC16A2/SLC5A5/TSHB/ITGB3/PLIN1/PPARGC1A/TPO/NPY/ADRB3
PID_AR_PATHWAY	PID_AR_PATHWAY	60	-0.413228	-1.60014	0.0148148	0.0484087	0.0289951	6044	tags=50%, list=22%, signal=39%	HIP1/PAWR/KDM3A/TGFB1I1/GSN/CARM1/ZNF318/NCOA2/UBE3A/PIAS3/TMF1/CTNNB1/APPL1/NCOA6/MED1/PIAS1/BRCA1/CTDSP2/NCOA4/RANBP9/TCF4/NRIP1/RPS6KA3/CDKN2A/LATS2/PRKDC/KLK2/KLK3/SVIL/CDK6
REACTOME_CA2_PATHWAY	REACTOME_CA2_PATHWAY	62	-0.412966	-1.60257	0.0148148	0.0484087	0.0289951	9045	tags=58%, list=32%, signal=39%	MAP3K7/AGO3/GNB1/PDE6A/GNG11/PPP3R1/AGO1/WNT11/NFATC1/PPP3CB/GNG4/TNRC6B/LEF1/GNB5/GNGT1/KRAS/TCF7/CTNNB1/PPP3CA/PLCB1/GNG10/GNG2/FZD6/FZD5/AXIN2/MYC/PRKG2/TCF7L1/ITPR1/ITPR2/GNG12/ITPR3/PRKG1/GNB4/CAMK2A/GNAO1
REACTOME_TRANSPORT_OF_INORGANIC_CATIONS_ANIONS_AND_AMINO_ACIDS_OLIGOPEPTIDES	REACTOME_TRANSPORT_OF_INORGANIC_CATIONS_ANIONS_AND_AMINO_ACIDS_OLIGOPEPTIDES	106	-0.341135	-1.48548	0.0148148	0.0484087	0.0289951	3345	tags=32%, list=12%, signal=28%	SLC9A7/SLC7A3/SLC26A4/SLC36A1/SLC26A2/SLC12A2/AHCYL2/SLC4A10/SLC1A4/SLC16A10/SLC4A4/SLC7A2/SLC7A5/SLC24A3/SLC6A20/SLC26A9/SLC36A4/SLC9A9/SLC24A2/SLC9A4/SLC12A6/SLC1A2/SLC1A3/SLC8A1/SLC26A3/SLC7A1/SLC5A5/SLC15A2/SLC34A2/SLC17A8/SLC8A3/SLC7A11/SLC6A14/SLC6A15
REACTOME_NEGATIVE_REGULATION_OF_TCF_DEPENDENT_SIGNALING_BY_WNT_LIGAND_ANTAGONISTS	REACTOME_NEGATIVE_REGULATION_OF_TCF_DEPENDENT_SIGNALING_BY_WNT_LIGAND_ANTAGONISTS	14	-0.612472	-1.64439	0.0149573	0.0488068	0.0292336	5922	tags=71%, list=21%, signal=56%	DKK2/LRP6/DKK1/DKK4/WNT9A/WNT3A/SFRP2/SOST/WIF1/SFRP1
REACTOME_SYNTHESIS_OF_PYROPHOSPHATES_IN_THE_CYTOSOL	REACTOME_SYNTHESIS_OF_PYROPHOSPHATES_IN_THE_CYTOSOL	10	-0.692639	-1.69543	0.0149893	0.0488441	0.0292559	1157	tags=40%, list=4%, signal=38%	IP6K3/NUDT11/IPPK/NUDT10
REACTOME_TRANSCRIPTIONAL_REGULATION_BY_SMALL_RNAS	REACTOME_TRANSCRIPTIONAL_REGULATION_BY_SMALL_RNAS	102	0.354492	1.4834	0.0150502	0.0489578	0.029324	8009	tags=34%, list=29%, signal=25%	H4C11/H2AC20/H2AJ/H4C13/H4C1/H2AC14/H2AC19/H3C7/H4C2/H3C14/H4C5/H2BC9/POLR2J/H3C1/H2AC4/H4C3/H2BC8/POLR2I/H2BC1/H4C6/H2AC8/H2BC10/H4C4/POLR2H/H3C11/POLR2L/H2AX/H2BC6/H3C15/H2BC13/H3C10/H2AC18/H3C12/POLR2E/AAAS
REACTOME_POSTMITOTIC_NUCLEAR_PORE_COMPLEX_NPC_REFORMATION	REACTOME_POSTMITOTIC_NUCLEAR_PORE_COMPLEX_NPC_REFORMATION	27	-0.512312	-1.68866	0.0150862	0.0489578	0.029324	6577	tags=44%, list=24%, signal=34%	AHCTF1/POM121/NUP133/NDC1/KPNB1/NUP188/NUP98/TNPO1/NUP58/NUP205/NUP160/NUP155
SIG_IL4RECEPTOR_IN_B_LYPHOCYTES	SIG_IL4RECEPTOR_IN_B_LYPHOCYTES	27	-0.510678	-1.68328	0.0150862	0.0489578	0.029324	8567	tags=67%, list=31%, signal=46%	SOCS1/SOS1/IRS2/IL4R/GRB2/PDPK1/IRS1/GSK3B/SHC1/MAP4K1/PIK3CD/MAPK1/PIK3R1/SOS2/BCL2/JAK1/PIK3CA/AKT3
BIOCARTA_GLEEVEC_PATHWAY	BIOCARTA_GLEEVEC_PATHWAY	23	-0.539192	-1.68219	0.0151515	0.0491025	0.0294107	5155	tags=39%, list=19%, signal=32%	MAP2K1/PIK3R1/JUN/JAK2/MYC/PIK3CA/MAP3K1/STAT1/PIK3CG
REACTOME_HYALURONAN_METABOLISM	REACTOME_HYALURONAN_METABOLISM	17	-0.58104	-1.66847	0.0151844	0.0491418	0.0294342	4096	tags=41%, list=15%, signal=35%	HMMR/HAS2/HYAL1/STAB2/CD44/LYVE1/CEMIP
REACTOME_CTLA4_INHIBITORY_SIGNALING	REACTOME_CTLA4_INHIBITORY_SIGNALING	21	-0.538187	-1.63747	0.0152174	0.0491814	0.0294579	7864	tags=62%, list=28%, signal=44%	FYN/PPP2R1B/LCK/PPP2R5C/PPP2R5A/PPP2R5E/YES1/PPP2CB/CD86/CD80/LYN/PTPN11/AKT3
REACTOME_FOXO_MEDIATED_TRANSCRIPTION_OF_OXIDATIVE_STRESS_METABOLIC_AND_NEURONAL_GENES	REACTOME_FOXO_MEDIATED_TRANSCRIPTION_OF_OXIDATIVE_STRESS_METABOLIC_AND_NEURONAL_GENES	29	-0.51072	-1.70945	0.0154185	0.0496704	0.0297508	2683	tags=28%, list=10%, signal=25%	FOXO3/SOD2/IGFBP1/NR3C1/FBXO32/PLXNA4/PPARGC1A/NPY
REACTOME_NEGATIVE_REGULATION_OF_FGFR3_SIGNALING	REACTOME_NEGATIVE_REGULATION_OF_FGFR3_SIGNALING	29	-0.506377	-1.69492	0.0154185	0.0496704	0.0297508	427	tags=21%, list=2%, signal=20%	PTPN11/FGF16/FGF2/FGF20/FGF5/FGF4
REACTOME_AMINO_ACID_TRANSPORT_ACROSS_THE_PLASMA_MEMBRANE	REACTOME_AMINO_ACID_TRANSPORT_ACROSS_THE_PLASMA_MEMBRANE	33	-0.479102	-1.65375	0.0154525	0.0496704	0.0297508	3345	tags=30%, list=12%, signal=27%	SLC1A4/SLC16A10/SLC7A2/SLC7A5/SLC6A20/SLC36A4/SLC7A1/SLC7A11/SLC6A14/SLC6A15
WP_HOSTPATHOGEN_INTERACTION_OF_HUMAN_CORONA_VIRUSES_INTERFERON_INDUCTION	WP_HOSTPATHOGEN_INTERACTION_OF_HUMAN_CORONA_VIRUSES_INTERFERON_INDUCTION	33	-0.47228	-1.6302	0.0154525	0.0496704	0.0297508	6509	tags=45%, list=23%, signal=35%	TRAF3/TRAF6/IKBKG/MAPK14/JUN/CHUK/TLR7/NFKB1/EIF2AK2/JAK1/OAS2/DDX58/IFIH1/OAS3/STAT1
REACTOME_INTERLEUKIN_1_FAMILY_SIGNALING	REACTOME_INTERLEUKIN_1_FAMILY_SIGNALING	139	-0.327864	-1.49874	0.015625	0.0500888	0.0300014	6840	tags=35%, list=25%, signal=26%	PSMD1/TAB3/PSMD10/PSME3/PSMB9/TRAF6/IRAK1/IL18RAP/UBE2V1/PSMD5/NKIRAS1/PSMD11/PELI1/FBXW11/PSMA6/IKBKG/PTPN14/MAP2K1/SQSTM1/MAP3K3/IL1RN/PSMD2/IL18R1/CHUK/PTPN12/IL33/NFKB1/PSMC1/IL1A/TAB2/PELI2/S100A12/STAT3/IL1F10/IRAK3/IL36B/APP/IL1R1/PTPN11/SAA1/IL1RAPL1/IL1R2/IL36A/NOD2/IL1RAP/IL36RN/CTSG/IL36G
WP_CELL_MIGRATION_AND_INVASION_THROUGH_P75NTR	WP_CELL_MIGRATION_AND_INVASION_THROUGH_P75NTR	30	-0.497696	-1.67309	0.015625	0.0500888	0.0300014	4731	tags=40%, list=17%, signal=33%	MMP2/JUN/NTRK2/TRIO/KIDINS220/STAT3/BDNF/CDH11/EFNB2/AKT3/MMP8/NGFR
REACTOME_FC_EPSILON_RECEPTOR_FCERI_SIGNALING	REACTOME_FC_EPSILON_RECEPTOR_FCERI_SIGNALING	134	-0.320524	-1.45048	0.0156658	0.0501517	0.0300391	8018	tags=46%, list=29%, signal=33%	PSMD12/PSME4/FYN/NFATC1/FCER1G/PSMA8/PPP3CB/GRB2/PDPK1/PSMD1/PAK1/TAB3/PRKCQ/PSMD10/PSME3/PSMB9/SHC1/TRAF6/GAB2/TXK/UBE2V1/BCL10/PSMD5/IGHE/PSMD11/FBXW11/LAT2/KRAS/PSMA6/IKBKG/PPP3CA/AHCYL1/MAPK1/BTK/PIK3R1/RASGRP2/PAK2/JUN/PSMD2/SYK/CHUK/NFATC2/LCP2/GRAP2/NFKB1/PSMC1/RASGRP1/PIK3CB/MALT1/TAB2/PIK3CA/RASGRP4/NRAS/FCER1A/NFATC3/MS4A2/MAP3K1/LYN/ITPR1/ITPR2/ITPR3/ITK
REACTOME_KERATAN_SULFATE_KERATIN_METABOLISM	REACTOME_KERATAN_SULFATE_KERATIN_METABOLISM	34	-0.467481	-1.62513	0.015873	0.0507465	0.0303954	3952	tags=38%, list=14%, signal=33%	GLB1/B4GALT1/CHST1/B3GNT7/B3GNT2/B4GALT5/ST3GAL6/PRELP/LUM/FMOD/OMD/KERA/OGN
PID_PI3KCI_AKT_PATHWAY	PID_PI3KCI_AKT_PATHWAY	35	-0.462416	-1.62247	0.0159091	0.0507933	0.0304234	8767	tags=60%, list=31%, signal=41%	MAP3K5/MAPKAP1/CDKN1B/SFN/RICTOR/PDPK1/GSK3B/YWHAH/HSP90AA1/KPNA1/FOXO4/MTOR/YWHAG/FOXO1/TBC1D4/CHUK/YWHAQ/FOXO3/PRKDC/AKT3/SLC2A4
WP_MBDNF_AND_PROBDNF_REGULATION_OF_GABA_NEUROTRANSMISSION	WP_MBDNF_AND_PROBDNF_REGULATION_OF_GABA_NEUROTRANSMISSION	38	-0.455995	-1.64215	0.016055	0.0511903	0.0306612	4243	tags=34%, list=15%, signal=29%	GABRB3/NTRK2/JAK2/PIK3CB/STAT3/PIK3CA/BDNF/ROCK1/GABRA2/PIK3CG/NGFR/GABRB2/GABRP
REACTOME_AMINE_LIGAND_BINDING_RECEPTORS	REACTOME_AMINE_LIGAND_BINDING_RECEPTORS	41	-0.439904	-1.60859	0.016129	0.0512194	0.0306786	2809	tags=37%, list=10%, signal=33%	HRH1/HTR2B/ADRB2/CHRM4/ADRA1D/DRD2/HTR1D/CHRM1/HTR2A/CHRM3/DRD5/HTR1B/HRH2/ADRB3/CHRM2
ST_B_CELL_ANTIGEN_RECEPTOR	ST_B_CELL_ANTIGEN_RECEPTOR	40	-0.448848	-1.6255	0.016129	0.0512194	0.0306786	6739	tags=45%, list=24%, signal=34%	DAG1/SHC1/PIK3CD/MAP2K1/MAPK1/EPHB2/ITPKA/BTK/PIK3R1/SOS2/SYK/NFKB1/NFAT5/CD19/PIK3CA/LYN/AKT3/PI3
WP_NUCLEOTIDEBINDING_OLIGOMERIZATION_DOMAIN_NOD_PATHWAY	WP_NUCLEOTIDEBINDING_OLIGOMERIZATION_DOMAIN_NOD_PATHWAY	41	-0.436672	-1.59677	0.016129	0.0512194	0.0306786	7808	tags=51%, list=28%, signal=37%	DUOX2/CASP1/IL1B/NLRP10/XIAP/HSP90AA1/NLRC4/ERBIN/IKBKG/NAIP/CARD6/NLRP12/CASP7/CHUK/AIM2/PRDM1/CASP5/NLRP3/MEFV/NOD2/NLRP7
PID_ILK_PATHWAY	PID_ILK_PATHWAY	45	-0.432377	-1.60979	0.0163551	0.0518679	0.031067	6779	tags=47%, list=24%, signal=35%	GSK3B/XPO1/HSP90AA1/LIMS2/CREB1/LIMS1/CTNNB1/GIT2/AURKA/JUN/CKAP5/DIAPH1/PPP1R12A/PARVA/MYL9/IQGAP1/ILK/ZEB1/PPP1R14C/ACTN1/TNS1
WP_HEAD_AND_NECK_SQUAMOUS_CELL_CARCINOMA	WP_HEAD_AND_NECK_SQUAMOUS_CELL_CARCINOMA	74	-0.381841	-1.53946	0.0164706	0.0521642	0.0312445	8141	tags=55%, list=29%, signal=39%	RPTOR/SMAD4/MAML1/RICTOR/NOTCH1/PDPK1/DDIT4/NUMB/FGFR2/EIF4E/TRAF3/PTEN/IGF1R/CUL3/MTOR/IRF6/KRAS/CTNNB1/GAB1/CSMD3/PIK3R1/RB1/AJUBA/NFE2L2/REL/TP63/PIK3R5/NFKB1/PIK3CB/FAT1/PRKAA2/PIK3CA/NRAS/TGFBR2/FGFR1/CDKN2A/AKT3/CDK6/NOTCH2/PIK3CG/EGFR
REACTOME_REGULATION_OF_CHOLESTEROL_BIOSYNTHESIS_BY_SREBP_SREBF_	REACTOME_REGULATION_OF_CHOLESTEROL_BIOSYNTHESIS_BY_SREBP_SREBF_	55	-0.424413	-1.631	0.0165485	0.0523252	0.0313409	7683	tags=55%, list=28%, signal=40%	TGS1/HMGCR/FDPS/NCOA1/CARM1/SC5D/NCOA2/CREBBP/TBL1XR1/SQLE/ACACB/KPNB1/SEC24B/TBL1X/HMGCS1/NCOA6/CHD9/MED1/HELZ2/ACACA/IDI1/MTF1/SEC24A/MBTPS2/PPARA/SCD/SEC24D/SEC23A/CYP51A1/SEC24C
KEGG_ALDOSTERONE_REGULATED_SODIUM_REABSORPTION	KEGG_ALDOSTERONE_REGULATED_SODIUM_REABSORPTION	42	-0.434939	-1.59483	0.0165877	0.0523252	0.0313409	5861	tags=45%, list=21%, signal=36%	PIK3CD/KRAS/MAPK1/ATP1B3/PRKCB/PIK3R1/ATP1B1/PIK3R5/PIK3CB/ATP1A3/PIK3CA/ATP1A1/IRS4/HSD11B1/SGK1/NR3C2/PIK3CG/IGF1/ATP1A2
KEGG_NON_SMALL_CELL_LUNG_CANCER	KEGG_NON_SMALL_CELL_LUNG_CANCER	54	-0.429975	-1.64868	0.0165877	0.0523252	0.0313409	5861	tags=43%, list=21%, signal=34%	PIK3CD/KRAS/MAP2K1/MAPK1/PRKCB/PIK3R1/RB1/SOS2/E2F2/PIK3R5/PIK3CB/PIK3CA/NRAS/TGFA/FOXO3/RARB/CDKN2A/RXRG/AKT3/CDK6/PIK3CG/EGF/EGFR
KEGG_CHRONIC_MYELOID_LEUKEMIA	KEGG_CHRONIC_MYELOID_LEUKEMIA	73	-0.398751	-1.59669	0.0166667	0.0525044	0.0314483	5861	tags=38%, list=21%, signal=30%	PIK3CD/KRAS/IKBKG/MAP2K1/MAPK1/PIK3R1/RB1/ABL1/SOS2/E2F2/CHUK/PIK3R5/MYC/NFKB1/PIK3CB/CBL/TGFB3/PIK3CA/NRAS/TGFBR1/TGFBR2/CDKN2A/PTPN11/SHC4/AKT3/CDK6/TGFB2/PIK3CG
REACTOME_NUCLEAR_ENVELOPE_BREAKDOWN	REACTOME_NUCLEAR_ENVELOPE_BREAKDOWN	53	-0.418084	-1.59346	0.0167064	0.0525598	0.0314815	8751	tags=51%, list=31%, signal=35%	CDK1/CCNB2/CCNB1/NUP214/NUP54/LEMD3/LMNB1/TMPO/POM121/LPIN2/NUP133/TPR/RANBP2/NDC1/PRKCB/NUP188/LPIN1/NUP98/NUP58/NUP205/NUP160/PLK1/NEK6/VRK2/NUP153/NUP155/NEK7
BIOCARTA_VIP_PATHWAY	BIOCARTA_VIP_PATHWAY	26	-0.512586	-1.67143	0.0169851	0.0533658	0.0319642	7824	tags=65%, list=28%, signal=47%	NFATC1/CALM2/PPP3CB/PRKACB/GNAQ/PRKAR1A/PPP3CA/PRKAR2A/CHUK/EGR3/NFATC2/EGR2/MYC/NFKB1/PRKAR2B/MAP3K1/VIPR2
REACTOME_ERBB2_ACTIVATES_PTK6_SIGNALING	REACTOME_ERBB2_ACTIVATES_PTK6_SIGNALING	13	-0.632974	-1.66711	0.0171306	0.0537516	0.0321953	3003	tags=54%, list=11%, signal=48%	HBEGF/BTC/NRG3/NRG1/EGF/EGFR/EREG
WP_HEMATOPOIETIC_STEM_CELL_DIFFERENTIATION	WP_HEMATOPOIETIC_STEM_CELL_DIFFERENTIATION	59	-0.397337	-1.53669	0.0172414	0.0538097	0.0322301	6166	tags=42%, list=22%, signal=33%	IL5/KCNH2/RIOK3/TRAF3IP3/TRIM29/RHOH/SEC14L2/CXCR4/NFATC2/NCKAP1L/IKZF1/CSF1/FLI1/IL1A/CIITA/ZNF835/CSF2/CSF3/MUC1/IL6/KITLG/NFE2/ITGB3/TNXB/TPO
BIOCARTA_THELPER_PATHWAY	BIOCARTA_THELPER_PATHWAY	12	-0.659143	-1.68917	0.0172786	0.0538097	0.0322301	7101	tags=75%, list=25%, signal=56%	CD247/CD4/CD3E/ITGB2/ITGAL/CD3G/CD28/ICAM1/PTPRC
REACTOME_P2Y_RECEPTORS	REACTOME_P2Y_RECEPTORS	12	-0.658327	-1.68708	0.0172786	0.0538097	0.0322301	3665	tags=67%, list=13%, signal=58%	P2RY4/P2RY6/P2RY13/GPR17/P2RY14/P2RY10/P2RY1/P2RY12
REACTOME_PKA_MEDIATED_PHOSPHORYLATION_OF_CREB	REACTOME_PKA_MEDIATED_PHOSPHORYLATION_OF_CREB	20	-0.564255	-1.69584	0.017316	0.0538097	0.0322301	6047	tags=55%, list=22%, signal=43%	PRKACB/CREB1/PRKAR1A/PRKAR2A/ADCY3/PRKAR2B/ADCY2/ADCY9/ADCY5/NBEA/ADCY7
WP_NRF2ARE_REGULATION	WP_NRF2ARE_REGULATION	23	-0.528713	-1.6495	0.017316	0.0538097	0.0322301	6996	tags=52%, list=25%, signal=39%	AIMP2/GSK3B/GCLC/CUL3/YES1/EPHB2/NFE2L2/MAF/PIK3CA/GCLM/GSTA2/SLC7A11
WP_SEROTONIN_RECEPTOR_2_AND_ELKSRFGATA4_SIGNALING	WP_SEROTONIN_RECEPTOR_2_AND_ELKSRFGATA4_SIGNALING	20	-0.566239	-1.7018	0.017316	0.0538097	0.0322301	5924	tags=60%, list=21%, signal=47%	ELK1/GNAQ/KRAS/MAP2K1/MAPK1/RASGRF1/RASGRP1/NRAS/HTR2B/ITPR1/HTR2A/GATA4
BIOCARTA_CCR3_PATHWAY	BIOCARTA_CCR3_PATHWAY	19	-0.558705	-1.65279	0.0173536	0.0538097	0.0322301	5924	tags=53%, list=21%, signal=41%	GNAQ/MAP2K1/MAPK1/PRKCB/PLCB1/ROCK2/CCL11/CCR3/PPP1R12B/PIK3C2G
WP_15Q133_COPY_NUMBER_VARIATION_SYNDROME	WP_15Q133_COPY_NUMBER_VARIATION_SYNDROME	19	-0.563339	-1.6665	0.0173536	0.0538097	0.0322301	7864	tags=63%, list=28%, signal=45%	FYN/GOLGA8K/GPR75/CREBBP/KAT2B/TRPM1/FAN1/CHRFAM7A/ULK4P1/GOLGA8O/KLF13/CHRNA7
WP_LTF_DANGER_SIGNAL_RESPONSE_PATHWAY	WP_LTF_DANGER_SIGNAL_RESPONSE_PATHWAY	19	-0.556563	-1.64646	0.0173536	0.0538097	0.0322301	7129	tags=74%, list=26%, signal=55%	IL1B/TRAF6/IRAK1/IFNB1/TLR4/MAPK1/NFKB1/IL1A/CXCL8/TLR2/TREM1/TNF/IL6/LTF
REACTOME_SHC1_EVENTS_IN_ERBB2_SIGNALING	REACTOME_SHC1_EVENTS_IN_ERBB2_SIGNALING	22	-0.54378	-1.66524	0.0175055	0.0542098	0.0324697	4600	tags=41%, list=17%, signal=34%	HBEGF/PTPN12/BTC/NRAS/NRG3/NRG1/EGF/EGFR/EREG
REACTOME_REGULATION_OF_GLUCOKINASE_BY_GLUCOKINASE_REGULATORY_PROTEIN	REACTOME_REGULATION_OF_GLUCOKINASE_BY_GLUCOKINASE_REGULATORY_PROTEIN	32	-0.480723	-1.6471	0.0175824	0.054377	0.0325699	9508	tags=56%, list=34%, signal=37%	GCKR/GCK/NUP50/NUP37/NUP214/NUP54/POM121/NUP133/TPR/RANBP2/NDC1/NUP188/NUP98/NUP58/NUP205/NUP160/NUP153/NUP155
REACTOME_EPHA_MEDIATED_GROWTH_CONE_COLLAPSE	REACTOME_EPHA_MEDIATED_GROWTH_CONE_COLLAPSE	29	-0.499191	-1.67086	0.0176211	0.0544257	0.0325991	4542	tags=45%, list=16%, signal=38%	YES1/EPHA4/MYH10/ROCK2/MYH9/EPHA7/MYL9/LYN/ROCK1/EPHA5/EPHA3/EPHA6/MYH11
PID_INTEGRIN_A4B1_PATHWAY	PID_INTEGRIN_A4B1_PATHWAY	33	-0.46616	-1.60907	0.01766	0.0544748	0.0326285	7287	tags=48%, list=26%, signal=36%	DOCK1/ABI1/ARF6/ADAM28/PRKACB/PRKAR1A/JAM2/VCAM1/SPP1/FN1/TLN1/THBS2/MYH2/ITGB1/THBS1/ITGA4
REACTOME_ADORA2B_MEDIATED_ANTI_INFLAMMATORY_CYTOKINES_PRODUCTION	REACTOME_ADORA2B_MEDIATED_ANTI_INFLAMMATORY_CYTOKINES_PRODUCTION	131	-0.318716	-1.43859	0.0178117	0.0547999	0.0328232	4916	tags=31%, list=18%, signal=26%	GNAI3/ADORA2B/GNG10/GPR25/GNG2/RAMP1/PTGER2/PRKAR2A/MC4R/PTGDR/ADCY3/PRKAR2B/HTR7/ADCY2/CALCRL/RLN3/NPSR1/ADCY9/ADRB2/CYSLTR2/GPR15/CALCA/VIPR2/RXFP1/ADCYAP1R1/GNG12/LHCGR/IL6/GHRH/DRD5/GNB4/ADCY5/TSHB/GPR176/HRH2/PTHLH/ADCYAP1/ADCY7/GCG/ADRB3/GLP2R
WP_ANGIOPOIETIN_LIKE_PROTEIN_8_REGULATORY_PATHWAY	WP_ANGIOPOIETIN_LIKE_PROTEIN_8_REGULATORY_PATHWAY	131	-0.31898	-1.43978	0.0178117	0.0547999	0.0328232	8571	tags=51%, list=31%, signal=36%	MAPKAP1/MAPK9/SOS1/PRKAA1/SREBF2/RPS6KB1/MAP3K4/RPTOR/IRS2/PCK1/MAP4K5/SLCO1C1/MINK1/RICTOR/MAP2K6/PRKAB2/PDPK1/IRS1/PIK3C3/PTPN1/GSK3B/EIF4E/PRKAG2/SHC1/RPS6KA2/MAP3K9/MAP4K1/RPS6KA5/PIK3CD/MAP3K14/MTOR/CAP1/FOXO1/RAPGEF1/MAP3K13/MAP2K1/MAPK14/MAPK1/CYP2B6/MAP3K2/PIK3R1/MAP4K4/MAP3K3/SOS2/PIK3C2A/PIK3R4/THRA/PIK3CB/SLC2A1/CBL/CYP3A4/SCD/PRKAA2/PIK3CA/RPS6KA3/FOXO3/MAPK6/MAP3K1/IRS4/DIO2/MAPK4/SE…
REACTOME_INTERACTION_BETWEEN_L1_AND_ANKYRINS	REACTOME_INTERACTION_BETWEEN_L1_AND_ANKYRINS	31	-0.48185	-1.62643	0.0179775	0.0552383	0.0330858	5854	tags=48%, list=21%, signal=38%	SPTBN4/SPTAN1/SPTBN2/ANK3/SCN9A/NFASC/ANK1/SCN3A/SPTBN1/SCN3B/NRCAM/SCN2B/SCN7A/ANK2/L1CAM
PID_IL2_PI3K_PATHWAY	PID_IL2_PI3K_PATHWAY	34	-0.460336	-1.60029	0.0181406	0.0556672	0.0333427	7501	tags=59%, list=27%, signal=43%	GRB2/LCK/UGCG/SHC1/HSP90AA1/GAB2/MTOR/IL2RG/PIK3R1/BCL2/SGMS1/MYC/NFKB1/JAK1/EIF3A/PIK3CA/FOXO3/PTPN11/IL2RA/IL2RB
REACTOME_HDR_THROUGH_SINGLE_STRAND_ANNEALING_SSA_	REACTOME_HDR_THROUGH_SINGLE_STRAND_ANNEALING_SSA_	37	-0.457491	-1.62356	0.0183486	0.0562327	0.0336814	7533	tags=57%, list=27%, signal=41%	DNA2/ATRIP/RAD1/NBN/RAD50/BRIP1/RMI2/ATR/RPA1/WRN/RMI1/RFC3/BARD1/RAD9B/EXO1/ABL1/BRCA1/ATM/TOPBP1/ERCC4/RBBP8
REACTOME_SIGNALING_BY_FGFR3	REACTOME_SIGNALING_BY_FGFR3	40	-0.44286	-1.60381	0.0184332	0.0563461	0.0337493	5708	tags=40%, list=20%, signal=32%	KRAS/FGF9/PPP2CB/MAPK1/GAB1/PIK3R1/CBL/GALNT3/PIK3CA/NRAS/PTPN11/FGF16/FGF2/FGF20/FGF5/FGF4
WP_INTEGRATED_CANCER_PATHWAY	WP_INTEGRATED_CANCER_PATHWAY	44	-0.426605	-1.58757	0.0184332	0.0563461	0.0337493	6898	tags=48%, list=25%, signal=36%	RAD50/SMAD2/PTEN/ATR/CHEK1/MSH2/RB1/BARD1/ATF1/MSH6/BRCA1/ATM/BCL2/MYC/PLK1/JAK1/MMP1/CDC25B/BACH1/STAT1/CDKN2B
REACTOME_AFLATOXIN_ACTIVATION_AND_DETOXIFICATION	REACTOME_AFLATOXIN_ACTIVATION_AND_DETOXIFICATION	19	0.562714	1.64539	0.0184843	0.0564295	0.0337993	5476	tags=47%, list=20%, signal=38%	CYP3A5/ACY1/AKR7L/CYP1A2/MGST2/GGT6/DPEP2/AKR7A3/GGT5
REACTOME_SIGNALING_BY_SCF_KIT	REACTOME_SIGNALING_BY_SCF_KIT	43	-0.429559	-1.59179	0.0186047	0.0567238	0.0339756	6297	tags=49%, list=23%, signal=38%	KIT/CHEK1/GAB2/YES1/KRAS/PIK3R1/GRAP/SH2B3/JAK2/SOCS6/GRAP2/CBL/STAT3/PIK3CA/NRAS/FER/LYN/PTPN11/STAT1/KITLG/CMA1
REACTOME_NUCLEOTIDE_BINDING_DOMAIN_LEUCINE_RICH_REPEAT_CONTAINING_RECEPTOR_NLR_SIGNALING_PATHWAYS	REACTOME_NUCLEOTIDE_BINDING_DOMAIN_LEUCINE_RICH_REPEAT_CONTAINING_RECEPTOR_NLR_SIGNALING_PATHWAYS	55	-0.399192	-1.53407	0.0189125	0.0575884	0.0344934	6717	tags=40%, list=24%, signal=30%	TAB3/BIRC3/TRAF6/IRAK1/NLRC4/UBE2V1/IKBKG/MAPK14/ITCH/CHUK/TNFAIP3/BCL2/AIM2/NFKB1/TAB2/CYLD/PANX1/NLRP3/APP/P2RX7/MEFV/NOD2
PID_AP1_PATHWAY	PID_AP1_PATHWAY	69	-0.401595	-1.58251	0.0190024	0.0577877	0.0346128	6538	tags=51%, list=23%, signal=39%	ATF2/PTEN/EP300/IL5/CREB1/MAFG/ATF3/CTNNB1/CCN1/CCL2/EGR1/IFNG/JUN/ETS1/NFATC2/ELF1/MYC/MAF/DUSP1/CXCL8/MMP1/NFATC3/EDN1/COL1A2/CDKN2A/PLAU/CSF2/HIF1A/IL10/GJA1/IL6/NR3C1/ESR1/NTS/PENK
WP_G1_TO_S_CELL_CYCLE_CONTROL	WP_G1_TO_S_CELL_CYCLE_CONTROL	64	-0.390784	-1.53313	0.0191388	0.0580843	0.0347904	5996	tags=31%, list=22%, signal=25%	PRIM2/RPA1/CREB1/MCM4/PRIM1/CREB3L1/RB1/MCM6/ORC1/ATM/E2F2/MCM2/CCND2/MYC/TFDP1/CDKN2A/CCNE2/CDK6/CDKN2B/CCNA1
REACTOME_KERATAN_SULFATE_BIOSYNTHESIS	REACTOME_KERATAN_SULFATE_BIOSYNTHESIS	28	-0.501619	-1.67002	0.0191489	0.0580843	0.0347904	3952	tags=36%, list=14%, signal=31%	B3GNT7/B3GNT2/B4GALT5/ST3GAL6/PRELP/LUM/FMOD/OMD/KERA/OGN
WP_SYNAPTIC_VESICLE_PATHWAY	WP_SYNAPTIC_VESICLE_PATHWAY	50	-0.419752	-1.57851	0.0191847	0.0581093	0.0348054	3444	tags=28%, list=12%, signal=25%	STXBP1/CLTC/DNM3/SYT1/CACNA1B/SNAP25/SLC1A3/RIMS1/CPLX2/SLC17A8/SLC18A2/SLC18A3/ATP1A2/SLC22A3
REACTOME_DOWNSTREAM_SIGNALING_OF_ACTIVATED_FGFR3	REACTOME_DOWNSTREAM_SIGNALING_OF_ACTIVATED_FGFR3	25	-0.523684	-1.69009	0.0192308	0.0581093	0.0348054	2810	tags=32%, list=10%, signal=29%	PIK3CA/NRAS/PTPN11/FGF16/FGF2/FGF20/FGF5/FGF4
WP_SIGNAL_TRANSDUCTION_OF_S1P_RECEPTOR	WP_SIGNAL_TRANSDUCTION_OF_S1P_RECEPTOR	25	-0.522739	-1.68704	0.0192308	0.0581093	0.0348054	5041	tags=40%, list=18%, signal=33%	MAPK1/SPHK1/GNAI3/PLCB1/RACGAP1/S1PR3/S1PR1/MAPK6/MAPK4/AKT3
WP_PROXIMAL_TUBULE_TRANSPORT	WP_PROXIMAL_TUBULE_TRANSPORT	57	-0.405608	-1.56377	0.0193237	0.0583156	0.034929	3535	tags=28%, list=13%, signal=25%	ATP6V1A/SLC2A1/SLC16A10/SLC4A4/CA2/ABCG2/ATP1A1/ABCC2/SLC6A20/ATP6V0A4/SLC5A5/SLC47A1/SLC22A11/SLC22A2/SLC47A2/SLC5A1
REACTOME_SYNTHESIS_OF_VERY_LONG_CHAIN_FATTY_ACYL_COAS	REACTOME_SYNTHESIS_OF_VERY_LONG_CHAIN_FATTY_ACYL_COAS	24	-0.515945	-1.6352	0.0194384	0.0584169	0.0349897	4747	tags=54%, list=17%, signal=45%	HSD17B12/ACSL1/HACD3/ELOVL2/ACSL4/HACD2/ELOVL7/HACD4/ELOVL5/ACSL6/HACD1/HSD17B3/ELOVL4
REACTOME_INTERLEUKIN_12_FAMILY_SIGNALING	REACTOME_INTERLEUKIN_12_FAMILY_SIGNALING	56	-0.406843	-1.56106	0.0194647	0.0584169	0.0349897	4613	tags=36%, list=17%, signal=30%	CANX/PAK2/IFNG/VAMP7/IL12RB1/JAK2/ANXA2/STAT4/JAK1/IL12RB2/STAT3/MTAP/SOD2/LCP1/STAT1/IL10/IL6ST/MSN/GSTA2/SERPINB2
REACTOME_FRS_MEDIATED_FGFR3_SIGNALING	REACTOME_FRS_MEDIATED_FGFR3_SIGNALING	20	-0.562462	-1.69045	0.0194805	0.0584169	0.0349897	427	tags=35%, list=2%, signal=34%	NRAS/PTPN11/FGF16/FGF2/FGF20/FGF5/FGF4
WP_IMATINIB_AND_CHRONIC_MYELOID_LEUKEMIA	WP_IMATINIB_AND_CHRONIC_MYELOID_LEUKEMIA	20	-0.551997	-1.659	0.0194805	0.0584169	0.0349897	8801	tags=65%, list=32%, signal=44%	GADD45A/SKP2/CDKN1B/KIT/GAB2/ABCB1/ABL1/CSF1R/MYC/PDGFRB/PDGFRA/ABCG2/FOXO3
WP_METABOLISM_OF_SPINGOLIPIDS_IN_ER_AND_GOLGI_APPARATUS	WP_METABOLISM_OF_SPINGOLIPIDS_IN_ER_AND_GOLGI_APPARATUS	20	-0.562681	-1.69111	0.0194805	0.0584169	0.0349897	7088	tags=70%, list=25%, signal=52%	B3GALT2/UGCG/B4GALT1/CERK/B3GALT1/KDSR/SPHK1/CERS3/UGT8/B4GALNT1/SGPP1/GALNT16/SGMS2/SGPP2
REACTOME_MYD88_INDEPENDENT_TLR4_CASCADE_	REACTOME_MYD88_INDEPENDENT_TLR4_CASCADE_	97	-0.339269	-1.45961	0.019656	0.0588687	0.0352602	9154	tags=51%, list=33%, signal=34%	BTRC/UBE2D1/S100B/MAP3K7/TANK/MAP2K4/TBK1/TICAM1/UBE2D3/MAPK9/LY96/IRAK2/PPP2R1B/MAP2K6/ELK1/TAB3/BIRC3/ATF2/TRAF3/TRAF6/IRAK1/RPS6KA2/UBE2V1/NKIRAS1/FBXW11/RPS6KA5/CREB1/IKBKG/PPP2CB/TLR4/MAP2K1/MEF2C/MAPK14/MAPK1/DUSP3/JUN/ATF1/DUSP7/CHUK/NFKB1/TAB2/S100A12/RPS6KA3/APP/MEF2A/PTPN11/SAA1/TICAM2/NOD2
REACTOME_MEIOSIS	REACTOME_MEIOSIS	113	0.331527	1.40749	0.0197368	0.0590361	0.0353605	5258	tags=26%, list=19%, signal=21%	H4C11/H2AC20/H2AJ/H4C13/H4C1/H2AC14/H2AC19/H3C7/H4C2/H3C14/H4C5/H2BC9/SPO11/H3C1/H2AC4/H4C3/SYCE1/FKBP6/H2BC8/H2BC1/H4C6/REC8/H2AC8/H2BC10/H4C4/TEX12/H3C11/SYCE2/SYCP3
WP_OVARIAN_INFERTILITY_GENES	WP_OVARIAN_INFERTILITY_GENES	32	-0.476895	-1.63398	0.0197802	0.0590912	0.0353936	4689	tags=41%, list=17%, signal=34%	VDR/EGR1/PTGER2/ATM/PGR/CCND2/PRLR/NRIP1/CYP19A1/BMPR1B/SYNE2/DAZL/LHCGR
PID_SYNDECAN_2_PATHWAY	PID_SYNDECAN_2_PATHWAY	33	-0.449922	-1.55303	0.0198675	0.0592028	0.0354604	5598	tags=45%, list=20%, signal=36%	SDCBP/NF1/MAPK1/EPHB2/MMP2/FN1/CXCL8/RASA1/CSF2/ITGA2/CAV2/LAMA1/ITGB1/ITGA5/LAMA3
REACTOME_GLUCAGON_SIGNALING_IN_METABOLIC_REGULATION	REACTOME_GLUCAGON_SIGNALING_IN_METABOLIC_REGULATION	33	-0.458379	-1.58222	0.0198675	0.0592028	0.0354604	4775	tags=45%, list=17%, signal=38%	PRKACB/PRKAR1A/GNG10/GNG2/PRKAR2A/ADCY3/PRKAR2B/ADCY2/ADCY9/CYSLTR2/GNG12/GNB4/ADCY5/ADCY7/GCG
WP_GLUTATHIONE_METABOLISM	WP_GLUTATHIONE_METABOLISM	22	0.533513	1.62984	0.0201835	0.0600687	0.035979	5797	tags=50%, list=21%, signal=40%	GGT2/GGTLC1/GSTM2/GSTT2/GPX2/GPX4/GGTLC2/OPLAH/GGT5/GPX1/GSTM1
REACTOME_TRANSCRIPTIONAL_REGULATION_OF_GRANULOPOIESIS	REACTOME_TRANSCRIPTIONAL_REGULATION_OF_GRANULOPOIESIS	85	0.365377	1.48574	0.0203046	0.0603532	0.0361495	4754	tags=27%, list=17%, signal=23%	H4C11/H2AC20/H2AJ/H4C13/H4C1/H2AC14/H2AC19/H3C7/H4C2/H3C14/H4C5/H2BC9/H3C1/H2AC4/H4C3/H2BC8/H2BC1/H4C6/GATA2/H2AC8/H2BC10/H4C4/CEBPA
REACTOME_RHO_GTPASES_ACTIVATE_WASPS_AND_WAVES	REACTOME_RHO_GTPASES_ACTIVATE_WASPS_AND_WAVES	36	-0.459934	-1.61803	0.0204545	0.0607228	0.0363708	5303	tags=61%, list=19%, signal=50%	ABI2/ACTB/WIPF2/WASL/WAS/GRB2/WASF1/ABI1/BAIAP2/ACTR3/MAPK1/BTK/CYFIP1/WIPF3/ABL1/WASF2/ACTR2/NCKAP1L/WASF3/NCKAP1/WIPF1/NCK1
REACTOME_FORMATION_OF_THE_BETA_CATENIN_TCF_TRANSACTIVATING_COMPLEX	REACTOME_FORMATION_OF_THE_BETA_CATENIN_TCF_TRANSACTIVATING_COMPLEX	86	0.367194	1.48969	0.0205128	0.0608196	0.0364288	4432	tags=27%, list=16%, signal=23%	H4C11/H2AC20/H2AJ/H4C13/H4C1/H2AC14/TERT/H2AC19/H3C7/H4C2/H3C14/H4C5/H2BC9/H3C1/H2AC4/H4C3/TLE2/H2BC8/H2BC1/H4C6/H2AC8/H2BC10/H4C4
REACTOME_FATTY_ACYL_COA_BIOSYNTHESIS	REACTOME_FATTY_ACYL_COA_BIOSYNTHESIS	37	-0.449111	-1.59383	0.0206422	0.0611259	0.0366123	6103	tags=49%, list=22%, signal=38%	PPT1/HSD17B12/ACLY/ACACA/ACSL1/HACD3/ELOVL2/ACSL4/HACD2/SCD/ELOVL7/HACD4/SCD5/ELOVL5/ACSL6/HACD1/HSD17B3/ELOVL4
REACTOME_HCMV_INFECTION	REACTOME_HCMV_INFECTION	158	0.305676	1.36483	0.0206677	0.0611259	0.0366123	4470	tags=20%, list=16%, signal=17%	TUBA3C/TUBA3E/H4C11/GPS2/H2AC20/TUBB8/H4C13/H4C1/H2AC14/H2AC19/H3C7/H4C2/H3C14/H4C5/H2BC9/VPS28/VPS37D/H3C1/TUBA8/H2AC4/H4C3/CHMP4A/H2BC8/H2BC1/H2AC21/H4C6/H2AC8/CHMP2A/MVB12A/H2BC10/H4C4/H2AC12
REACTOME_INTERLEUKIN_2_FAMILY_SIGNALING	REACTOME_INTERLEUKIN_2_FAMILY_SIGNALING	44	-0.42188	-1.56999	0.0207373	0.0612553	0.0366897	7501	tags=61%, list=27%, signal=45%	GRB2/LCK/IL15RA/SHC1/GAB2/IL5/PIK3CD/IL2RG/IL5RA/PIK3R1/HAVCR2/SOS2/IL15/SYK/JAK2/STAT4/PIK3CB/JAK1/STAT3/PIK3CA/CSF2RA/IL2RA/CSF2/STAT1/IL2RB/CSF2RB/IL21
REACTOME_ASPARAGINE_N_LINKED_GLYCOSYLATION	REACTOME_ASPARAGINE_N_LINKED_GLYCOSYLATION	304	-0.26162	-1.30367	0.0208333	0.0614622	0.0368137	8459	tags=44%, list=30%, signal=31%	MIA3/YKT6/DCTN5/RNF139/GOSR2/SLC35C1/ARF3/DYNC1I1/VCP/ALG10B/KDELR3/CHST8/FUT3/SPTA1/RPN2/AMFR/STT3A/CAPZA1/NSF/COPZ2/ST6GALNAC2/RAB1A/MIA2/COG6/ALG12/NEU4/GOLGB1/TFG/FPGT/TMED2/TMED10/PPP6C/DERL1/DYNC1H1/GLB1/ANKRD28/CD59/ST8SIA6/B4GALT1/NEU1/MGAT5/TUBB2A/GBF1/ARF4/PGM3/TUBA4A/USO1/DCTN1/NANP/CNIH2/SLC17A5/SPTBN4/CNIH1/NUS1/SEC22C/DYNC1I2/SPTAN1/SEC31A/NPL/GANAB/ST6GAL2/FUT8/SEC24B/SEC23IP/MAN1A…
PID_THROMBIN_PAR1_PATHWAY	PID_THROMBIN_PAR1_PATHWAY	43	-0.424158	-1.57177	0.0209302	0.0616713	0.0369389	7606	tags=49%, list=27%, signal=36%	RHOA/NOS3/GNAZ/SNX2/TRPC6/GNAQ/GNAI3/PRKCB/PIK3R1/PLCB1/GNG2/ROCK2/F2R/GNA14/GNA13/AKAP13/PIK3CA/GNA12/ROCK1/F2RL2/GNAO1
REACTOME_HATS_ACETYLATE_HISTONES	REACTOME_HATS_ACETYLATE_HISTONES	138	0.319762	1.39251	0.0212072	0.0624097	0.0373812	7669	tags=30%, list=28%, signal=22%	H4C11/H2AC20/H4C13/H4C1/H2AC14/H2AC19/SGF29/H3C7/H4C2/H3C14/H4C5/H2BC9/H3C1/H2AC4/H4C3/KAT2A/DMAP1/OGT/H2BC8/H2BC1/H2AC21/H4C6/H2AC8/H2BC10/TAF10/H4C4/H2AC12/H3C11/RUVBL2/ING5/ELP5/H2BC6/TADA3/H3C15/H2BC13/ELP6/H3C10/H2AW/H2AC18/TAF6L/H3C12/ING4
PID_RB_1PATHWAY	PID_RB_1PATHWAY	65	-0.384022	-1.50748	0.0212766	0.0625363	0.037457	6538	tags=40%, list=23%, signal=31%	ATF2/TAF1/EP300/CREBBP/SIRT1/MEF2C/MAPK14/MYOD1/RB1/JUN/ABL1/E2F2/ELF1/CCND2/RUNX2/CCNA2/SFTPD/TFDP1/DNMT1/CDKN2A/RBP2/MET/MITF/CSF2/CDK6/TGFB2
BIOCARTA_BAD_PATHWAY	BIOCARTA_BAD_PATHWAY	25	-0.508619	-1.64147	0.0213675	0.0626481	0.037524	6714	tags=60%, list=24%, signal=46%	KIT/YWHAH/PRKACB/IGF1R/PRKAR1A/MAPK1/PIK3R1/PRKAR2A/BCL2/PRKAR2B/PIK3CA/CSF2RB/KITLG/PIK3CG/IGF1
WP_PHYSIOLOGICAL_AND_PATHOLOGICAL_HYPERTROPHY_OF_THE_HEART	WP_PHYSIOLOGICAL_AND_PATHOLOGICAL_HYPERTROPHY_OF_THE_HEART	25	-0.519446	-1.67642	0.0213675	0.0626481	0.037524	5208	tags=60%, list=19%, signal=49%	MYEF2/CALM2/RHOA/PPP3CB/PPP3CA/MAPK14/MAPK1/PRKCB/JUN/CAMK2D/STAT3/EDN1/LIFR/IL6ST/GATA4
REACTOME_NUCLEAR_RECEPTOR_TRANSCRIPTION_PATHWAY	REACTOME_NUCLEAR_RECEPTOR_TRANSCRIPTION_PATHWAY	53	-0.412337	-1.57155	0.0214797	0.0628899	0.0376688	5023	tags=43%, list=18%, signal=36%	NR1D2/NR5A2/MED1/NR4A1/VDR/NRBF2/NR2F1/PGR/THRA/PPARA/NR1D1/NR4A2/ESRRG/RARB/HNF4G/NR3C2/HNF4A/RXRG/RORA/NR4A3/NR3C1/ESR1/RORB
BIOCARTA_GH_PATHWAY	BIOCARTA_GH_PATHWAY	27	-0.487344	-1.60636	0.0215517	0.0628899	0.0376688	5155	tags=37%, list=19%, signal=30%	MAP2K1/MAPK1/PRKCB/PIK3R1/JAK2/PIK3CA/GHR/PIK3CG/HNF1A/SLC2A4
REACTOME_INFECTION_WITH_MYCOBACTERIUM_TUBERCULOSIS	REACTOME_INFECTION_WITH_MYCOBACTERIUM_TUBERCULOSIS	27	-0.486328	-1.60301	0.0215517	0.0628899	0.0376688	7089	tags=48%, list=25%, signal=36%	RAB7A/RNF213/KPNA1/DUSP16/KPNB1/MAPK1/B2M/PGK1/TLR2/MRC1/NOS2/LTF/CTSG
REACTOME_SARS_COV_INFECTIONS	REACTOME_SARS_COV_INFECTIONS	86	-0.352022	-1.46444	0.0215827	0.0628899	0.0376688	5576	tags=30%, list=20%, signal=24%	GANAB/UVRAG/CHMP3/RB1/CANX/ROCK2/PDCD1/TLR7/BECN1/PIK3R4/JAK2/PARP14/IL6R/JAK1/S1PR1/ATP1A1/IL1R1/PARP9/ST6GAL1/ROCK1/CYSLTR1/NR3C1/ITGB1/IL1RAP/ACE2/ITGA4
WP_SYNAPTIC_SIGNALING_PATHWAYS_ASSOCIATED_WITH_AUTISM_SPECTRUM_DISORDER	WP_SYNAPTIC_SIGNALING_PATHWAYS_ASSOCIATED_WITH_AUTISM_SPECTRUM_DISORDER	50	-0.417813	-1.57122	0.0215827	0.0628899	0.0376688	6779	tags=48%, list=24%, signal=36%	GSK3B/PRKAG2/PTEN/PIK3CD/UBE3A/MTOR/KRAS/HOMER1/NF1/MAPK1/GRIN3A/PIK3R1/NTRK2/PIK3CB/PRKAA2/PIK3CA/NRAS/BDNF/AKT3/CACNA1C/CAMK4/GRM1/CAMK2B/GRIN2A
WP_MET_IN_TYPE_1_PAPILLARY_RENAL_CELL_CARCINOMA	WP_MET_IN_TYPE_1_PAPILLARY_RENAL_CELL_CARCINOMA	58	-0.38294	-1.48257	0.0216346	0.0629636	0.037713	6022	tags=40%, list=22%, signal=31%	RAP1A/PIK3CD/KRAS/RAPGEF1/MAP2K1/MAPK1/GAB1/PIK3R1/PAK2/JUN/SOS2/ETS1/PAK6/PIK3CB/CBL/STRN/STAT3/PIK3CA/NRAS/PTPN11/MET/AKT3/HGF
WP_STRUCTURAL_PATHWAY_OF_INTERLEUKIN_1_IL1	WP_STRUCTURAL_PATHWAY_OF_INTERLEUKIN_1_IL1	49	-0.415831	-1.55267	0.0216867	0.0629758	0.0377203	6942	tags=55%, list=25%, signal=41%	MAP3K7/TANK/MAP2K4/MAPK9/IRAK2/MAP2K6/ELK1/EIF4E/TAB3/ATF2/TRAF6/IRAK1/RPS6KA5/MAP3K14/MAP2K1/MAPK14/MAPK1/MAP3K3/CHUK/MYC/MBP/NFKB1/IL1A/TAB2/IL1R1/MAP3K1/IL1RAP
WP_ACE_INHIBITOR_PATHWAY	WP_ACE_INHIBITOR_PATHWAY	17	-0.571212	-1.64025	0.021692	0.0629758	0.0377203	2532	tags=41%, list=9%, signal=37%	BDKRB2/NR3C2/AGTR1/BDKRB1/ACE2/CMA1/CTSG
WP_MAMMARY_GLAND_DEVELOPMENT_PATHWAY_PREGNANCY_AND_LACTATION_STAGE_3_OF_4	WP_MAMMARY_GLAND_DEVELOPMENT_PATHWAY_PREGNANCY_AND_LACTATION_STAGE_3_OF_4	32	-0.465302	-1.59426	0.021978	0.0637282	0.0381709	4189	tags=41%, list=15%, signal=35%	CHUK/PGR/JAK2/MYC/PRLR/TNFSF11/TTC9/CAV1/NR3C1/ESR1/PRL/GJB2/EGFR
WP_FLUOROPYRIMIDINE_ACTIVITY	WP_FLUOROPYRIMIDINE_ACTIVITY	33	-0.448456	-1.54797	0.0220751	0.0639313	0.0382926	4241	tags=27%, list=15%, signal=23%	GGH/TYMP/RRM2/RRM1/ABCG2/CDA/DPYD/CYP2A6/CES1
PID_CD8_TCR_DOWNSTREAM_PATHWAY	PID_CD8_TCR_DOWNSTREAM_PATHWAY	62	-0.394253	-1.52995	0.0222222	0.0642789	0.0385008	8541	tags=56%, list=31%, signal=39%	MAPK9/PPP3R1/PTPN7/IFNAR1/IFNAR2/NFATC1/PPP3CB/CD247/ELK1/PRKCQ/CD3E/KRAS/IL2RG/PPP3CA/MAP2K1/MAPK1/B2M/PRKCB/EGR1/IFNG/JUN/NFATC2/TNFRSF9/STAT4/FASLG/TNFRSF18/CD3G/PRF1/NRAS/CD8A/NFATC3/EOMES/TNF/IL2RA/IL2RB
BIOCARTA_FAS_PATHWAY	BIOCARTA_FAS_PATHWAY	30	-0.47749	-1.60517	0.0223214	0.0643302	0.0385315	10019	tags=67%, list=36%, signal=43%	FAF1/LMNB2/MAPK8/CFLAR/MAP3K7/MAP2K4/PTPN13/CASP10/PARP1/LMNB1/PAK1/SPTAN1/RB1/PAK2/JUN/CASP7/FASLG/MAP3K1/PRKDC/FAS
PID_P38_ALPHA_BETA_PATHWAY	PID_P38_ALPHA_BETA_PATHWAY	30	-0.478215	-1.6076	0.0223214	0.0643302	0.0385315	7864	tags=60%, list=28%, signal=43%	FYN/MAP2K6/LCK/PAK1/HCK/TRAF6/RALA/YES1/DUSP16/MAPK14/PAK2/MAP3K3/RALB/DUSP10/DUSP1/DUSP8/LYN/BLK
WP_SPHINGOLIPID_PATHWAY	WP_SPHINGOLIPID_PATHWAY	30	-0.481074	-1.61721	0.0223214	0.0643302	0.0385315	5254	tags=40%, list=19%, signal=32%	CERS2/GBA/KDSR/SPHK1/SGMS1/CERS6/SPTLC1/SERINC1/CERS3/UGT8/SGMS2/SGPP2
REACTOME_ACTIVATED_NOTCH1_TRANSMITS_SIGNAL_TO_THE_NUCLEUS	REACTOME_ACTIVATED_NOTCH1_TRANSMITS_SIGNAL_TO_THE_NUCLEUS	31	-0.463838	-1.56563	0.0224719	0.0646067	0.0386972	3405	tags=35%, list=12%, signal=31%	DTX1/ITCH/NEURL1/NEURL1B/MIB1/JAG1/DLL1/ADAM17/DLK1/DNER/CNTN1
REACTOME_MAPK_TARGETS_NUCLEAR_EVENTS_MEDIATED_BY_MAP_KINASES	REACTOME_MAPK_TARGETS_NUCLEAR_EVENTS_MEDIATED_BY_MAP_KINASES	31	-0.46675	-1.57546	0.0224719	0.0646067	0.0386972	6942	tags=48%, list=25%, signal=36%	ELK1/ATF2/RPS6KA2/RPS6KA5/CREB1/PPP2CB/MEF2C/MAPK14/MAPK1/DUSP3/JUN/ATF1/DUSP7/RPS6KA3/MEF2A
REACTOME_FREE_FATTY_ACIDS_REGULATE_INSULIN_SECRETION	REACTOME_FREE_FATTY_ACIDS_REGULATE_INSULIN_SECRETION	11	-0.663192	-1.67242	0.0231092	0.0663585	0.0397464	7476	tags=55%, list=27%, signal=40%	ACSL3/GNAQ/PLCB1/ACSL4/GNA14/CD36
REACTOME_PHASE_II_CONJUGATION_OF_COMPOUNDS	REACTOME_PHASE_II_CONJUGATION_OF_COMPOUNDS	107	0.332824	1.40078	0.0234506	0.0672572	0.0402847	6153	tags=34%, list=22%, signal=26%	ACSM2A/UGT2B4/SULT1E1/SULT1A2/ACSM2B/SULT1A3/SULT1A1/UGT2B7/GSTM2/UGT2B28/COMT/GSTT2/UGT2A3/UGT3A2/CYP1A2/MGST2/UGT2B11/GGT6/UGT1A4/SULT1A4/SULT2A1/ABHD14B/GLYAT/GSTO1/SULT6B1/OPLAH/GSTZ1/GSTP1/UGT1A1/PODXL2/GGT5/GSTM4/GSTM1/GSTK1/UGT2B10/SULT4A1
BIOCARTA_TALL1_PATHWAY	BIOCARTA_TALL1_PATHWAY	14	-0.603432	-1.62011	0.0235043	0.0673297	0.0403281	7289	tags=64%, list=26%, signal=47%	TNFRSF13C/TRAF3/TRAF6/TNFSF13/MAP3K14/MAPK14/CHUK/NFKB1/TNFSF13B
KEGG_TYROSINE_METABOLISM	KEGG_TYROSINE_METABOLISM	42	-0.425716	-1.56101	0.0236967	0.0675832	0.04048	2677	tags=26%, list=10%, signal=24%	DBH/AOC3/ADH1B/ALDH1A3/TYRP1/MAOB/DCT/TPO/AOX1/ALDH3A1/ADH7
WP_TNF_RELATED_WEAK_INDUCER_OF_APOPTOSIS_TWEAK_SIGNALING_PATHWAY	WP_TNF_RELATED_WEAK_INDUCER_OF_APOPTOSIS_TWEAK_SIGNALING_PATHWAY	42	-0.426506	-1.56391	0.0236967	0.0675832	0.04048	6779	tags=36%, list=24%, signal=27%	GSK3B/BIRC3/TRAF3/MAP3K14/CTNNB1/TRIM63/MAPK14/MAPK1/CCL2/JUN/CASP7/CHUK/NFKB1/TNF/IL6
BIOCARTA_AT1R_PATHWAY	BIOCARTA_AT1R_PATHWAY	27	-0.481514	-1.58715	0.0237069	0.0675832	0.04048	7765	tags=59%, list=28%, signal=43%	MAP2K4/SOS1/CALM2/GRB2/ELK1/PAK1/SHC1/ATF2/GNAQ/MAP2K1/MAPK1/PRKCB/JUN/MAP3K1/AGTR1/EGFR
REACTOME_G0_AND_EARLY_G1	REACTOME_G0_AND_EARLY_G1	27	-0.483619	-1.59409	0.0237069	0.0675832	0.04048	7951	tags=48%, list=29%, signal=34%	LIN9/CDC6/PCNA/LIN52/RBL1/LIN54/TOP2A/RBL2/MYC/CCNA2/TFDP1/CCNE2/CCNA1
WP_HUMAN_THYROID_STIMULATING_HORMONE_TSH_SIGNALING_PATHWAY	WP_HUMAN_THYROID_STIMULATING_HORMONE_TSH_SIGNALING_PATHWAY	66	-0.380655	-1.49917	0.0238095	0.0676971	0.0405482	7662	tags=55%, list=28%, signal=40%	MAP2K6/PDPK1/PDE4D/KCNIP3/TTF2/RAP1B/TSHR/RAP1A/IGF1R/GNAQ/MTOR/CREB1/MAP2K1/MAPK14/MAPK1/GNAI3/RBL2/PIK3R1/PLCB1/RB1/GNG2/EGR1/JUN/JAK2/MYC/ADCY3/GNA13/ADCY2/JAK1/STAT3/PIK3CA/GNA12/PLD1/STAT1/TSHB/GNAO1
BIOCARTA_GCR_PATHWAY	BIOCARTA_GCR_PATHWAY	17	-0.56555	-1.62399	0.0238612	0.0676971	0.0405482	4837	tags=65%, list=17%, signal=54%	CALM2/NOS3/HSP90AA1/PIK3R1/NFKB1/CORIN/PIK3CA/ADRB2/NR3C1/ANXA1/PIK3CG
REACTOME_ABERRANT_REGULATION_OF_MITOTIC_G1_S_TRANSITION_IN_CANCER_DUE_TO_RB1_DEFECTS	REACTOME_ABERRANT_REGULATION_OF_MITOTIC_G1_S_TRANSITION_IN_CANCER_DUE_TO_RB1_DEFECTS	17	-0.565601	-1.62414	0.0238612	0.0676971	0.0405482	4702	tags=35%, list=17%, signal=29%	RB1/E2F2/CCND2/TFDP1/CCNE2/CDK6
WP_AMPLIFICATION_AND_EXPANSION_OF_ONCOGENIC_PATHWAYS_AS_METASTATIC_TRAITS	WP_AMPLIFICATION_AND_EXPANSION_OF_ONCOGENIC_PATHWAYS_AS_METASTATIC_TRAITS	17	-0.570338	-1.63774	0.0238612	0.0676971	0.0405482	6518	tags=71%, list=23%, signal=54%	LEF1/WNT2/CYTIP/TCF7/EPAS1/CXCR4/VCAM1/TCF7L1/POSTN/JAG1/TNC/PIK3CG
REACTOME_RETROGRADE_TRANSPORT_AT_THE_TRANS_GOLGI_NETWORK	REACTOME_RETROGRADE_TRANSPORT_AT_THE_TRANS_GOLGI_NETWORK	49	-0.412821	-1.54143	0.0240964	0.0682827	0.0408989	7813	tags=43%, list=28%, signal=31%	VAMP3/NSF/COG6/RAB6B/GCC2/NAA35/RAB6A/TMF1/GCC1/NAA30/USP6NL/PLIN3/RGP1/GOLGA4/COG5/TGOLN2/RAB43/RIC1/IGF2R/M6PR/RAB9B
WP_WNT_SIGNALING_PATHWAY_NETPATH	WP_WNT_SIGNALING_PATHWAY_NETPATH	51	-0.410141	-1.54545	0.0241546	0.0683443	0.0409358	6779	tags=41%, list=24%, signal=31%	GSK3B/LEF1/CSNK1G1/LRP6/MTOR/CTNNB1/MAPK1/PRKCB/AXIN2/NFATC2/APC/MYC/TCF4/TEK/SOX1/CSNK1A1/PIP5K1B/ROR2/GJA1/CDK6/ROR1
REACTOME_NUCLEAR_SIGNALING_BY_ERBB4	REACTOME_NUCLEAR_SIGNALING_BY_ERBB4	32	-0.460212	-1.57682	0.0241758	0.0683443	0.0409358	4600	tags=34%, list=17%, signal=29%	HBEGF/PGR/SPARC/TAB2/BTC/NRG3/ADAM17/ESR1/CXCL12/NRG1/EREG
WP_NEURAL_CREST_DIFFERENTIATION	WP_NEURAL_CREST_DIFFERENTIATION	100	-0.328862	-1.41954	0.0243309	0.0687007	0.0411493	3743	tags=26%, list=13%, signal=23%	MYC/MBP/NFKB1/TCF7L1/TCF4/WNT3A/SOX5/DLL1/FGFR1/MITF/SOX9/SMAD1/CDH7/NOTCH2/HDAC9/FOXD3/ITGB1/GBX2/CDH2/DCT/ZIC5/FGF2/ISL1/OLIG3/LHX1/HAND1
WP_ANDROGEN_RECEPTOR_SIGNALING_PATHWAY	WP_ANDROGEN_RECEPTOR_SIGNALING_PATHWAY	89	-0.33931	-1.42502	0.0245098	0.0691235	0.0414025	7137	tags=43%, list=26%, signal=32%	NCOA1/CARM1/NCOR2/ZNF318/GSK3B/SIN3A/PTEN/EP300/NCOA2/NCOR1/CREBBP/UBE3A/PIAS3/CREB1/KAT2B/NCOA3/FOXO1/SIRT1/ETV5/CTNNB1/DSTN/RNF6/PIK3R1/RB1/KAT7/JUN/PIAS1/BRCA1/ROCK2/RUNX2/NCOA4/PAK6/STAT3/KLK3/ROCK1/CAV1/FLNA/EGFR
REACTOME_BASIGIN_INTERACTIONS	REACTOME_BASIGIN_INTERACTIONS	25	-0.500539	-1.6154	0.025641	0.072142	0.0432105	3074	tags=36%, list=11%, signal=32%	MMP1/SLC7A5/SPN/CAV1/ITGA6/ITGB1/SLC16A1/L1CAM/SLC7A11
REACTOME_REGULATION_OF_IFNG_SIGNALING	REACTOME_REGULATION_OF_IFNG_SIGNALING	14	-0.601897	-1.61599	0.025641	0.072142	0.0432105	7127	tags=64%, list=26%, signal=48%	PTPN1/IFNGR1/IFNG/PIAS1/SOCS3/JAK2/JAK1/PTPN11/STAT1
REACTOME_DEFECTS_OF_CONTACT_ACTIVATION_SYSTEM_CAS_AND_KALLIKREIN_KININ_SYSTEM_KKS_	REACTOME_DEFECTS_OF_CONTACT_ACTIVATION_SYSTEM_CAS_AND_KALLIKREIN_KININ_SYSTEM_KKS_	15	0.578039	1.59619	0.0258303	0.0725882	0.0434778	1991	tags=33%, list=7%, signal=31%	F9/F2/GP9/KLKB1/F11
WP_BLOOD_CLOTTING_CASCADE	WP_BLOOD_CLOTTING_CASCADE	23	0.50957	1.56325	0.0259259	0.0727708	0.0435871	2064	tags=35%, list=7%, signal=32%	F9/PLG/FGA/F2/KLKB1/F13B/F11/FGB
REACTOME_NITRIC_OXIDE_STIMULATES_GUANYLATE_CYCLASE	REACTOME_NITRIC_OXIDE_STIMULATES_GUANYLATE_CYCLASE	21	-0.526226	-1.60107	0.026087	0.0730496	0.0437542	4879	tags=57%, list=18%, signal=47%	PDE11A/GUCY1B1/PRKG2/PDE5A/GUCY1A1/ITPR1/NOS2/PDE1A/NOS1/PRKG1/KCNMA1/KCNMB1
WP_CLASSICAL_PATHWAY_OF_STEROIDOGENESIS_INCLUDING_DISEASES	WP_CLASSICAL_PATHWAY_OF_STEROIDOGENESIS_INCLUDING_DISEASES	15	-0.586717	-1.61088	0.026087	0.0730496	0.0437542	2610	tags=47%, list=9%, signal=42%	STAR/CYP19A1/CYP11A1/HSD11B1/CYP21A2/HSD17B3/SRD5A2
PID_KIT_PATHWAY	PID_KIT_PATHWAY	52	-0.390486	-1.48444	0.0263158	0.0736034	0.0440859	6791	tags=50%, list=24%, signal=38%	SNAI2/GSK3B/KIT/SHC1/PTEN/MAP4K1/CREBBP/SPRED1/MAP2K1/GAB1/PIK3R1/BCL2/SH2B3/JAK2/GRAP2/CBL/STAT3/PIK3CA/FOXO3/FER/LYN/PTPN11/STAP1/MITF/STAT1/KITLG
KEGG_GNRH_SIGNALING_PATHWAY	KEGG_GNRH_SIGNALING_PATHWAY	100	-0.327251	-1.41258	0.026764	0.0747687	0.0447838	5155	tags=35%, list=19%, signal=29%	MAP2K1/MAPK14/MAPK1/PRKCB/MAP3K2/PLCB1/MMP2/HBEGF/JUN/CACNA1S/MAP3K3/CALML3/SOS2/PLCB4/ADCY3/PLA2G12B/ADCY2/CAMK2D/NRAS/PLD1/MAP3K1/ADCY9/PLA2G5/PLA2G4A/ITPR1/ITPR2/PLA2G4E/CACNA1C/ITPR3/ADCY5/CAMK2A/CALML5/CAMK2B/ADCY7/EGFR
REACTOME_INTERLEUKIN_3_INTERLEUKIN_5_AND_GM_CSF_SIGNALING	REACTOME_INTERLEUKIN_3_INTERLEUKIN_5_AND_GM_CSF_SIGNALING	48	-0.416216	-1.54931	0.0270936	0.0756004	0.045282	6570	tags=48%, list=24%, signal=37%	HCK/SHC1/GAB2/IL5/YES1/PIK3CD/IL2RG/IL5RA/RAPGEF1/PIK3R1/SYK/JAK2/PIK3CB/CBL/JAK1/PIK3CA/LYN/PTPN11/CSF2RA/IL2RA/CSF2/IL2RB/CSF2RB
REACTOME_GPVI_MEDIATED_ACTIVATION_CASCADE	REACTOME_GPVI_MEDIATED_ACTIVATION_CASCADE	35	-0.446442	-1.56642	0.0272727	0.0759214	0.0454742	7864	tags=60%, list=28%, signal=43%	FYN/FCER1G/RHOA/PDPK1/GP6/LCK/CLEC1B/PIK3R6/PIK3R1/SYK/PIK3R5/LCP2/PIK3CB/PDPN/PIK3CA/COL1A1/COL1A2/LYN/PTPN11/MPIG6B/PIK3CG
REACTOME_TRANSPORT_OF_THE_SLBP_DEPENDANT_MATURE_MRNA	REACTOME_TRANSPORT_OF_THE_SLBP_DEPENDANT_MATURE_MRNA	36	-0.448034	-1.57616	0.0272727	0.0759214	0.0454742	9396	tags=53%, list=34%, signal=35%	NUP50/NUP37/SLBP/NUP214/NUP54/EIF4E/POM121/NUP133/NCBP1/TPR/RANBP2/NDC1/NUP188/NUP98/NUP58/NUP205/NUP160/NUP153/NUP155
REACTOME_ACTIVATION_OF_ATR_IN_RESPONSE_TO_REPLICATION_STRESS	REACTOME_ACTIVATION_OF_ATR_IN_RESPONSE_TO_REPLICATION_STRESS	37	-0.438252	-1.55529	0.0275229	0.0764383	0.0457838	7533	tags=43%, list=27%, signal=32%	ATRIP/CDC7/CDC6/RAD1/ATR/CHEK1/RPA1/MCM4/RFC3/RAD9B/MCM6/ORC1/MCM2/MCM10/MCM8/CLSPN
REACTOME_INTERACTIONS_OF_REV_WITH_HOST_CELLULAR_PROTEINS	REACTOME_INTERACTIONS_OF_REV_WITH_HOST_CELLULAR_PROTEINS	37	-0.436647	-1.54959	0.0275229	0.0764383	0.0457838	6685	tags=43%, list=24%, signal=33%	NUP214/NUP54/XPO1/POM121/NUP133/TPR/RANBP2/NDC1/KPNB1/NUP188/NUP98/NUP58/NUP205/NUP160/NUP153/NUP155
REACTOME_CASPASE_ACTIVATION_VIA_EXTRINSIC_APOPTOTIC_SIGNALLING_PATHWAY	REACTOME_CASPASE_ACTIVATION_VIA_EXTRINSIC_APOPTOTIC_SIGNALLING_PATHWAY	26	-0.494897	-1.61375	0.0276008	0.0765649	0.0458597	5380	tags=31%, list=19%, signal=25%	APPL1/TLR4/TNFRSF10A/FASLG/TNFSF10/FAS/TICAM2/UNC5A
WP_ESTROGEN_METABOLISM	WP_ESTROGEN_METABOLISM	18	0.554751	1.5974	0.0276753	0.0766816	0.0459295	5797	tags=50%, list=21%, signal=40%	SULT1E1/SULT1A1/UGT2B7/CYP1A1/COMT/CYP1A2/UGT1A1/ARSD/GSTM1
REACTOME_ACTIVATION_OF_RAC1	REACTOME_ACTIVATION_OF_RAC1	13	-0.615964	-1.62231	0.0278373	0.0768607	0.0460368	4598	tags=69%, list=17%, signal=58%	PAK3/SOS1/PAK1/PAK2/SOS2/PAK6/NCK1/SLIT2/ROBO1
WP_IRINOTECAN_PATHWAY	WP_IRINOTECAN_PATHWAY	13	-0.617017	-1.62508	0.0278373	0.0768607	0.0460368	3291	tags=54%, list=12%, signal=48%	CYP3A4/ABCC1/ABCG2/ABCC2/NPC1/BCHE/CES1
WP_SRF_AND_MIRS_IN_SMOOTH_MUSCLE_DIFFERENTIATION_AND_PROLIFERATION	WP_SRF_AND_MIRS_IN_SMOOTH_MUSCLE_DIFFERENTIATION_AND_PROLIFERATION	10	-0.687525	-1.68291	0.0278373	0.0768607	0.0460368	6942	tags=80%, list=25%, signal=60%	ELK1/MEF2D/MEF2C/CCND2/CAMK2D/MEF2A/KLF4/MYOCD
REACTOME_GABA_B_RECEPTOR_ACTIVATION	REACTOME_GABA_B_RECEPTOR_ACTIVATION	43	-0.414123	-1.53459	0.027907	0.0769635	0.0460984	5539	tags=40%, list=20%, signal=32%	KCNJ16/KCNJ10/GNAI3/GNG10/GNG2/ADCY3/KCNJ2/ADCY2/ADCY9/GNAL/GNG12/KCNJ5/KCNJ3/GNB4/ADCY5/KCNJ12/ADCY7
PID_NFAT_TFPATHWAY	PID_NFAT_TFPATHWAY	45	-0.412724	-1.53662	0.0280374	0.0772332	0.04626	4645	tags=47%, list=17%, signal=39%	FOXP3/IL5/GBP3/ITCH/EGR1/IFNG/JUN/EGR3/NFATC2/EGR2/IKZF1/PTGS2/MAF/FASLG/CXCL8/NFATC3/PTPRK/CD40LG/TNF/IL2RA/CSF2
BIOCARTA_NGF_PATHWAY	BIOCARTA_NGF_PATHWAY	20	-0.542153	-1.62941	0.0281385	0.077332	0.0463191	7501	tags=60%, list=27%, signal=44%	GRB2/CSNK2A1/ELK1/SHC1/MAP2K1/PIK3R1/JUN/PIK3CA/NGF/KLK2/PIK3CG/NGFR
KEGG_MATURITY_ONSET_DIABETES_OF_THE_YOUNG	KEGG_MATURITY_ONSET_DIABETES_OF_THE_YOUNG	23	-0.510482	-1.59262	0.0281385	0.077332	0.0463191	3701	tags=39%, list=13%, signal=34%	PAX6/NR5A2/NEUROG3/BHLHA15/HNF4G/HNF4A/FOXA2/HNF1A/NEUROD1
REACTOME_FOXO_MEDIATED_TRANSCRIPTION	REACTOME_FOXO_MEDIATED_TRANSCRIPTION	65	-0.378374	-1.48531	0.0283688	0.0778745	0.0466441	6786	tags=40%, list=24%, signal=30%	SMAD2/SIN3A/EP300/FOXO4/CREBBP/CITED2/KAT2B/YWHAG/FOXO1/SIRT1/TRIM63/RBL2/PINK1/FASLG/YWHAQ/FOXO3/SOD2/KLF4/AKT3/CAV1/IGFBP1/NR3C1/FBXO32/PLXNA4/PPARGC1A/NPY
KEGG_INOSITOL_PHOSPHATE_METABOLISM	KEGG_INOSITOL_PHOSPHATE_METABOLISM	54	-0.398179	-1.52676	0.028436	0.0779687	0.0467005	6524	tags=44%, list=23%, signal=34%	PIKFYVE/PIP4K2C/PTEN/PLCD4/OCRL/PIK3CD/ALDH6A1/MINPP1/PIP5K1A/ITPKA/PLCB1/PIK3C2A/IMPA2/SYNJ1/PLCB4/PIK3CB/IPMK/PIK3CA/PIP4K2A/PIP5K1B/PLCZ1/IPPK/PIK3CG/PIK3C2G
PID_ANGIOPOIETIN_RECEPTOR_PATHWAY	PID_ANGIOPOIETIN_RECEPTOR_PATHWAY	49	-0.401275	-1.49832	0.0289157	0.0791921	0.0474333	7547	tags=53%, list=27%, signal=39%	NOS3/GRB2/ANGPT1/ELK1/PAK1/SHC1/BMX/FOXO1/MAPK14/MAPK1/PIK3R1/MMP2/ETS1/ELF1/NFKB1/FN1/PIK3CA/RASA1/TEK/PTPN11/NCK1/TNF/ITGB1/ITGA5/AGTR1/FGF2
PID_RETINOIC_ACID_PATHWAY	PID_RETINOIC_ACID_PATHWAY	30	-0.466255	-1.5674	0.0290179	0.0793803	0.047546	7137	tags=47%, list=26%, signal=35%	NCOA1/NCOR2/EP300/NCOA2/CREBBP/KAT2B/NCOA3/MAPK14/MAPK1/RBP1/VDR/NRIP1/RARB/RXRG
REACTOME_DISORDERS_OF_TRANSMEMBRANE_TRANSPORTERS	REACTOME_DISORDERS_OF_TRANSMEMBRANE_TRANSPORTERS	176	-0.291067	-1.35958	0.0293333	0.0801507	0.0480074	6953	tags=34%, list=25%, signal=26%	SLC33A1/DERL1/PSMD1/PSMD10/PSME3/PSMB9/POM121/NUP133/PSMD5/ERLEC1/PSMD11/TPR/SLC17A5/SLC9A6/RANBP2/SLC1A1/PSMA6/NDC1/ERLIN1/ABCA1/SLCO2A1/SLC26A4/NUP188/SLC26A2/NUP98/NUP58/ABCA3/PSMD2/SLC2A9/NUP205/SLC35A3/NUP160/SEL1L/PSMC1/SLC6A2/NUP153/SLC2A1/SLC4A4/NUP155/SLCO1B3/ABCC2/AVPR1A/SLC6A20/SLC9A9/SLC12A6/ABCB11/SLC1A3/SLC26A3/HEPH/SLC5A5/CP/SLC16A1/SLC40A1/SLC34A2/SLC17A8/ABCC9/ABCA12/CFTR/SLC6A14…
WP_EXERCISEINDUCED_CIRCADIAN_REGULATION	WP_EXERCISEINDUCED_CIRCADIAN_REGULATION	47	-0.398363	-1.47688	0.0294118	0.0802724	0.0480804	8257	tags=57%, list=30%, signal=40%	SUMO3/STBD1/VAPA/TOB1/PURA/DNAJA1/CRY2/BTG1/PER1/AZIN1/CRY1/UGP2/NR1D2/PER2/PPP2CB/EIF4G2/ZFR/IDI1/G0S2/ARNTL/CLOCK/NCOA4/HSPA8/QKI/TAB2/NCKAP1/KLF9
PID_TCR_CALCIUM_PATHWAY	PID_TCR_CALCIUM_PATHWAY	28	-0.482692	-1.607	0.0297872	0.0812036	0.0486381	5208	tags=46%, list=19%, signal=38%	PPP3CA/IFNG/JUN/NFATC2/RCAN2/PTGS2/FASLG/AKAP5/NFATC3/RCAN1/CD40LG/IL2RA/CSF2
BIOCARTA_HSP27_PATHWAY	BIOCARTA_HSP27_PATHWAY	14	-0.598402	-1.60661	0.0299145	0.0814441	0.0487822	4048	tags=43%, list=15%, signal=37%	BCL2/FASLG/IL1A/APAF1/TNF/FAS
REACTOME_CAMK_IV_MEDIATED_PHOSPHORYLATION_OF_CREB	REACTOME_CAMK_IV_MEDIATED_PHOSPHORYLATION_OF_CREB	10	-0.684894	-1.67648	0.0299786	0.0814441	0.0487822	5809	tags=60%, list=21%, signal=48%	CREB1/KPNA2/CAMK2D/CAMK4/CAMK2A/CAMK2B
ST_INTERFERON_GAMMA_PATHWAY	ST_INTERFERON_GAMMA_PATHWAY	10	-0.683328	-1.67264	0.0299786	0.0814441	0.0487822	6455	tags=60%, list=23%, signal=46%	IFNGR1/IFNG/JAK2/JAK1/STAT1/REG1A
KEGG_LINOLEIC_ACID_METABOLISM	KEGG_LINOLEIC_ACID_METABOLISM	28	0.482802	1.56049	0.0300752	0.081613	0.0488833	4292	tags=43%, list=15%, signal=36%	CYP2C9/CYP2C8/CYP3A5/PLA2G2F/PLA2G6/PLA2G10/PLA2G4B/CYP1A2/CYP2C19/PLA2G2E/PLA2G1B/CYP3A43
BIOCARTA_CBL_PATHWAY	BIOCARTA_CBL_PATHWAY	12	-0.647564	-1.65949	0.0302376	0.0819598	0.049091	4895	tags=67%, list=18%, signal=55%	PRKCB/SH3KBP1/CSF1R/CBL/PDGFRA/MET/EGF/EGFR
WP_SPHINGOLIPID_METABOLISM_GENERAL_OVERVIEW	WP_SPHINGOLIPID_METABOLISM_GENERAL_OVERVIEW	23	-0.506682	-1.58076	0.030303	0.0820433	0.049141	5254	tags=57%, list=19%, signal=46%	CERS2/KDSR/SPHK1/PLPP3/SGMS1/DEGS1/CERS6/SPTLC1/CERS3/UGT8/SGPP1/SGMS2/SGPP2
WP_PI3KAKTMTOR_VITD3_SIGNALLING	WP_PI3KAKTMTOR_VITD3_SIGNALLING	21	-0.521997	-1.58821	0.0304348	0.0822974	0.0492932	6980	tags=57%, list=25%, signal=43%	IL12A/GSK3B/MTOR/SLC2A3/VDR/LDHA/CD86/MYC/PRKAA2/PIK3CA/CD80/IL10
REACTOME_CRMPS_IN_SEMA3A_SIGNALING	REACTOME_CRMPS_IN_SEMA3A_SIGNALING	16	-0.572019	-1.61158	0.0305011	0.0822974	0.0492932	1767	tags=44%, list=6%, signal=41%	DPYSL2/CDK5R1/NRP1/DPYSL5/SEMA3A/DPYSL3/PLXNA4
WP_OSTEOCLAST_SIGNALING	WP_OSTEOCLAST_SIGNALING	16	-0.565457	-1.59309	0.0305011	0.0822974	0.0492932	6996	tags=62%, list=25%, signal=47%	IFNAR1/AIMP2/TNFRSF11A/IFNB1/CTSK/SPP1/TNFSF11/GPR68/TNFRSF11B/ITGB3
WP_DEVELOPMENT_AND_HETEROGENEITY_OF_THE_ILC_FAMILY	WP_DEVELOPMENT_AND_HETEROGENEITY_OF_THE_ILC_FAMILY	32	-0.445401	-1.52607	0.0307692	0.0829204	0.0496664	2192	tags=62%, list=8%, signal=58%	IL1B/IL12A/IL12B/IL5/IL7/BCL11B/IFNG/IL15/IL33/NFIL3/EOMES/TSLP/GFI1/TNF/RORA/IL6/TOX/AREG/ZBTB16/HNF1A
WP_TCELL_RECEPTOR_AND_COSTIMULATORY_SIGNALING	WP_TCELL_RECEPTOR_AND_COSTIMULATORY_SIGNALING	29	-0.477582	-1.59853	0.030837	0.0829204	0.0496664	7864	tags=52%, list=28%, signal=37%	FYN/CALM2/LCK/GSK3B/PTEN/PPP3CA/PDCD1/NFATC2/NFKB1/RASGRP1/RASA1/CD8A/CSNK1A1/ITK/CD28
WP_TYPE_I_INTERFERON_INDUCTION_AND_SIGNALING_DURING_SARSCOV2_INFECTION	WP_TYPE_I_INTERFERON_INDUCTION_AND_SIGNALING_DURING_SARSCOV2_INFECTION	29	-0.476178	-1.59384	0.030837	0.0829204	0.0496664	6509	tags=48%, list=23%, signal=37%	TRAF3/TRAF6/IKBKG/MAPK14/JUN/CHUK/TLR7/NFKB1/EIF2AK2/JAK1/OAS2/OAS3/STAT1/TREML4
WP_AMPACTIVATED_PROTEIN_KINASE_AMPK_SIGNALING	WP_AMPACTIVATED_PROTEIN_KINASE_AMPK_SIGNALING	66	-0.373253	-1.47002	0.0309524	0.0831363	0.0497957	6047	tags=38%, list=22%, signal=30%	PRKACB/PIK3CD/MTOR/ADRA1B/EEF2K/ACACB/PIK3R1/PLCB1/ACACA/ADRA1A/LEPR/CPT1A/CAB39/ADIPOR2/CCNA2/PIK3CB/PFKFB3/PRKAA2/PIK3CA/HNF4A/PIK3CG/LEP/CCNA1/SLC2A4/ADIPOQ
WP_PHOSPHODIESTERASES_IN_NEURONAL_FUNCTION	WP_PHOSPHODIESTERASES_IN_NEURONAL_FUNCTION	53	-0.393613	-1.50019	0.0310263	0.0832403	0.049858	5073	tags=40%, list=18%, signal=32%	CHRFAM7A/PDE11A/GRIA1/GUCY1B1/PDE3B/ADCY3/ADCY2/PDE5A/PDE3A/PDE6H/PDE4B/ADCY9/GUCY1A1/DRD2/PDE1C/PDE1A/NOS1/ADCY5/CHRNA7/GRIN2A/ADCY7
WP_ENDOTHELIN_PATHWAYS	WP_ENDOTHELIN_PATHWAYS	34	-0.434111	-1.50912	0.031746	0.0850751	0.050957	5155	tags=41%, list=19%, signal=34%	MAP2K1/MAPK1/PLCB1/RAMP1/ADRA1A/CALCRL/ATP2A2/EDN1/CALCA/EDNRA/MYL1/NPY/MYLK/CNN1
REACTOME_SUMOYLATION_OF_SUMOYLATION_PROTEINS	REACTOME_SUMOYLATION_OF_SUMOYLATION_PROTEINS	35	-0.439265	-1.54124	0.0318182	0.0851423	0.0509972	6494	tags=43%, list=23%, signal=33%	NUP214/NUP54/POM121/NUP133/TPR/RANBP2/NDC1/TOPORS/NUP188/NUP98/NUP58/NUP205/NUP160/NUP153/NUP155
REACTOME_EGR2_AND_SOX10_MEDIATED_INITIATION_OF_SCHWANN_CELL_MYELINATION	REACTOME_EGR2_AND_SOX10_MEDIATED_INITIATION_OF_SCHWANN_CELL_MYELINATION	28	-0.479509	-1.59641	0.0319149	0.0851423	0.0509972	3907	tags=39%, list=14%, signal=34%	EGR2/MBP/LAMC1/NAB1/DRP2/UTRN/SCD5/TEAD1/WWTR1/LAMA2/CYP51A1
REACTOME_TIGHT_JUNCTION_INTERACTIONS	REACTOME_TIGHT_JUNCTION_INTERACTIONS	28	-0.469102	-1.56176	0.0319149	0.0851423	0.0509972	2646	tags=25%, list=9%, signal=23%	CLDN1/CLDN18/CLDN10/CLDN16/CLDN17/CLDN19/CLDN8
WP_TLR4_SIGNALING_AND_TOLERANCE	WP_TLR4_SIGNALING_AND_TOLERANCE	28	-0.477149	-1.58855	0.0319149	0.0851423	0.0509972	6509	tags=64%, list=23%, signal=49%	TIRAP/MAP3K7/TBK1/TICAM1/TRAM1/TRAF3/TRAF6/IRAK1/IFNB1/IKBKG/TLR4/CHUK/NFKB1/TAB2/CXCL8/IRAK3/TNF/IL6
REACTOME_ER_TO_GOLGI_ANTEROGRADE_TRANSPORT	REACTOME_ER_TO_GOLGI_ANTEROGRADE_TRANSPORT	155	-0.2957	-1.36902	0.0320856	0.0854404	0.0511758	7696	tags=48%, list=28%, signal=35%	MIA3/YKT6/DCTN5/GOSR2/ARF3/DYNC1I1/KDELR3/SPTA1/CAPZA1/NSF/COPZ2/RAB1A/MIA2/COG6/GOLGB1/TFG/TMED2/TMED10/PPP6C/DYNC1H1/ANKRD28/CD59/TUBB2A/GBF1/ARF4/TUBA4A/USO1/DCTN1/CNIH2/SPTBN4/CNIH1/SEC22C/DYNC1I2/SPTAN1/SEC31A/SEC24B/SEC23IP/TUBA1C/SEC22B/ARCN1/TMED7/CAPZA3/SPTBN2/ANK3/ARFGAP3/COPB2/GRIA1/COPA/COPB1/LMAN1L/CAPZA2/CNIH3/TUBA1B/STX17/LMAN1/SEC24A/CTSC/ANK1/COG5/CD55/SPTBN1/DYNC1LI2/TRAPPC10/TG…
REACTOME_GABA_RECEPTOR_ACTIVATION	REACTOME_GABA_RECEPTOR_ACTIVATION	60	-0.378719	-1.46651	0.0320988	0.0854404	0.0511758	5170	tags=35%, list=19%, signal=29%	KCNJ16/KCNJ10/GNAI3/GNG10/GNG2/GABRB3/ADCY3/KCNJ2/ADCY2/NPTN/ADCY9/GNAL/GNG12/KCNJ5/KCNJ3/GABRA2/GNB4/ADCY5/KCNJ12/GABRB2/ADCY7
REACTOME_MITOTIC_G1_PHASE_AND_G1_S_TRANSITION	REACTOME_MITOTIC_G1_PHASE_AND_G1_S_TRANSITION	149	-0.29539	-1.35782	0.0322581	0.0856719	0.0513145	8349	tags=37%, list=30%, signal=26%	CCNB1/CDKN1B/E2F6/PPP2R2A/PSMD12/LIN9/PPP2R1B/CDC7/CDC6/PCNA/CDKN2C/PSMD1/POLE3/PSMD10/PSME3/PSMB9/LIN52/DHFR/PSMD5/PSMD11/RBL1/PRIM2/RPA1/LIN54/PSMA6/MCM4/PPP2CB/PRIM1/TOP2A/FBXO5/RBL2/RB1/MCM6/ABL1/ORC1/PSMD2/E2F2/MCM2/MCM10/POLA1/CCND2/JAK2/MYC/CCNA2/PSMC1/RRM2/MCM8/TFDP1/LYN/CDKN2A/CCNE2/AKT3/CDK6/CDKN2B/CCNA1
WP_PDGF_PATHWAY	WP_PDGF_PATHWAY	40	-0.431364	-1.56218	0.0322581	0.0856719	0.0513145	8480	tags=55%, list=30%, signal=38%	SOS1/WASL/PDGFA/RHOA/GRB2/ELK1/PAK1/SHC1/MAP2K1/MAPK1/PIK3R1/JUN/CHUK/NFKB1/PDGFRB/JAK1/STAT3/RASA1/MAP3K1/PTPN11/PLA2G4A/STAT1
WP_OLIGODENDROCYTE_SPECIFICATION_AND_DIFFERENTIATION_LEADING_TO_MYELIN_COMPONENTS_FOR_CNS	WP_OLIGODENDROCYTE_SPECIFICATION_AND_DIFFERENTIATION_LEADING_TO_MYELIN_COMPONENTS_FOR_CNS	27	-0.474418	-1.56376	0.0323276	0.0857604	0.0513675	4194	tags=48%, list=15%, signal=41%	LIF/MBP/CXCL2/CNTF/SOX6/SOX5/CXCL1/TNF/SOX9/GLI2/PLP1/IGF1/FGF2
BIOCARTA_ARENRF2_PATHWAY	BIOCARTA_ARENRF2_PATHWAY	20	-0.535813	-1.61036	0.0324675	0.0859336	0.0514712	5809	tags=40%, list=21%, signal=32%	CREB1/MAFG/MAPK14/MAPK1/PRKCB/JUN/NFE2L2/GSTA2
REACTOME_SHC_MEDIATED_CASCADE_FGFR4	REACTOME_SHC_MEDIATED_CASCADE_FGFR4	20	-0.534394	-1.60609	0.0324675	0.0859336	0.0514712	427	tags=25%, list=2%, signal=25%	NRAS/FGF16/FGF2/FGF20/FGF4
REACTOME_TRANSPORT_TO_THE_GOLGI_AND_SUBSEQUENT_MODIFICATION	REACTOME_TRANSPORT_TO_THE_GOLGI_AND_SUBSEQUENT_MODIFICATION	186	-0.289694	-1.35837	0.0325203	0.0859336	0.0514712	8459	tags=48%, list=30%, signal=34%	MIA3/YKT6/DCTN5/GOSR2/ARF3/DYNC1I1/KDELR3/CHST8/FUT3/SPTA1/CAPZA1/NSF/COPZ2/RAB1A/MIA2/COG6/GOLGB1/TFG/TMED2/TMED10/PPP6C/DYNC1H1/ANKRD28/CD59/ST8SIA6/B4GALT1/MGAT5/TUBB2A/GBF1/ARF4/TUBA4A/USO1/DCTN1/CNIH2/SPTBN4/CNIH1/SEC22C/DYNC1I2/SPTAN1/SEC31A/FUT8/SEC24B/SEC23IP/MAN1A2/TUBA1C/SEC22B/ARCN1/TMED7/CAPZA3/SPTBN2/ANK3/ARFGAP3/COPB2/MAN2A1/GRIA1/COPA/COPB1/LMAN1L/MGAT4A/CAPZA2/CNIH3/B4GALT5/MANEA/…
REACTOME_REGULATION_OF_TLR_BY_ENDOGENOUS_LIGAND	REACTOME_REGULATION_OF_TLR_BY_ENDOGENOUS_LIGAND	19	-0.539555	-1.59614	0.032538	0.0859336	0.0514712	3227	tags=42%, list=12%, signal=37%	SFTPD/TLR2/S100A9/S100A8/TLR1/CD36/TLR6/SFTPA1
REACTOME_SYNTHESIS_OF_PIPS_AT_THE_EARLY_ENDOSOME_MEMBRANE	REACTOME_SYNTHESIS_OF_PIPS_AT_THE_EARLY_ENDOSOME_MEMBRANE	16	-0.563629	-1.58794	0.0326797	0.0862119	0.0516379	7187	tags=62%, list=26%, signal=46%	INPP4B/PI4K2B/PIK3C3/PIKFYVE/INPP5F/MTMR2/PIK3C2A/PIK3R4/MTMR12/MTM1
REACTOME_DNA_STRAND_ELONGATION	REACTOME_DNA_STRAND_ELONGATION	32	-0.439417	-1.50557	0.032967	0.0868731	0.0520339	6318	tags=44%, list=23%, signal=34%	PCNA/POLD3/PRIM2/RPA1/GINS1/MCM4/PRIM1/RFC3/MCM6/GINS4/MCM2/POLA1/RFC1/MCM8
REACTOME_G1_S_SPECIFIC_TRANSCRIPTION	REACTOME_G1_S_SPECIFIC_TRANSCRIPTION	29	-0.46202	-1.54645	0.0330396	0.0869677	0.0520906	8751	tags=55%, list=31%, signal=38%	CDK1/E2F6/LIN9/CDC6/PCNA/LIN52/DHFR/RBL1/LIN54/FBXO5/RBL2/ORC1/POLA1/RRM2/TFDP1/CCNA1
REACTOME_ARACHIDONIC_ACID_METABOLISM	REACTOME_ARACHIDONIC_ACID_METABOLISM	59	0.384302	1.47373	0.033557	0.088176	0.0528143	3252	tags=25%, list=12%, signal=23%	CYP2C9/CYP2C8/CYP4F2/CYP4F8/CYP4A22/CYP1A1/FAAH/CYP4A11/CYP4F22/GPX2/LTC4S/CYP1A2/CYP2C19/GPX4/DPEP2
REACTOME_SIGNALING_BY_ERBB2	REACTOME_SIGNALING_BY_ERBB2	50	-0.387522	-1.45731	0.0335731	0.088176	0.0528143	6564	tags=42%, list=24%, signal=32%	SHC1/HSP90AA1/CUL5/USP8/ERBIN/YES1/KRAS/GAB1/PIK3R1/HBEGF/DIAPH1/PTPN12/BTC/PIK3CA/NRAS/NRG3/AKT3/NRG1/EGF/EGFR/EREG
WP_PPAR_SIGNALING_PATHWAY	WP_PPAR_SIGNALING_PATHWAY	67	-0.365043	-1.43694	0.0338983	0.0889314	0.0532668	4289	tags=33%, list=15%, signal=28%	SLC27A6/CPT1A/EHHADH/ACSL4/ACADM/PPARA/SCD/APOA2/MMP1/ACOX2/ACSL6/ILK/RXRG/OLR1/LPL/ME1/FABP1/PLIN1/CD36/SORBS1/ADIPOQ/FABP7
REACTOME_PD_1_SIGNALING	REACTOME_PD_1_SIGNALING	14	-0.592996	-1.5921	0.034188	0.0895923	0.0536626	7364	tags=79%, list=26%, signal=58%	LCK/CD247/CD4/CD3E/PDCD1/TRAV19/CD3G/PTPN11/CD274/TRAV29DV5/PDCD1LG2
REACTOME_THYROXINE_BIOSYNTHESIS	REACTOME_THYROXINE_BIOSYNTHESIS	10	-0.672552	-1.64627	0.0342612	0.089685	0.0537181	4282	tags=50%, list=15%, signal=42%	DIO3/DIO2/SLC5A5/TSHB/TPO
ST_GA13_PATHWAY	ST_GA13_PATHWAY	37	-0.430539	-1.52791	0.0344037	0.0898592	0.0538225	4312	tags=30%, list=15%, signal=25%	ROCK2/BCL2/NFKB1/PIK3CB/GNA13/RDX/PLD1/MAP3K1/ROCK1/AKT3/PI3
WP_PHOTODYNAMIC_THERAPYINDUCED_HIF1_SURVIVAL_SIGNALING	WP_PHOTODYNAMIC_THERAPYINDUCED_HIF1_SURVIVAL_SIGNALING	37	-0.433054	-1.53684	0.0344037	0.0898592	0.0538225	5178	tags=46%, list=19%, signal=37%	EGLN1/ARNT/MCL1/SLC2A3/LDHA/SERPINE1/PTGS2/SLC2A1/PGK1/TGFB3/TGFA/EDN1/PMAIP1/HIF1A/NOS2/IGFBP1/SLC16A1
BIOCARTA_CELL2CELL_PATHWAY	BIOCARTA_CELL2CELL_PATHWAY	12	-0.64244	-1.64636	0.0345572	0.0900895	0.0539604	6167	tags=67%, list=22%, signal=52%	PECAM1/CTNNB1/LRRTM2/VCL/ACTN1/ACTN2/CTNNA3/CTNNA2
KEGG_GLYCOLYSIS_GLUCONEOGENESIS	KEGG_GLYCOLYSIS_GLUCONEOGENESIS	60	-0.37197	-1.44038	0.0345679	0.0900895	0.0539604	5642	tags=33%, list=20%, signal=27%	ALDH3A2/PFKM/ALDH9A1/PFKP/PGM2/LDHA/BPGM/DLAT/PGM1/PGAM1/HK2/PGK1/ALDH1B1/LDHAL6B/PGAM4/ADH1B/ALDH1A3/PDHA2/ALDH3A1/ADH7
PID_PS1_PATHWAY	PID_PS1_PATHWAY	45	-0.409957	-1.52632	0.0350467	0.0911369	0.0545878	7616	tags=49%, list=27%, signal=36%	NOTCH1/CSNK2A1/FZD1/DKK2/GSK3B/NCSTN/FBXW11/LRP6/CREBBP/CTNNB1/DKK1/DTX1/MAPK1/JUN/NEDD4/APC/MYC/DLL1/CSNK1A1/WIF1/NKD1/HNF1A
REACTOME_GLYCOSPHINGOLIPID_METABOLISM	REACTOME_GLYCOSPHINGOLIPID_METABOLISM	45	-0.40747	-1.51706	0.0350467	0.0911369	0.0545878	7211	tags=47%, list=26%, signal=35%	NEU4/UGCG/ESYT3/SUMF2/GLB1/ESYT1/NEU1/PSAP/CERK/GALC/GBA/ARSK/ARSI/STS/ARSB/ESYT2/UGT8/B4GALNT1/ARSF/NEU2/ARSJ
REACTOME_G_ALPHA_S_SIGNALLING_EVENTS	REACTOME_G_ALPHA_S_SIGNALLING_EVENTS	425	0.252413	1.24937	0.0355556	0.0923587	0.0553196	8174	tags=40%, list=29%, signal=28%	OR1N2/AVP/OR5M11/OR6C2/GHRHR/OR6B3/OR7D2/OR13A1/OR2A14/OR1G1/OR2H1/SCT/GIPR/PDE1B/REEP6/PTH/OR2K2/VIPR1/OR9K2/OR2AE1/OR52E8/OR3A2/LHB/OR52L1/OR6S1/OR2B6/PDE4C/OR6B2/P2RY11/PDE10A/OR5P3/OR2A25/OR1E1/OR10H5/CRHR2/OR5C1/OR8A1/TAAR5/OR1Q1/OR3A3/OR56A4/OR2C3/OR1N1/CRH/OR56A1/INSL3/OR2H2/OR13J1/GNG8/SRC/RXFP2/OR11A1/GNB3/OR7G3/OR5A1/GNAT3/PTH1R/OR2A12/RAMP2/OR1K1/GPHA2/OR10K2/OR52A1/OR4E1/OR1I1/OR9G4/O…
WP_PATHWAYS_AFFECTED_IN_ADENOID_CYSTIC_CARCINOMA	WP_PATHWAYS_AFFECTED_IN_ADENOID_CYSTIC_CARCINOMA	64	-0.373672	-1.46599	0.0358852	0.0931128	0.0557713	8168	tags=55%, list=29%, signal=39%	KMT2C/MGA/KDM6A/ARID1A/NOTCH1/ARID4B/SETD2/BCOR/MYBL1/MORF4L1/PTEN/CHEK1/EP300/NCOR1/ERBIN/CREBBP/KAT6A/BCORL1/UHRF1/NSD1/ATRX/TLK1/BRCA1/ATM/NFIB/SMARCA2/MYC/SMC1A/ARID5B/PIK3CA/FOXO3/JMJD1C/PRKDC/FOXP2/FGF16
REACTOME_ADENYLATE_CYCLASE_INHIBITORY_PATHWAY	REACTOME_ADENYLATE_CYCLASE_INHIBITORY_PATHWAY	14	-0.583965	-1.56785	0.0363248	0.0940475	0.0563311	4916	tags=50%, list=18%, signal=41%	GNAI3/ADCY3/ADCY2/ADCY9/GNAL/ADCY5/ADCY7
REACTOME_YAP1_AND_WWTR1_TAZ_STIMULATED_GENE_EXPRESSION	REACTOME_YAP1_AND_WWTR1_TAZ_STIMULATED_GENE_EXPRESSION	14	-0.587563	-1.57751	0.0363248	0.0940475	0.0563311	5775	tags=71%, list=21%, signal=57%	TBX5/KAT2B/RUNX2/TEAD4/CCN2/HIPK2/HIPK1/TEAD1/WWTR1/GATA4
KEGG_SPHINGOLIPID_METABOLISM	KEGG_SPHINGOLIPID_METABOLISM	39	-0.410044	-1.48068	0.0366133	0.0944453	0.0565694	7211	tags=51%, list=26%, signal=38%	NEU4/UGCG/GLB1/NEU1/CERK/GALC/ACER3/GBA/KDSR/SPHK1/ACER2/PLPP3/SGMS1/DEGS1/SPTLC1/UGT8/SGPP1/SGMS2/SGPP2/NEU2
PID_RET_PATHWAY	PID_RET_PATHWAY	39	-0.412971	-1.49125	0.0366133	0.0944453	0.0565694	7883	tags=49%, list=28%, signal=35%	IRS2/RHOA/GRB2/IRS1/RET/SHC1/DOK5/RAP1A/CREB1/MAPK1/GAB1/PIK3R1/JUN/PIK3CA/RASA1/PTPN11/NCK1/GDNF/DOK6
WP_G13_SIGNALING_PATHWAY	WP_G13_SIGNALING_PATHWAY	39	-0.417527	-1.5077	0.0366133	0.0944453	0.0565694	8380	tags=62%, list=30%, signal=43%	RPS6KB1/WASL/MAP3K4/WAS/CALM2/RHOA/SH3RF1/CIT/PIK3CD/PPP1CB/CYFIP1/ROCK2/DIAPH1/RHPN2/PIK3CB/GNA13/PIK3CA/MYBPH/PIP4K2A/IQGAP1/ROCK1/CFL2/MYL1/IQGAP2
REACTOME_INSULIN_PROCESSING	REACTOME_INSULIN_PROCESSING	27	-0.471052	-1.55266	0.0366379	0.0944453	0.0565694	7000	tags=63%, list=25%, signal=47%	PCSK2/EXOC4/SLC30A5/MYRIP/EXOC6/ERO1A/EXOC2/SLC30A7/EXOC8/SLC30A6/KIF5B/EXOC5/RAB27A/CPE/MYO5A/PCSK1/SLC30A8
REACTOME_CARBOXYTERMINAL_POST_TRANSLATIONAL_MODIFICATIONS_OF_TUBULIN	REACTOME_CARBOXYTERMINAL_POST_TRANSLATIONAL_MODIFICATIONS_OF_TUBULIN	43	0.420022	1.49422	0.0367133	0.0945367	0.0566242	2939	tags=21%, list=11%, signal=19%	TUBA3C/TUBA3E/TTLL3/TPGS1/TUBB8/TUBA8/TTLL13P/TTLL9/AGBL2
REACTOME_CD209_DC_SIGN_SIGNALING	REACTOME_CD209_DC_SIGN_SIGNALING	21	-0.517509	-1.57455	0.0369565	0.0949566	0.0568757	6770	tags=57%, list=24%, signal=43%	PAK1/EP300/PRKACB/RPS6KA5/CREBBP/KRAS/PAK2/NFKB1/ICAM3/NRAS/LYN/CD209
REACTOME_CONSTITUTIVE_SIGNALING_BY_EGFRVIII	REACTOME_CONSTITUTIVE_SIGNALING_BY_EGFRVIII	15	-0.573944	-1.57581	0.0369565	0.0949566	0.0568757	6564	tags=73%, list=24%, signal=56%	GRB2/SHC1/HSP90AA1/KRAS/GAB1/PIK3R1/CBL/PIK3CA/NRAS/EGF/EGFR
REACTOME_ACTIVATION_OF_NMDA_RECEPTORS_AND_POSTSYNAPTIC_EVENTS	REACTOME_ACTIVATION_OF_NMDA_RECEPTORS_AND_POSTSYNAPTIC_EVENTS	94	-0.324025	-1.38065	0.037037	0.0949575	0.0568762	6583	tags=40%, list=24%, signal=31%	PRKAG2/TUBB2A/RASGRF2/TUBA4A/RPS6KA2/PRKACB/CREB1/KRAS/DLG1/PRKAR1A/TUBA1C/MAPK1/GRIN3A/RASGRF1/GRIA1/DLG2/GRIA2/KPNA2/PRKAR2A/KIF17/PPM1E/TUBA1B/PRKAR2B/CAMK2D/PRKAA2/NRAS/RPS6KA3/TUBB6/ACTN2/CAMK4/GRIA3/NBEA/CAMK2A/NRG1/CAMK2B/GRIN2A/NEFL/TUBAL3
WP_ALZHEIMERS_DISEASE	WP_ALZHEIMERS_DISEASE	106	-0.314927	-1.37135	0.037037	0.0949575	0.0568762	5208	tags=29%, list=19%, signal=24%	PPP3CA/MAPK1/PLCB1/CACNA1S/CALML3/CASP7/LRP1/PPP3R2/PLCB4/MIR34C/APAF1/CAPN2/ATP2A2/ATF6/APP/BACE1/TNF/CDK5R1/ITPR1/ITPR2/FAS/SNCA/CACNA1C/MME/ITPR3/NOS1/ADAM17/LPL/MIR30C2/CALML5/GRIN2A
REACTOME_SIGNALING_BY_TGFB_FAMILY_MEMBERS	REACTOME_SIGNALING_BY_TGFB_FAMILY_MEMBERS	102	-0.32009	-1.38125	0.0371287	0.0950896	0.0569553	8361	tags=47%, list=30%, signal=33%	SKIL/SMURF1/CCNT1/SKI/CDK8/SMAD4/SNW1/ZFYVE9/PARP1/RHOA/SMAD5/BMPR1A/ARHGEF18/NCOR2/SMAD2/SMURF2/XPO1/PARD3/PPM1A/INHBB/AMHR2/CCNC/RBL1/NCOR1/UCHL5/PPP1CB/STRAP/RNF111/PMEPA1/USP9X/SERPINE1/BMPR2/MYC/CBL/ACVR1C/TFDP1/FSTL1/TGFBR1/TGFBR2/BMPR1B/WWTR1/CCNK/SMAD1/GREM2/INHBA/CDKN2B/NOG/CHRDL1
BIOCARTA_SM_PATHWAY	BIOCARTA_SM_PATHWAY	14	0.580767	1.56411	0.0374532	0.0958171	0.057391	10015	tags=86%, list=36%, signal=55%	SNRNP70/SNRPF/U2AF1/SNRPD2/SNRPA/SNRPE/SNRPD3/SNRPA1/SRSF2/SNRPG/SNRPB/SNRPD1
REACTOME_EXPORT_OF_VIRAL_RIBONUCLEOPROTEINS_FROM_NUCLEUS	REACTOME_EXPORT_OF_VIRAL_RIBONUCLEOPROTEINS_FROM_NUCLEUS	33	-0.433684	-1.49698	0.0375276	0.0959039	0.057443	6685	tags=58%, list=24%, signal=44%	SEH1L/RAN/NUP50/NUP37/NUP214/NUP54/XPO1/POM121/NUP133/TPR/RANBP2/NDC1/NUP188/NUP98/NUP58/NUP205/NUP160/NUP153/NUP155
WP_INTERFERON_TYPE_I_SIGNALING_PATHWAYS	WP_INTERFERON_TYPE_I_SIGNALING_PATHWAYS	54	-0.37727	-1.44659	0.0379147	0.0967654	0.0579591	8571	tags=63%, list=31%, signal=44%	MAPKAP1/SOCS1/RPS6KB1/EIF4B/RPTOR/IFNAR1/IFNAR2/IRS2/FYN/MAP2K6/LCK/IRS1/EIF4E/GAB2/RAP1A/RPS6KA5/PIK3CD/MTOR/PIAS3/CREB1/RAPGEF1/MAPK14/PIK3R1/PIAS1/SOCS3/REL/STAT4/CBL/JAK1/STAT3/MAP3K1/PTPN11/STAT1/PTPRC
PID_RAS_PATHWAY	PID_RAS_PATHWAY	30	-0.449475	-1.51099	0.0379464	0.0967654	0.0579591	6407	tags=43%, list=23%, signal=33%	RASGRF2/KRAS/NF1/PRKCB/RASGRF1/RASGRP2/SOS2/RASGRP1/RASGRP4/RASA1/NRAS/RASAL1/CAMK2B
KEGG_PPAR_SIGNALING_PATHWAY	KEGG_PPAR_SIGNALING_PATHWAY	69	-0.366979	-1.44611	0.0380048	0.09681	0.0579857	4289	tags=33%, list=15%, signal=28%	SLC27A6/CPT1A/EHHADH/ACSL4/ACADM/PPARA/SCD/APOA2/MMP1/SCD5/ACOX2/ACSL6/ILK/RXRG/OLR1/LPL/ME1/FABP1/PLIN1/CD36/SORBS1/ADIPOQ/FABP7
WP_22Q112_DELETION_SYNDROME	WP_22Q112_DELETION_SYNDROME	92	0.340585	1.40119	0.0387858	0.0986935	0.0591139	6104	tags=41%, list=22%, signal=32%	GGT2/TBX1/LINC00896/P2RX6/CCDC188/AIFM3/SLC7A4/ARVCF/LINC01637/GP9/SHH/CYP26A1/COMT/TMEM191A/TRMT2A/TUBA3FP/LZTR1/DGCR6/TXNRD2/SLC25A1/DGCR6L/LRRC74B/DGCR5/ALDH4A1/THAP7/MRPL40/ZNF74/RTL10/ESS2/TSKS/HES1/ALDH1A2/ZDHHC8/DGCR8/EMC10/GNB1L/HIC2/SEPTIN5
KEGG_NICOTINATE_AND_NICOTINAMIDE_METABOLISM	KEGG_NICOTINATE_AND_NICOTINAMIDE_METABOLISM	24	-0.490232	-1.55371	0.0388769	0.098819	0.0591891	6434	tags=54%, list=23%, signal=42%	PNP/ENPP1/BST1/NMNAT2/NNT/NT5C2/NT5C1A/NT5C1B/NAMPT/CD38/ENPP3/NT5E/AOX1
BIOCARTA_BCELLSURVIVAL_PATHWAY	BIOCARTA_BCELLSURVIVAL_PATHWAY	15	-0.571213	-1.56831	0.0391304	0.0991399	0.0593813	6910	tags=53%, list=25%, signal=40%	CCT4/XIAP/MTOR/PIK3R1/CASP7/PIK3CA/ITGB1/PIK3CG
REACTOME_THE_NLRP3_INFLAMMASOME	REACTOME_THE_NLRP3_INFLAMMASOME	15	-0.567593	-1.55837	0.0391304	0.0991399	0.0593813	3590	tags=40%, list=13%, signal=35%	NFKB1/PANX1/NLRP3/APP/P2RX7/MEFV
WP_TRANSCRIPTION_COFACTORS_SKI_AND_SKIL_PROTEIN_PARTNERS	WP_TRANSCRIPTION_COFACTORS_SKI_AND_SKIL_PROTEIN_PARTNERS	18	-0.537393	-1.55788	0.0391304	0.0991399	0.0593813	8361	tags=61%, list=30%, signal=43%	SKIL/SKI/SIN3A/LATS1/NF1/SATB2/PRMT5/STK3/TEAD4/TEAD1/LATS2
PID_INSULIN_PATHWAY	PID_INSULIN_PATHWAY	44	-0.403261	-1.5007	0.0391705	0.0991399	0.0593813	8504	tags=57%, list=31%, signal=40%	EXOC4/SOS1/PTPRA/RPS6KB1/GRB2/PDPK1/IRS1/PTPN1/EXOC6/SHC1/EXOC2/RAPGEF1/PRKCI/PIK3R1/CBL/EXOC5/PIK3CA/RASA1/FOXO3/PTPN11/NCK1/SGK1/CAV1/F2RL2/SORBS1
REACTOME_HS_GAG_DEGRADATION	REACTOME_HS_GAG_DEGRADATION	22	-0.507764	-1.55495	0.0393873	0.0994245	0.0595518	1274	tags=23%, list=5%, signal=22%	HSPG2/GPC6/HPSE/GPC5/HPSE2
WP_COMPLEMENT_ACTIVATION	WP_COMPLEMENT_ACTIVATION	22	-0.50801	-1.5557	0.0393873	0.0994245	0.0595518	3838	tags=45%, list=14%, signal=39%	C3/C1QC/C1R/CD55/C6/C1S/MASP1/C4B/C4A/C7
REACTOME_ANTIGEN_PROCESSING_CROSS_PRESENTATION	REACTOME_ANTIGEN_PROCESSING_CROSS_PRESENTATION	93	-0.320615	-1.36193	0.0394089	0.0994245	0.0595518	6920	tags=34%, list=25%, signal=26%	SNAP23/PSMD1/PSMD10/PSME3/PSMB9/PSMD5/PSMD11/CTSL/NCF1/ITGB5/PSMA6/IKBKG/SEC22B/TLR4/CTSS/B2M/BTK/TAP2/MRC2/PSMD2/CHUK/PSMC1/TLR2/CTSV/ITGAV/CYBB/NCF2/TAP1/MRC1/TLR1/CD36/TLR6
KEGG_HISTIDINE_METABOLISM	KEGG_HISTIDINE_METABOLISM	29	-0.445069	-1.48971	0.0396476	0.0997082	0.0597217	2432	tags=55%, list=9%, signal=50%	LCMT2/ALDH7A1/HAL/DDC/ALDH2/UROC1/ASPA/AOC1/ALDH3A2/ALDH9A1/AMDHD1/ALDH1B1/HDC/ALDH1A3/MAOB/ALDH3A1
REACTOME_DOWNREGULATION_OF_ERBB2_SIGNALING	REACTOME_DOWNREGULATION_OF_ERBB2_SIGNALING	29	-0.443913	-1.48584	0.0396476	0.0997082	0.0597217	6479	tags=45%, list=23%, signal=34%	HSP90AA1/CUL5/USP8/ERBIN/HBEGF/PTPN12/BTC/NRG3/AKT3/NRG1/EGF/EGFR/EREG
REACTOME_DOWNSTREAM_SIGNAL_TRANSDUCTION	REACTOME_DOWNSTREAM_SIGNAL_TRANSDUCTION	29	-0.441627	-1.47819	0.0396476	0.0997082	0.0597217	5708	tags=45%, list=20%, signal=36%	KRAS/RAPGEF1/PIK3R1/PIK3CB/PDGFRB/PDGFRA/STAT3/PIK3CA/RASA1/NRAS/PTPN11/NCK1/STAT1
BIOCARTA_MONOCYTE_PATHWAY	BIOCARTA_MONOCYTE_PATHWAY	11	-0.650427	-1.64023	0.039916	0.10017	0.0599986	6772	tags=82%, list=24%, signal=62%	SELP/ITGAM/PECAM1/ITGB2/ITGAL/ICAM1/CD44/ITGB1/ITGA4
REACTOME_DERMATAN_SULFATE_BIOSYNTHESIS	REACTOME_DERMATAN_SULFATE_BIOSYNTHESIS	11	-0.653917	-1.64903	0.039916	0.10017	0.0599986	4643	tags=55%, list=17%, signal=45%	CSPG5/NCAN/DSEL/DSE/DCN/VCAN
WP_MATRIX_METALLOPROTEINASES	WP_MATRIX_METALLOPROTEINASES	30	-0.439527	-1.47755	0.0401786	0.100723	0.0603294	5395	tags=50%, list=19%, signal=40%	MMP10/MMP11/MMP14/TCF20/MMP2/MMP12/MMP25/MMP7/TIMP2/MMP1/MMP16/TNF/MMP3/TIMP3/MMP8
REACTOME_PLATELET_CALCIUM_HOMEOSTASIS	REACTOME_PLATELET_CALCIUM_HOMEOSTASIS	28	-0.463123	-1.54185	0.0404255	0.101128	0.060572	2873	tags=36%, list=10%, signal=32%	STIM1/ATP2A2/ATP2B4/ITPR1/ITPR2/SLC8A1/ITPR3/P2RX7/SLC8A3/P2RX1
ST_GRANULE_CELL_SURVIVAL_PATHWAY	ST_GRANULE_CELL_SURVIVAL_PATHWAY	28	-0.462341	-1.53925	0.0404255	0.101128	0.060572	6739	tags=71%, list=24%, signal=54%	ASAH1/MAPK8/MAP2K4/MAPK9/ITPKB/PARP1/DAG1/CERK/GNAQ/CREB1/MAPK1/EPHB2/ITPKA/JUN/APC/CXCR2/CXCL2/MAPK8IP2/CREB5/ADCYAP1
WP_MELANOMA	WP_MELANOMA	68	-0.354905	-1.40241	0.0404762	0.101148	0.0605839	6942	tags=44%, list=25%, signal=33%	GRB2/CDH1/ELK1/PAK1/CALML4/KIT/PTEN/PIK3CD/CREB1/KRAS/NF1/MAP2K1/MAPK1/PIK3R1/RB1/POLK/CALML3/SOS2/ETS1/E2F2/PIK3CB/VCL/PIK3CA/NRAS/CDKN2A/MITF/AKT3/CDK6/CALML5/GRIN2A
REACTOME_FATTY_ACIDS	REACTOME_FATTY_ACIDS	15	0.553203	1.52761	0.0405904	0.101239	0.0606388	1692	tags=47%, list=6%, signal=44%	CYP4F2/CYP4F12/CYP4F8/CYP4A22/CYP4A11/CYP2D6/CYP4F22
REACTOME_GOLGI_CISTERNAE_PERICENTRIOLAR_STACK_REORGANIZATION	REACTOME_GOLGI_CISTERNAE_PERICENTRIOLAR_STACK_REORGANIZATION	14	-0.579918	-1.55698	0.0405983	0.101239	0.0606388	9024	tags=71%, list=32%, signal=48%	GOLGA2/CDK1/CCNB2/GORASP2/CCNB1/RAB1A/USO1/BLZF1/MAPK1/PLK1
REACTOME_ACETYLCHOLINE_REGULATES_INSULIN_SECRETION	REACTOME_ACETYLCHOLINE_REGULATES_INSULIN_SECRETION	10	-0.66094	-1.61784	0.0406852	0.101349	0.0607047	5924	tags=40%, list=21%, signal=32%	GNAQ/PLCB1/GNA14/CHRM3
WP_P38_MAPK_SIGNALING_PATHWAY	WP_P38_MAPK_SIGNALING_PATHWAY	34	-0.430463	-1.49644	0.0408163	0.101478	0.0607818	7662	tags=50%, list=28%, signal=36%	MAP2K6/GRB2/ELK1/MEF2D/SHC1/ATF2/MAP3K9/RPS6KA5/CREB1/MAPK14/RASGRF1/MYC/TGFBR1/MAP3K1/PLA2G4A/STAT1/TGFB2
REACTOME_ANTIGEN_PROCESSING_UBIQUITINATION_PROTEASOME_DEGRADATION	REACTOME_ANTIGEN_PROCESSING_UBIQUITINATION_PROTEASOME_DEGRADATION	308	-0.250165	-1.25152	0.0409357	0.101478	0.0607818	8334	tags=39%, list=30%, signal=28%	SMURF1/FBXL5/UBE2U/HECTD2/FBXO4/RNF115/HERC4/AREL1/PSMD12/PSME4/UBE2W/ASB7/RNF123/PSMA8/UBE2Z/TRIM32/UBE2J1/ZNRF2/FBXL4/SH3RF1/SPSB1/UBE2H/CDC23/HECW2/TRAF7/HACE1/HERC2/GAN/BTBD1/UBE2A/RNF213/UBA6/PJA1/PSMD1/PRKN/SMURF2/PSMD10/PSME3/PSMB9/TRIM21/KCTD7/NPEPPS/KLHL2/FBXL13/UBE2V1/FBXW2/PSMD5/PSMD11/FBXW11/CUL5/CUL3/UBE3A/KLHL42/RLIM/DCAF1/PSMA6/CUL2/TRIM36/HERC1/UBE2Q2/RNF6/TRIM63/UBE4A/SIAH2/HUWE1…
BIOCARTA_ERK_PATHWAY	BIOCARTA_ERK_PATHWAY	27	-0.468866	-1.54546	0.0409483	0.101478	0.0607818	6942	tags=56%, list=25%, signal=42%	GRB2/ELK1/SHC1/RPS6KA5/IGF1R/MAP2K1/MAPK1/MYC/PDGFRA/STAT3/NGF/KLK2/ITGB1/NGFR/EGFR
BIOCARTA_EIF4_PATHWAY	BIOCARTA_EIF4_PATHWAY	24	-0.488103	-1.54696	0.0410367	0.101478	0.0607818	8380	tags=67%, list=30%, signal=47%	RPS6KB1/EIF4G3/PDPK1/IRS1/EIF4E/PTEN/PDK2/MTOR/MAPK14/MAPK1/PRKCB/EIF4G2/PIK3R1/EIF4G1/PIK3CA/GHR
BIOCARTA_LECTIN_PATHWAY	BIOCARTA_LECTIN_PATHWAY	12	-0.630531	-1.61584	0.0410367	0.101478	0.0607818	3838	tags=58%, list=14%, signal=50%	C5/C3/C6/MASP1/C4B/C4A/C7
BIOCARTA_STRESS_PATHWAY	BIOCARTA_STRESS_PATHWAY	24	-0.486863	-1.54303	0.0410367	0.101478	0.0607818	5848	tags=71%, list=21%, signal=56%	CRADD/TNFRSF1A/RIPK1/CASP2/MAPK8/TANK/MAP2K4/MAP2K6/MAP3K14/IKBKG/MAPK14/JUN/ATF1/CHUK/NFKB1/MAP3K1/TNF
WP_SPHINGOLIPID_METABOLISM_INTEGRATED_PATHWAY	WP_SPHINGOLIPID_METABOLISM_INTEGRATED_PATHWAY	24	-0.486379	-1.5415	0.0410367	0.101478	0.0607818	5254	tags=54%, list=19%, signal=44%	CERS2/KDSR/SPHK1/PLPP3/SGMS1/DEGS1/CERS6/SPTLC1/CERS3/UGT8/SGPP1/SGMS2/SGPP2
REACTOME_PI_3K_CASCADE_FGFR4	REACTOME_PI_3K_CASCADE_FGFR4	20	-0.527038	-1.58398	0.0411255	0.101592	0.0608498	2810	tags=45%, list=10%, signal=40%	FGF9/GAB1/PIK3R1/PIK3CA/PTPN11/FGF16/FGF2/FGF20/FGF4
WP_LEPTIN_INSULIN_OVERLAP	WP_LEPTIN_INSULIN_OVERLAP	17	-0.544923	-1.56476	0.0412148	0.101666	0.0608944	4171	tags=41%, list=15%, signal=35%	LEPR/SOCS3/JAK2/STAT3/IRS4/PIK3CG/LEP
REACTOME_INTERACTIONS_OF_VPR_WITH_HOST_CELLULAR_PROTEINS	REACTOME_INTERACTIONS_OF_VPR_WITH_HOST_CELLULAR_PROTEINS	37	-0.426508	-1.51361	0.0412844	0.101666	0.0608944	8217	tags=49%, list=29%, signal=34%	NUP214/NUP54/HMGA1/POM121/NUP133/KPNA1/TPR/PSIP1/SLC25A5/RANBP2/NDC1/NUP188/NUP98/NUP58/NUP205/NUP160/NUP153/NUP155
WP_FACTORS_AND_PATHWAYS_AFFECTING_INSULINLIKE_GROWTH_FACTOR_IGF1AKT_SIGNALING	WP_FACTORS_AND_PATHWAYS_AFFECTING_INSULINLIKE_GROWTH_FACTOR_IGF1AKT_SIGNALING	37	-0.424231	-1.50553	0.0412844	0.101666	0.0608944	8571	tags=65%, list=31%, signal=45%	MAPKAP1/RPS6KB1/WASL/RPTOR/RICTOR/IRS1/JKAMP/SMAD2/GSK3B/EIF4E/PTEN/IGF1R/MTOR/TRIM63/NFKB1/TNFSF9/PLD1/ILK/FBXO32/ITGB1/PIK3CG/IGFBP5/IGF1/PPARGC1A
REACTOME_RAB_GEFS_EXCHANGE_GTP_FOR_GDP_ON_RABS	REACTOME_RAB_GEFS_EXCHANGE_GTP_FOR_GDP_ON_RABS	90	-0.321502	-1.35709	0.0413625	0.101712	0.0609217	8849	tags=53%, list=32%, signal=37%	RAB5A/RIN3/DENND6A/RAB35/GDI2/DENND1C/RAB3IL1/RAB39B/DENND1A/DENND1B/DENND4A/RAB1A/ALS2/CCZ1B/RAB6B/RAB7A/RAB5C/RAB8B/RAB3GAP2/RAB14/RAB6A/TRAPPC11/ANKRD27/RAB3GAP1/RAB10/RAB18/RAB27B/GAPVD1/DENND5A/SBF2/TRAPPC8/RGP1/DENND5B/RAB7B/CHML/DENND4C/DENND2B/CHM/RIC1/TRAPPC10/RAB27A/RAB31/RAB38/RIN2/AKT3/DENND2C/RAB9B/RAB39A
REACTOME_PI_METABOLISM	REACTOME_PI_METABOLISM	84	-0.340408	-1.40573	0.0414634	0.101712	0.0609217	8451	tags=50%, list=30%, signal=35%	INPP4B/PITPNB/ARF3/MTMR1/MTMR9/PTPN13/PLEKHA3/PLEKHA8/SYNJ2/TNFAIP8/PI4K2B/PIK3C3/RAB14/PIKFYVE/PIP4K2C/PTEN/OCRL/PIK3R6/PLEKHA4/PLEKHA2/PIK3CD/PLEKHA1/INPP5F/BMX/MTMR2/PIP5K1A/PIK3R1/SBF2/PIK3C2A/MTMR6/PIK3R4/SYNJ1/PIK3R5/PIK3CB/MTMR12/PIK3CA/PIP4K2A/MTM1/PIP5K1B/PIK3CG/TNFAIP8L3/PIK3C2G
WP_GLYCOGEN_SYNTHESIS_AND_DEGRADATION	WP_GLYCOGEN_SYNTHESIS_AND_DEGRADATION	40	-0.415873	-1.50608	0.0414747	0.101712	0.0609217	8030	tags=57%, list=29%, signal=41%	PPP2R2A/PPP2R1B/CALM2/HK1/PPP2R5C/PPP2R5A/GSK3B/GYG1/PHKB/PPP2R5E/PHKA1/UGP2/PPP2CB/AGL/PYGL/PGM1/HK2/GBE1/PYGB/PPP2R3A/PYGM/HKDC1/PPP2R2C
WP_MICROGLIA_PATHOGEN_PHAGOCYTOSIS_PATHWAY	WP_MICROGLIA_PATHOGEN_PHAGOCYTOSIS_PATHWAY	40	-0.411758	-1.49118	0.0414747	0.101712	0.0609217	7294	tags=55%, list=26%, signal=41%	TREM2/PIK3C3/ITGAM/HCK/PIK3R6/NCF1/C1QB/PIK3CD/ITGB2/PIK3R1/SYK/PIK3C2A/NCKAP1L/C1QC/PIK3CB/PIK3CA/LYN/TREM1/SIGLEC7/CYBB/NCF2/PIK3CG
WP_HIPPOYAP_SIGNALING_PATHWAY	WP_HIPPOYAP_SIGNALING_PATHWAY	22	-0.506574	-1.5513	0.0415755	0.101854	0.0610067	4513	tags=59%, list=16%, signal=50%	LATS1/MAP4K1/MAP4K4/STK3/TNIK/TEAD4/STK38L/SAV1/YWHAQ/TEAD1/LATS2/NDRG1/CXCL10
WP_HEDGEHOG_SIGNALING_PATHWAY	WP_HEDGEHOG_SIGNALING_PATHWAY	43	-0.405615	-1.50306	0.0418605	0.102446	0.0613614	6704	tags=47%, list=24%, signal=35%	SMURF2/CSNK1G1/PRKACB/CUL3/GLI3/EVC2/GLI1/SPOPL/HHIP/BCL2/CCND2/GPR161/CSNK1A1L/CSNK1A1/CDON/LRP2/GAS1/EVC/GLI2/BOC
REACTOME_HCMV_EARLY_EVENTS	REACTOME_HCMV_EARLY_EVENTS	134	0.306762	1.33518	0.0420032	0.102689	0.0615071	4470	tags=20%, list=16%, signal=17%	TUBA3C/TUBA3E/H4C11/GPS2/H2AC20/TUBB8/H4C13/H4C1/H2AC14/H2AC19/H3C7/H4C2/H3C14/H4C5/H2BC9/H3C1/TUBA8/H2AC4/H4C3/H2BC8/H2BC1/H2AC21/H4C6/H2AC8/H2BC10/H4C4/H2AC12
REACTOME_G_ALPHA_12_13_SIGNALLING_EVENTS	REACTOME_G_ALPHA_12_13_SIGNALLING_EVENTS	80	-0.346113	-1.42277	0.0421546	0.102953	0.0616651	7606	tags=45%, list=27%, signal=33%	RHOA/GNG4/ARHGEF38/ARHGEF18/FGD1/ITSN1/GNB5/FGD2/RASGRF2/GNGT1/NET1/ARHGEF26/ADRA1B/ARHGEF17/BTK/GNG10/ARHGEF12/GNG2/ARHGEF3/ADRA1A/SOS2/ROCK2/ARHGEF10/ARHGEF35/TRIO/GNA13/AKAP13/GNA12/FGD4/ARHGEF37/ADRA1D/ECT2/ARHGEF4/GNG12/ROCK1/GNB4
REACTOME_ONCOGENIC_MAPK_SIGNALING	REACTOME_ONCOGENIC_MAPK_SIGNALING	82	-0.340423	-1.40787	0.0424528	0.103492	0.0619882	6261	tags=37%, list=22%, signal=28%	FXR1/RAP1A/AP3B1/DUSP16/KRAS/NF1/SPRED1/ZC3HAV1/MAP2K1/SPRED3/MAPK1/PPP1CB/AKAP9/DUSP7/JAK2/DUSP10/MRAS/FN1/QKI/KDM7A/DUSP8/CAMK2D/VCL/TLN1/NRAS/IQGAP1/CNKSR2/ITGB3/CAMK2A/CAMK2B
PID_IL27_PATHWAY	PID_IL27_PATHWAY	26	-0.478537	-1.5604	0.0424628	0.103492	0.0619882	5115	tags=58%, list=18%, signal=47%	IL1B/IL12A/IL12B/IL27RA/IFNG/IL12RB1/JAK2/STAT4/JAK1/IL12RB2/STAT3/TNF/STAT1/IL6ST/IL6
PID_RAC1_PATHWAY	PID_RAC1_PATHWAY	54	-0.369498	-1.41679	0.042654	0.103729	0.0621299	7300	tags=46%, list=26%, signal=34%	MAP2K6/CDH1/WASF1/ABI1/PAK1/ATF2/NCF1/CTNNB1/BAIAP2/PIP5K1A/ACTR3/MAPK14/PAK2/JUN/WASF2/RACGAP1/ACTR2/ARHGAP5/NCKAP1/STAT3/MAP3K1/PIP5K1B/IQGAP1/CYBB/NCF2
REACTOME_MISCELLANEOUS_SUBSTRATES	REACTOME_MISCELLANEOUS_SUBSTRATES	12	0.587915	1.50693	0.0426716	0.103729	0.0621299	4292	tags=58%, list=15%, signal=49%	CYP4F2/CYP4A22/CYP4A11/CYP2D6/CYP4F22/CYP4B1/CYP3A43
WP_DIFFERENTIATION_OF_WHITE_AND_BROWN_ADIPOCYTE	WP_DIFFERENTIATION_OF_WHITE_AND_BROWN_ADIPOCYTE	25	-0.484937	-1.56504	0.042735	0.103729	0.0621299	1597	tags=20%, list=6%, signal=19%	SMAD1/LEP/PPARGC1A/HSPB7/ADIPOQ
WP_OMEGA9_FA_SYNTHESIS	WP_OMEGA9_FA_SYNTHESIS	14	-0.578969	-1.55444	0.042735	0.103729	0.0621299	4747	tags=86%, list=17%, signal=71%	FASN/ACOT2/ELOVL3/FADS2/ACSL3/ACSL1/ELOVL2/ACSL4/FADS1/SCD/SCD5/ELOVL5
WP_NONSMALL_CELL_LUNG_CANCER	WP_NONSMALL_CELL_LUNG_CANCER	72	-0.351665	-1.40049	0.0429594	0.104029	0.06231	5155	tags=32%, list=19%, signal=26%	PIK3CD/KRAS/MAP2K1/MAPK1/PRKCB/PIK3R1/RB1/POLK/SOS2/E2F2/PIK3CB/STAT3/PIK3CA/NRAS/TGFA/FOXO3/RARB/CDKN2A/RXRG/AKT3/CDK6/EGF/EGFR
WP_STEROL_REGULATORY_ELEMENTBINDING_PROTEINS_SREBP_SIGNALLING	WP_STEROL_REGULATORY_ELEMENTBINDING_PROTEINS_SREBP_SIGNALLING	71	-0.355303	-1.40782	0.0429594	0.104029	0.06231	5838	tags=37%, list=21%, signal=29%	MTOR/CREB1/SEC31A/SQLE/KPNB1/SIRT1/SEC24B/HMGCS1/ACLY/LPIN1/ACACA/IDI1/FGF21/SEC24A/MBTPS2/SCD/SEC23B/PRKAA2/PIK3CA/ATF6/SEC24D/SEC23A/LDLR/CYP51A1/SEC24C/LPL
WP_VITAMIN_D_METABOLISM	WP_VITAMIN_D_METABOLISM	10	0.621801	1.50727	0.0429907	0.104029	0.06231	3158	tags=30%, list=11%, signal=27%	GC/PTH/CYP24A1
ST_WNT_BETA_CATENIN_PATHWAY	ST_WNT_BETA_CATENIN_PATHWAY	34	-0.425308	-1.47852	0.0430839	0.104149	0.0623814	5397	tags=44%, list=19%, signal=36%	CTNNB1/DKK1/DKK4/SENP2/AXIN2/LRP1/APC/FSTL1/DACT1/CSNK1A1/WIF1/AKT3/NKD1/TSHB/SFRP1
ST_WNT_CA2_CYCLIC_GMP_PATHWAY	ST_WNT_CA2_CYCLIC_GMP_PATHWAY	20	-0.526505	-1.58238	0.04329	0.10454	0.062616	3400	tags=40%, list=12%, signal=35%	NFAT5/CAMK2D/PDE6H/ITPR1/ITPR2/ITPR3/CAMK2A/CAMK2B
BIOCARTA_CD40_PATHWAY	BIOCARTA_CD40_PATHWAY	15	-0.561374	-1.5413	0.0434783	0.104675	0.0626965	6509	tags=73%, list=23%, signal=56%	ELP1/TRAF3/TRAF6/MAP3K14/IKBKG/CHUK/TNFAIP3/NFKB1/DUSP1/MAP3K1/CD40LG
BIOCARTA_PDZS_PATHWAY	BIOCARTA_PDZS_PATHWAY	18	-0.532395	-1.5434	0.0434783	0.104675	0.0626965	5709	tags=50%, list=20%, signal=40%	SPTAN1/DLG1/DLG2/NFASC/ANK1/SPTBN1/NCAM1/PCLO/LOC101928847
REACTOME_PHOSPHORYLATION_SITE_MUTANTS_OF_CTNNB1_ARE_NOT_TARGETED_TO_THE_PROTEASOME_BY_THE_DESTRUCTION_COMPLEX	REACTOME_PHOSPHORYLATION_SITE_MUTANTS_OF_CTNNB1_ARE_NOT_TARGETED_TO_THE_PROTEASOME_BY_THE_DESTRUCTION_COMPLEX	15	-0.558699	-1.53396	0.0434783	0.104675	0.0626965	7852	tags=73%, list=28%, signal=53%	PPP2R5B/PPP2R1B/PPP2R5C/PPP2R5A/GSK3B/PPP2R5E/CTNNB1/PPP2CB/AMER1/APC/CSNK1A1
WP_OXIDATION_BY_CYTOCHROME_P450	WP_OXIDATION_BY_CYTOCHROME_P450	62	0.371597	1.43809	0.0435511	0.104744	0.0627378	4292	tags=31%, list=15%, signal=26%	CYP2C9/CYP2C8/CYP4F2/CYP4F12/CYP4F8/CYP3A5/CYP4A22/CYP1A1/CYP4A11/CYP26A1/CYP2D6/CYP4F22/CYP1A2/CYP2C19/CYP24A1/CYP4Z1/CYP17A1/CYP4B1/CYP3A43
REACTOME_ERK_MAPK_TARGETS	REACTOME_ERK_MAPK_TARGETS	22	-0.505115	-1.54684	0.0437637	0.105148	0.0629801	7852	tags=55%, list=28%, signal=39%	PPP2R1B/ELK1/RPS6KA2/RPS6KA5/PPP2CB/MEF2C/MAPK14/MAPK1/DUSP3/DUSP7/RPS6KA3/MEF2A
WP_NEPHROTIC_SYNDROME	WP_NEPHROTIC_SYNDROME	45	-0.392834	-1.46257	0.0443925	0.106551	0.0638203	6027	tags=38%, list=22%, signal=30%	ZMPSTE24/ITGB4/TRPC6/ACTN4/SCARB2/COL4A3/SYNPO/PMM2/MYH9/PODXL/MYO1E/ANLN/ARHGAP24/COL4A4/GPC5/NPHS1/WT1
REACTOME_INTERFERON_ALPHA_BETA_SIGNALING	REACTOME_INTERFERON_ALPHA_BETA_SIGNALING	62	-0.363525	-1.41071	0.0444444	0.106568	0.0638303	6049	tags=35%, list=22%, signal=28%	IFITM3/IFNB1/IRF1/IRF6/MX1/IFITM1/EGR1/SOCS3/IFIT5/ADAR/JAK1/IFIT1/OAS2/USP18/SAMHD1/PTPN11/OAS3/IFIT3/STAT1/RSAD2/IFIT2/IRF8
KEGG_AUTOIMMUNE_THYROID_DISEASE	KEGG_AUTOIMMUNE_THYROID_DISEASE	30	-0.434155	-1.45949	0.0446429	0.106918	0.0640402	3861	tags=33%, list=14%, signal=29%	CD86/FASLG/PRF1/CD80/CD40LG/FAS/IL10/CD28/TSHB/TPO
PID_INTEGRIN2_PATHWAY	PID_INTEGRIN2_PATHWAY	28	-0.447484	-1.48979	0.0446809	0.106918	0.0640402	5468	tags=61%, list=20%, signal=49%	ITGB2/PLAUR/CCN1/SPON2/VCAM1/C3/GP1BA/ITGAD/ITGAL/JAM3/ICAM3/CD40LG/PLAU/FCGR2A/PLAT/TGFBI/ICAM1
REACTOME_GENERATION_OF_SECOND_MESSENGER_MOLECULES	REACTOME_GENERATION_OF_SECOND_MESSENGER_MOLECULES	25	-0.480177	-1.54968	0.0448718	0.107267	0.064249	7364	tags=64%, list=26%, signal=47%	LCK/CD101/CD247/PAK1/CD4/CD3E/PAK2/TRAV19/LCP2/GRAP2/CD3G/ENAH/NCK1/TRAV29DV5/ITK/FYB1
REACTOME_DOWNSTREAM_SIGNALING_OF_ACTIVATED_FGFR4	REACTOME_DOWNSTREAM_SIGNALING_OF_ACTIVATED_FGFR4	27	-0.462339	-1.52394	0.0452586	0.107869	0.0646098	2810	tags=41%, list=10%, signal=37%	KRAS/FGF9/GAB1/PIK3R1/PIK3CA/NRAS/PTPN11/FGF16/FGF2/FGF20/FGF4
REACTOME_THE_ROLE_OF_NEF_IN_HIV_1_REPLICATION_AND_DISEASE_PATHOGENESIS	REACTOME_THE_ROLE_OF_NEF_IN_HIV_1_REPLICATION_AND_DISEASE_PATHOGENESIS	27	-0.456038	-1.50317	0.0452586	0.107869	0.0646098	7864	tags=52%, list=28%, signal=37%	FYN/AP2B1/LCK/CD247/AP1G1/HCK/CD4/ELMO1/AP1S2/B2M/PAK2/AP1S3/DOCK2/CD28
WP_3Q29_COPY_NUMBER_VARIATION_SYNDROME	WP_3Q29_COPY_NUMBER_VARIATION_SYNDROME	72	-0.351251	-1.39884	0.0453461	0.107869	0.0646098	6384	tags=38%, list=23%, signal=29%	HFE/NCBP1/PIGX/CEP350/DLG1/PCYT1A/SIRT1/NRROS/DYNC2H1/RNF168/GRIA1/PAK2/JUN/ATM/CASP7/FBXO45/UBXN7/MYC/TFRC/CEP19/MYCBP2/TM4SF19/HIF1A/SLC51B/MELTF/SLC40A1/MUC4
PID_MAPK_TRK_PATHWAY	PID_MAPK_TRK_PATHWAY	34	-0.423598	-1.47258	0.0453515	0.107869	0.0646098	7662	tags=50%, list=28%, signal=36%	MAP2K6/RIT1/RAP1B/ELK1/RAP1A/RPS6KA5/CREB1/KRAS/MAP2K1/MEF2C/MAPK14/MAPK1/MAP3K2/EGR1/RIT2/NRAS/CDK5R1
WP_TYPE_2_PAPILLARY_RENAL_CELL_CARCINOMA	WP_TYPE_2_PAPILLARY_RENAL_CELL_CARCINOMA	34	-0.422407	-1.46844	0.0453515	0.107869	0.0646098	6352	tags=44%, list=23%, signal=34%	EGLN1/EP300/ARNT/CREBBP/EPAS1/CUL2/DIAPH1/CTSK/SLC2A1/TGFB3/TGFA/HIF1A/CADM2/TGFB2/COL21A1
WP_GDNFRET_SIGNALLING_AXIS	WP_GDNFRET_SIGNALLING_AXIS	23	-0.496404	-1.5487	0.0454545	0.107898	0.0646269	1937	tags=52%, list=7%, signal=49%	RET/EYA1/AGTR2/GLI3/CTNNB1/SOX11/SLIT2/GREM1/FAT4/FOXC2/GDNF/LHX1
WP_HEMATOPOIETIC_STEM_CELL_GENE_REGULATION_BY_GABP_ALPHABETA_COMPLEX	WP_HEMATOPOIETIC_STEM_CELL_GENE_REGULATION_BY_GABP_ALPHABETA_COMPLEX	20	-0.524046	-1.57499	0.0454545	0.107898	0.0646269	6523	tags=60%, list=23%, signal=46%	TERF2/SMAD4/ZFX/PTEN/EP300/CREBBP/MCL1/ATM/BCL2/DNMT1/FOXO3/FLT3
REACTOME_CASPASE_ACTIVATION_VIA_DEATH_RECEPTORS_IN_THE_PRESENCE_OF_LIGAND	REACTOME_CASPASE_ACTIVATION_VIA_DEATH_RECEPTORS_IN_THE_PRESENCE_OF_LIGAND	16	-0.545503	-1.53687	0.0457516	0.108494	0.0649841	5213	tags=38%, list=19%, signal=31%	TLR4/TNFRSF10A/FASLG/TNFSF10/FAS/TICAM2
REACTOME_G_PROTEIN_BETA_GAMMA_SIGNALLING	REACTOME_G_PROTEIN_BETA_GAMMA_SIGNALLING	32	-0.427212	-1.46375	0.0461538	0.109338	0.0654899	7606	tags=50%, list=27%, signal=36%	RHOA/GNG4/PDPK1/PAK1/GNB5/GNGT1/PIK3R6/BTK/PLCB1/GNG10/GNG2/PIK3R5/GNG12/AKT3/GNB4/PIK3CG
REACTOME_RUNX1_REGULATES_GENES_INVOLVED_IN_MEGAKARYOCYTE_DIFFERENTIATION_AND_PLATELET_FUNCTION	REACTOME_RUNX1_REGULATES_GENES_INVOLVED_IN_MEGAKARYOCYTE_DIFFERENTIATION_AND_PLATELET_FUNCTION	93	0.330623	1.36484	0.0469799	0.111184	0.0665954	4432	tags=24%, list=16%, signal=20%	H4C11/H2AC20/H2AJ/H4C13/H4C1/H2AC14/H2AC19/H3C7/H4C2/H3C14/H4C5/H2BC9/H3C1/H2AC4/H4C3/ZFPM1/H2BC8/H2BC1/H4C6/H2AC8/H2BC10/H4C4
REACTOME_COMPLEMENT_CASCADE	REACTOME_COMPLEMENT_CASCADE	61	-0.36522	-1.41499	0.0471464	0.111356	0.0666982	3890	tags=30%, list=14%, signal=25%	SERPING1/C3/C1QC/CD19/C1R/CD55/C6/C3AR1/C5AR1/PROS1/C1S/CFI/MASP1/C4B/C4A/C7/CR1/CR2
REACTOME_NUCLEAR_EVENTS_KINASE_AND_TRANSCRIPTION_FACTOR_ACTIVATION_	REACTOME_NUCLEAR_EVENTS_KINASE_AND_TRANSCRIPTION_FACTOR_ACTIVATION_	61	-0.360615	-1.39714	0.0471464	0.111356	0.0666982	6942	tags=46%, list=25%, signal=35%	ELK1/MEF2D/ATF2/RPS6KA2/EP300/RPS6KA5/REST/CREB1/ASCL1/PPP2CB/MEF2C/MAPK14/MAPK1/DUSP3/EGR1/ATF1/DUSP7/EGR3/TCF12/EGR2/NAB1/RPS6KA3/MEF2A/SGK1/CDK5R1/F3/RRAD/SH3GL3
REACTOME_DEATH_RECEPTOR_SIGNALLING	REACTOME_DEATH_RECEPTOR_SIGNALLING	141	-0.291822	-1.33609	0.0473684	0.111693	0.0668999	7165	tags=35%, list=26%, signal=26%	TAX1BP1/ARHGEF18/USP2/FGD1/RNF31/SPPL2A/TAB3/BIRC3/ITSN1/XIAP/NCSTN/FGD2/TRAF6/IRAK1/RASGRF2/NET1/ARHGEF26/RTN4/OTULIN/ARHGEF17/IKBKG/BAG4/SQSTM1/PRKCI/ARHGEF12/ARHGEF3/SOS2/CHUK/TNFAIP3/ARHGEF10/ARHGEF35/TRIO/NFKB1/TNFRSF10A/GNA13/FASLG/TAB2/CYLD/CLIP3/AKAP13/FGD4/ARHGEF37/NGF/ECT2/TNFSF10/TNF/ARHGEF4/FAS/ADAM17/NGFR
REACTOME_OTHER_INTERLEUKIN_SIGNALING	REACTOME_OTHER_INTERLEUKIN_SIGNALING	24	-0.478807	-1.5175	0.0475162	0.111693	0.0668999	4934	tags=42%, list=18%, signal=34%	IFNL1/CSF1R/CSF1/CSF3R/JAK1/IL16/IL34/SNAP25/CSF3/PTPRZ1
REACTOME_SEMA4D_IN_SEMAPHORIN_SIGNALING	REACTOME_SEMA4D_IN_SEMAPHORIN_SIGNALING	24	-0.480449	-1.5227	0.0475162	0.111693	0.0668999	5141	tags=38%, list=18%, signal=31%	ARHGAP35/ARHGEF12/MYH10/ROCK2/MYH9/MYL9/MET/ROCK1/MYH11
WP_IRON_METABOLISM_IN_PLACENTA	WP_IRON_METABOLISM_IN_PLACENTA	12	-0.627096	-1.60704	0.0475162	0.111693	0.0668999	3058	tags=58%, list=11%, signal=52%	TF/FTH1/IREB2/ACO1/TFRC/SLC40A1/HEPHL1
KEGG_ARACHIDONIC_ACID_METABOLISM	KEGG_ARACHIDONIC_ACID_METABOLISM	57	0.374513	1.42367	0.047619	0.111693	0.0668999	3841	tags=28%, list=14%, signal=24%	CYP2C9/CYP2C8/CYP4F2/PLA2G2F/CYP4A22/CYP4A11/PLA2G6/PLA2G10/PLA2G4B/GPX2/LTC4S/GGT6/CYP2C19/GPX4/PLA2G2E/PLA2G1B
KEGG_P53_SIGNALING_PATHWAY	KEGG_P53_SIGNALING_PATHWAY	68	-0.351991	-1.39089	0.047619	0.111693	0.0668999	4272	tags=25%, list=15%, signal=21%	ATM/SERPINE1/CCND2/RRM2/APAF1/TP53AIP1/PERP/CDKN2A/PMAIP1/CD82/CCNE2/FAS/SESN3/CDK6/SERPINB5/IGF1/THBS1
REACTOME_INFLAMMASOMES	REACTOME_INFLAMMASOMES	20	-0.517337	-1.55483	0.047619	0.111693	0.0668999	4048	tags=40%, list=15%, signal=34%	BCL2/AIM2/NFKB1/PANX1/NLRP3/APP/P2RX7/MEFV
REACTOME_METABOLISM_OF_STEROIDS	REACTOME_METABOLISM_OF_STEROIDS	151	-0.283564	-1.30804	0.0478723	0.112176	0.0671892	6044	tags=34%, list=22%, signal=27%	NCOA2/AKR1C3/CYP39A1/CREBBP/LBR/HSD17B12/TBL1XR1/SQLE/ACACB/KPNB1/SEC24B/TBL1X/HMGCS1/NCOA6/CHD9/MED1/HELZ2/ACACA/VDR/IDI1/CH25H/SRD5A1/MTF1/STARD4/SEC24A/MBTPS2/PPARA/SCD/OSBPL1A/SLCO1B3/STAR/STARD6/ACOX2/CYP19A1/CYP11A1/SEC24D/CYP7B1/SEC23A/HSD11B1/DHCR24/ABCB11/LRP2/CYP51A1/CYP21A2/SEC24C/OSBPL6/HSD17B3/PTGIS/SLC10A2/SRD5A2/AKR1C1/AKR1B15
REACTOME_MITOTIC_SPINDLE_CHECKPOINT	REACTOME_MITOTIC_SPINDLE_CHECKPOINT	111	-0.301334	-1.32556	0.0481013	0.112601	0.0674438	8226	tags=45%, list=30%, signal=32%	SGO1/DYNC1I1/SKA2/CENPU/PPP2R1B/ZWINT/NDEL1/CLASP1/CDC23/PPP2R5C/CENPA/PPP2R5A/PAFAH1B1/CENPQ/DYNC1H1/CDCA8/XPO1/AHCTF1/ZWILCH/MAPRE1/NUP133/CENPN/PPP2R5E/DYNC1I2/ERCC6L/RANBP2/MAD2L1/CENPL/PPP2CB/BUB1B/BUB1/NUP98/CENPF/ANAPC1/ZW10/SGO2/TAOK1/CKAP5/CENPE/NUP160/CDC27/KNL1/PLK1/INCENP/CENPI/KIF18A/DYNC1LI2/CLIP1/KIF2A/NDE1
REACTOME_SIGNALING_BY_NOTCH3	REACTOME_SIGNALING_BY_NOTCH3	49	-0.380143	-1.41941	0.0481928	0.112704	0.0675054	4251	tags=27%, list=15%, signal=23%	MAML2/DLGAP5/IKZF1/NEURL1/NEURL1B/MIB1/JAG1/DLL1/STAT1/MAMLD1/EGF/EGFR/FABP7
WP_NAD_METABOLISM_SIRTUINS_AND_AGING	WP_NAD_METABOLISM_SIRTUINS_AND_AGING	11	-0.639464	-1.61258	0.0483193	0.112888	0.067616	5523	tags=73%, list=20%, signal=58%	FOXO1/TFAM/SIRT1/NFKB1/FOXO3/HIF1A/NAMPT/ROS1
PID_ERBB1_INTERNALIZATION_PATHWAY	PID_ERBB1_INTERNALIZATION_PATHWAY	41	-0.408982	-1.49552	0.0483871	0.112935	0.0676441	6708	tags=61%, list=24%, signal=46%	TSG101/UBE2D1/SPRY2/RAB5A/UBE2D3/SOS1/STAMBP/GRB2/EPS15/ITSN1/SHC1/USP8/PIK3CD/KRAS/CHMP3/PIK3R1/SH3KBP1/SYNJ1/PIK3CB/CBL/PIK3CA/NRAS/LRIG1/EGF/EGFR
WP_ALPHA_6_BETA_4_SIGNALING_PATHWAY	WP_ALPHA_6_BETA_4_SIGNALING_PATHWAY	33	-0.420985	-1.45314	0.0485651	0.113239	0.0678261	7883	tags=58%, list=28%, signal=41%	IRS2/RHOA/GRB2/IRS1/SHC1/LAMB3/ITGB4/MTOR/MAPK14/MAPK1/GAB1/PIK3R1/LAMC1/PTPN11/LAMA2/LAMA1/ITGA6/LAMC2/LAMA3
REACTOME_MISCELLANEOUS_TRANSPORT_AND_BINDING_EVENTS	REACTOME_MISCELLANEOUS_TRANSPORT_AND_BINDING_EVENTS	26	-0.459109	-1.49705	0.0488323	0.11375	0.0681322	5031	tags=42%, list=18%, signal=35%	LRRC8B/MAGT1/ADD3/NIPA2/LRRC8C/NIPA1/CSN3/MMGT1/LRRC8E/CSN1S1/LRRC8A
PID_HDAC_CLASSIII_PATHWAY	PID_HDAC_CLASSIII_PATHWAY	25	-0.479128	-1.5463	0.0491453	0.114367	0.0685016	6768	tags=52%, list=24%, signal=39%	HDAC4/MEF2D/TUBB2A/EP300/FOXO4/CREBBP/KAT2B/FOXO1/SIRT1/MYOD1/TUBA1B/FOXO3/PPARGC1A
REACTOME_VEGFR2_MEDIATED_VASCULAR_PERMEABILITY	REACTOME_VEGFR2_MEDIATED_VASCULAR_PERMEABILITY	27	-0.447516	-1.47508	0.049569	0.115239	0.0690243	8926	tags=63%, list=32%, signal=43%	PAK3/JUP/MAPKAP1/CTNNA1/RICTOR/CDH5/NOS3/PDPK1/PAK1/HSP90AA1/MTOR/CTNNB1/TRIB3/CTNND1/PAK2/AKT3/CAV1
REACTOME_CYTOCHROME_P450_ARRANGED_BY_SUBSTRATE_TYPE	REACTOME_CYTOCHROME_P450_ARRANGED_BY_SUBSTRATE_TYPE	64	0.366368	1.42221	0.0496575	0.115262	0.0690379	4292	tags=30%, list=15%, signal=25%	CYP2C9/CYP2C8/CYP4F2/CYP4F12/CYP4F8/CYP3A5/CYP4A22/CYP1A1/CYP4A11/CYP26A1/CYP2D6/CYP4F22/FDX2/CYP1A2/CYP2C19/CYP24A1/FDXR/CYP4B1/CYP3A43
REACTOME_CD28_DEPENDENT_VAV1_PATHWAY	REACTOME_CD28_DEPENDENT_VAV1_PATHWAY	12	-0.625696	-1.60345	0.049676	0.115262	0.0690379	7864	tags=75%, list=28%, signal=54%	PAK3/FYN/GRB2/LCK/PAK1/PAK2/CD86/CD80/CD28
REACTOME_ROS_AND_RNS_PRODUCTION_IN_PHAGOCYTES	REACTOME_ROS_AND_RNS_PRODUCTION_IN_PHAGOCYTES	36	-0.420136	-1.47802	0.05	0.1159	0.0694201	2136	tags=22%, list=8%, signal=21%	ATP6V1A/ATP6V0A4/MPO/CYBB/NCF2/NOS2/NOS1/ATP6V1G3
PID_P38_ALPHA_BETA_DOWNSTREAM_PATHWAY	PID_P38_ALPHA_BETA_DOWNSTREAM_PATHWAY	38	-0.409335	-1.47412	0.0504587	0.116755	0.0699321	6734	tags=45%, list=24%, signal=34%	EIF4E/ATF2/RPS6KA5/CREB1/MEF2C/MAPK14/JUN/ATF1/PTGS2/HBP1/ATF6/MEF2A/PLA2G4A/MITF/NOS2/ESR1/PPARGC1A
BIOCARTA_AHSP_PATHWAY	BIOCARTA_AHSP_PATHWAY	13	0.573132	1.50552	0.0504673	0.116755	0.0699321	1125	tags=23%, list=4%, signal=22%	AHSP/HBA2/HBA1
REACTOME_TCR_SIGNALING	REACTOME_TCR_SIGNALING	110	-0.298983	-1.31145	0.0506329	0.117024	0.0700931	7467	tags=40%, list=27%, signal=29%	PDPK1/LCK/CD101/CD247/PSMD1/PTPRJ/PAK1/PRKCQ/PSMD10/PSME3/PSMB9/TRAF6/PTEN/UBE2V1/BCL10/PSMD5/CD4/PSMD11/CD3E/FBXW11/PSMA6/IKBKG/PIK3R1/PAK2/PSMD2/CHUK/TRAV19/LCP2/GRAP2/NFKB1/PSMC1/PIK3CB/MALT1/TAB2/PIK3CA/CD3G/ENAH/PTPN22/NCK1/TRAV29DV5/TRAT1/ITK/PTPRC/FYB1
KEGG_TYPE_II_DIABETES_MELLITUS	KEGG_TYPE_II_DIABETES_MELLITUS	47	-0.383024	-1.42001	0.0514706	0.118844	0.0711833	3973	tags=36%, list=14%, signal=31%	PIK3CD/MTOR/MAPK1/PIK3R1/SOCS3/PIK3R5/HK2/PIK3CB/CACNA1E/PIK3CA/CACNA1B/IRS4/TNF/CACNA1C/PIK3CG/SLC2A4/ADIPOQ
REACTOME_RECEPTOR_TYPE_TYROSINE_PROTEIN_PHOSPHATASES	REACTOME_RECEPTOR_TYPE_TYROSINE_PROTEIN_PHOSPHATASES	20	-0.510786	-1.53514	0.0519481	0.11983	0.0717737	4381	tags=55%, list=16%, signal=46%	SLITRK4/PTPRD/SLITRK1/PPFIBP1/SLITRK5/IL1RAPL1/PPFIA2/SLITRK2/NTRK3/IL1RAP/SLITRK3
REACTOME_INTERLEUKIN_12_SIGNALING	REACTOME_INTERLEUKIN_12_SIGNALING	46	-0.391123	-1.45251	0.0520095	0.119854	0.0717886	4598	tags=35%, list=17%, signal=29%	PAK2/IFNG/VAMP7/IL12RB1/JAK2/ANXA2/STAT4/JAK1/IL12RB2/MTAP/SOD2/LCP1/IL10/MSN/GSTA2/SERPINB2
REACTOME_REGULATION_OF_FZD_BY_UBIQUITINATION	REACTOME_REGULATION_OF_FZD_BY_UBIQUITINATION	21	-0.504104	-1.53377	0.0521739	0.120117	0.0719456	5986	tags=62%, list=21%, signal=49%	FZD8/USP8/LRP6/LGR4/FZD6/FZD5/RSPO1/RNF43/RSPO3/WNT3A/LGR6/ZNRF3/RSPO2
REACTOME_INTRINSIC_PATHWAY_FOR_APOPTOSIS	REACTOME_INTRINSIC_PATHWAY_FOR_APOPTOSIS	53	-0.359929	-1.37181	0.052506	0.120681	0.0722838	6556	tags=30%, list=24%, signal=23%	XIAP/YWHAH/UACA/YWHAG/TP53BP2/MAPK1/CASP7/BCL2/TP63/YWHAQ/TFDP1/APAF1/STAT3/CDKN2A/PMAIP1/AKT3
ST_STAT3_PATHWAY	ST_STAT3_PATHWAY	11	-0.632296	-1.5945	0.052521	0.120681	0.0722838	3770	tags=64%, list=14%, signal=55%	PIAS3/JAK2/IL6R/JAK1/STAT3/IL6/REG1A
WP_NUCLEAR_RECEPTORS	WP_NUCLEAR_RECEPTORS	38	-0.406651	-1.46445	0.0527523	0.121095	0.0725317	5431	tags=42%, list=19%, signal=34%	NR1D2/NR5A2/NR4A1/VDR/NR2F1/PGR/THRA/PPARA/NR4A2/RARB/HNF4A/RXRG/RORA/NR3C1/ESR1/ROR1
REACTOME_RESOLUTION_OF_SISTER_CHROMATID_COHESION	REACTOME_RESOLUTION_OF_SISTER_CHROMATID_COHESION	126	-0.293297	-1.32217	0.0528967	0.121309	0.0726599	7291	tags=43%, list=26%, signal=32%	CLASP1/PPP2R5C/CENPA/PPP2R5A/PAFAH1B1/CENPQ/DYNC1H1/CDCA8/XPO1/AHCTF1/TUBB2A/ZWILCH/MAPRE1/TUBA4A/NUP133/CENPN/PPP2R5E/PDS5A/DYNC1I2/ERCC6L/RANBP2/MAD2L1/CENPL/PPP2CB/TUBA1C/BUB1B/BUB1/RAD21/NUP98/CENPF/WAPL/ZW10/SGO2/PDS5B/TAOK1/CKAP5/CENPE/NUP160/KNL1/PLK1/TUBA1B/STAG2/INCENP/CENPI/SMC1A/KIF18A/SMC3/DYNC1LI2/CLIP1/TUBB6/KIF2A/NDE1/STAG1/TUBAL3
REACTOME_REGULATION_OF_LIPID_METABOLISM_BY_PPARALPHA	REACTOME_REGULATION_OF_LIPID_METABOLISM_BY_PPARALPHA	118	-0.301166	-1.32518	0.0531915	0.121867	0.0729941	7137	tags=39%, list=26%, signal=29%	NCOA1/CARM1/NCOR2/THRAP3/SIN3A/GRHL1/EP300/CCNC/NCOA2/ARNT/NCOR1/CREBBP/MED21/TBL1XR1/NCOA3/ABCA1/TBL1X/HMGCS1/TRIB3/NCOA6/CHD9/MED1/HELZ2/ACSL1/MED14/CPT1A/G0S2/MED13L/MTF1/ARNTL/MED13/CLOCK/FADS1/RGL1/ACADM/PPARA/APOA2/NR1D1/GLIPR1/ANKRD1/RORA/TXNRD1/ME1/FABP1/CD36/PPARGC1A
BIOCARTA_RNA_PATHWAY	BIOCARTA_RNA_PATHWAY	10	-0.637685	-1.56092	0.0535332	0.122532	0.0733921	5848	tags=60%, list=21%, signal=47%	MAP3K14/EIF2S1/DNAJC3/CHUK/NFKB1/EIF2AK2
REACTOME_NEGATIVE_REGULATION_OF_FGFR4_SIGNALING	REACTOME_NEGATIVE_REGULATION_OF_FGFR4_SIGNALING	31	-0.428082	-1.44495	0.0539326	0.123327	0.0738682	427	tags=29%, list=2%, signal=29%	FGF9/PPP2CB/MAPK1/CBL/PTPN11/FGF16/FGF2/FGF20/FGF4
REACTOME_SUMOYLATION	REACTOME_SUMOYLATION	186	-0.276358	-1.29584	0.0542005	0.12382	0.0741637	8257	tags=45%, list=30%, signal=32%	SUMO3/NUP214/SENP5/UHRF2/CBX5/H4C14/NUP54/RNF2/HNRNPK/ZNF131/NR5A1/UBA2/PARP1/XRCC4/PCNA/NCOA1/HERC2/NCOR2/CDCA8/HDAC4/SIN3A/SP100/SMC5/POM121/TFAP2C/NUP133/EP300/NCOA2/TPR/RPA1/CREBBP/WRN/PIAS3/MDC1/RANBP2/SUZ12/NDC1/TOPORS/TFAP2A/IKBKG/SENP1/SATB2/SMC6/TOP2A/TOP1/NR5A2/RNF168/NUP188/SENP2/RAD21/H4C8/AURKA/NUP98/VDR/NUP58/TP53BP1/PIAS1/BRCA1/PGR/NUP205/SP3/NUP160/THRA/HIPK2/PHC3/STAG2/NUP153/INC…
REACTOME_PHASE_0_RAPID_DEPOLARISATION	REACTOME_PHASE_0_RAPID_DEPOLARISATION	42	-0.399754	-1.46581	0.0545024	0.12427	0.0744331	3739	tags=36%, list=13%, signal=31%	SCN9A/CAMK2D/CACNB4/SCN3A/CACNG8/FGF11/SCN3B/CACNG6/SCN2B/CACNA1C/CACNG7/SCN7A/CAMK2A/CACNA2D1/CAMK2B
WP_IL4_SIGNALING_PATHWAY	WP_IL4_SIGNALING_PATHWAY	54	-0.361006	-1.38423	0.0545024	0.12427	0.0744331	8567	tags=57%, list=31%, signal=40%	SOCS1/SOS1/RPS6KB1/IRS2/IL4R/GRB2/IRS1/ELK1/SHC1/ATF2/GAB2/EP300/PIK3CD/IL2RG/SOCS5/MAPK14/MAPK1/PIK3R1/CHUK/SOCS3/JAK2/NFKB1/CBL/JAK1/STAT3/PIK3CA/HRH1/NFIL3/PTPN11/STAT1/FLNA
REACTOME_IRON_UPTAKE_AND_TRANSPORT	REACTOME_IRON_UPTAKE_AND_TRANSPORT	58	-0.356941	-1.38191	0.0552885	0.125941	0.0754341	3535	tags=19%, list=13%, signal=17%	ATP6V1A/ACO1/ABCG2/TFRC/ATP6V0A4/CYBRD1/HEPH/CP/SLC40A1/LCN2/ATP6V1G3
BIOCARTA_PAR1_PATHWAY	BIOCARTA_PAR1_PATHWAY	19	-0.512883	-1.51724	0.0563991	0.128224	0.0768017	4895	tags=58%, list=18%, signal=48%	GNAQ/PRKCB/PIK3R1/PLCB1/F2R/GNA13/PIK3CA/GNA12/ROCK1/PIK3CG/PPP1R12B
REACTOME_SIGNALING_BY_CYTOSOLIC_FGFR1_FUSION_MUTANTS	REACTOME_SIGNALING_BY_CYTOSOLIC_FGFR1_FUSION_MUTANTS	17	-0.534255	-1.53413	0.0563991	0.128224	0.0768017	8012	tags=76%, list=29%, signal=55%	FGFR1OP2/BCR/STAT5B/CUX1/LRRFIP1/CNTRL/GRB2/GAB2/PIK3R1/STAT3/PIK3CA/MYO18A/STAT1
BIOCARTA_IL17_PATHWAY	BIOCARTA_IL17_PATHWAY	15	-0.547827	-1.5041	0.0565217	0.12838	0.0768949	3078	tags=60%, list=11%, signal=53%	CD247/CD4/CD3E/CXCL8/CD3G/CD8A/CSF3/IL6/KITLG
REACTOME_BINDING_AND_UPTAKE_OF_LIGANDS_BY_SCAVENGER_RECEPTORS	REACTOME_BINDING_AND_UPTAKE_OF_LIGANDS_BY_SCAVENGER_RECEPTORS	46	-0.385913	-1.43316	0.0567376	0.12856	0.0770029	4324	tags=39%, list=16%, signal=33%	COL4A2/LRP1/SSC5D/SPARC/COL4A1/HYOU1/COL1A1/COL1A2/STAB2/SAA1/MSR1/HP/CD163/COLEC12/COL3A1/MASP1/CD36/SCARA5
REACTOME_RAB_GERANYLGERANYLATION	REACTOME_RAB_GERANYLGERANYLATION	65	-0.346774	-1.36126	0.0567376	0.12856	0.0770029	8126	tags=46%, list=29%, signal=33%	RAB44/RAB22A/RAB39B/RAB1A/RAB6B/RAB7A/RAB5C/RAB8B/RAB14/RAB6A/RAB10/RAB18/RAB27B/RAB37/RAB29/RAB7B/CHML/RAB42/RAB3D/RAB30/CHM/RAB43/RAB27A/RAB31/RAB19/RAB38/RAB3C/RAB9B/RAB39A/RAB23
BIOCARTA_P38MAPK_PATHWAY	BIOCARTA_P38MAPK_PATHWAY	36	-0.410945	-1.44569	0.0568182	0.12856	0.0770029	9045	tags=56%, list=32%, signal=38%	MAP3K7/MAP2K4/MAP3K5/HSPB2/MAP2K6/GRB2/ELK1/SHC1/ATF2/MAP3K9/RPS6KA5/CREB1/MAPK14/MYC/TGFB3/TGFBR1/MAP3K1/PLA2G4A/STAT1/TGFB2
PID_PI3K_PLC_TRK_PATHWAY	PID_PI3K_PLC_TRK_PATHWAY	36	-0.411515	-1.44769	0.0568182	0.12856	0.0770029	7501	tags=56%, list=27%, signal=41%	GRB2/PDPK1/GSK3B/NTRK1/SHC1/YWHAH/CREB1/KRAS/YWHAG/TRPC3/GAB1/PIK3R1/EGR1/YWHAQ/PIK3CA/NRAS/FOXO3/NGF/CAMK4/CAMK2A
WP_HISTONE_MODIFICATIONS	WP_HISTONE_MODIFICATIONS	62	0.36062	1.39561	0.0569514	0.128738	0.0771098	5674	tags=27%, list=20%, signal=22%	H4C11/H4C7/H4C13/H4C1/H3C7/H4C2/H3C14/H4C5/H3C1/H4C3/SMYD1/H4C6/H4C4/KMT5C/SETD4/H3C11/SETMAR
REACTOME_RHO_GTPASE_CYCLE	REACTOME_RHO_GTPASE_CYCLE	139	-0.288997	-1.32107	0.0572917	0.129246	0.0774136	6643	tags=36%, list=24%, signal=28%	SYDE2/ITSN1/FGD2/ARHGAP1/RASGRF2/SYDE1/ARHGAP28/ARHGAP26/NET1/ARHGEF26/OCRL/SRGAP1/ARHGAP25/ARHGAP17/ARHGAP18/ARHGEF17/RHOT1/RHOBTB1/ARHGAP35/RHOH/ARHGEF12/RHOJ/ARHGEF3/SOS2/STARD8/MYO9A/ARHGAP44/ARHGEF10/ARHGEF35/RACGAP1/STARD13/ARHGAP5/TRIO/RHOF/ARHGAP11A/GNA13/OPHN1/DEPDC7/ARHGAP31/AKAP13/A2M/FGD4/ARHGAP21/ARHGEF37/ARHGAP29/ECT2/ARHGEF4/TAGAP/ARHGAP24/ARHGAP20
BIOCARTA_RACCYCD_PATHWAY	BIOCARTA_RACCYCD_PATHWAY	26	-0.45316	-1.47765	0.0573248	0.129246	0.0774136	5354	tags=46%, list=19%, signal=37%	CDKN1B/RHOA/PAK1/IKBKG/MAPK1/PIK3R1/RB1/CHUK/NFKB1/TFDP1/PIK3CA/CDK6
PID_ATR_PATHWAY	PID_ATR_PATHWAY	38	-0.402936	-1.45108	0.0573394	0.129246	0.0774136	7533	tags=42%, list=27%, signal=31%	ATRIP/CDC6/RAD1/NBN/TIMELESS/ATR/CHEK1/FBXW11/RPA1/RFC3/BRCA2/TOPBP1/MCM2/PLK1/CCNA2/CLSPN
WP_INTERLEUKIN11_SIGNALING_PATHWAY	WP_INTERLEUKIN11_SIGNALING_PATHWAY	44	-0.385198	-1.43348	0.0576037	0.129718	0.0776964	5928	tags=48%, list=21%, signal=38%	YES1/PIAS3/CREB1/MAP2K1/MAPK1/PIK3R1/ATF1/PIAS1/CHUK/BCL2/SOCS3/RUNX2/JAK2/JAK1/STAT3/IL11/PTPN11/ITGA2/STAT1/IL6ST/ICAM1
WP_CELLTYPE_DEPENDENT_SELECTIVITY_OF_CCK2R_SIGNALING	WP_CELLTYPE_DEPENDENT_SELECTIVITY_OF_CCK2R_SIGNALING	13	-0.589954	-1.5538	0.0578158	0.130072	0.0779085	6404	tags=69%, list=23%, signal=53%	TRPC1/RYR3/GNAQ/PLCB1/DAGLA/RYR1/ITPR1/CD38/RYR2
REACTOME_REGULATION_OF_TP53_ACTIVITY	REACTOME_REGULATION_OF_TP53_ACTIVITY	160	-0.27531	-1.27403	0.0580475	0.130469	0.0781464	7852	tags=39%, list=28%, signal=28%	PPP2R1B/GATAD2B/TTC5/RICTOR/MAP2K6/SSRP1/ATRIP/PRKAB2/PDPK1/CSNK2A1/TAF6/RAD1/PPP2R5C/USP2/NBN/RAD50/BRIP1/RMI2/PRKAG2/PHF20/PIP4K2C/ATR/TAF1/CHEK1/EP300/SUPT16H/RPA1/WRN/MTOR/TPX2/TAF13/RMI1/PPP2CB/KAT6A/TP53BP2/RFC3/MAPK14/AURKA/BARD1/RAD9B/PRMT5/EXO1/BRCA1/ATM/TOPBP1/TAF2/RFFL/TP63/BRPF3/CCNA2/HIPK2/PRDM1/PRKAA2/PIP4K2A/HIPK1/RBBP8/TAF4B/CDKN2A/NUAK1/SGK1/CDK5R1/AKT3/CCNA1
BIOCARTA_NUCLEARRS_PATHWAY	BIOCARTA_NUCLEARRS_PATHWAY	34	0.423451	1.43246	0.0588235	0.131838	0.0789664	4561	tags=32%, list=16%, signal=27%	CYP2C9/CYP4A22/CYP4A11/CYP26A1/PPARG/CYP1A2/NR0B2/CYP24A1/CYP4B1/NR1H3/ABCC3
KEGG_PANTOTHENATE_AND_COA_BIOSYNTHESIS	KEGG_PANTOTHENATE_AND_COA_BIOSYNTHESIS	16	-0.534435	-1.50569	0.0588235	0.131838	0.0789664	2175	tags=50%, list=8%, signal=46%	ENPP1/PANK1/PANK3/BCAT1/ENPP3/VNN2/DPYD/VNN1
PID_HEDGEHOG_GLI_PATHWAY	PID_HEDGEHOG_GLI_PATHWAY	47	-0.378518	-1.40331	0.0588235	0.131838	0.0789664	8353	tags=49%, list=30%, signal=34%	SPOP/PTCH1/GNAI1/CSNK1G3/GNAZ/GSK3B/XPO1/SIN3A/CSNK1G1/FBXW11/CREBBP/GLI3/GLI1/MAP2K1/GNAI3/GNG2/PIAS1/MTSS1/CSNK1A1/FOXA2/GLI2/GNAO1/RAB23
REACTOME_FRS_MEDIATED_FGFR4_SIGNALING	REACTOME_FRS_MEDIATED_FGFR4_SIGNALING	22	-0.495747	-1.51815	0.059081	0.132165	0.0791622	2762	tags=27%, list=10%, signal=25%	NRAS/PTPN11/FGF16/FGF2/FGF20/FGF4
WP_REGULATION_OF_APOPTOSIS_BY_PARATHYROID_HORMONERELATED_PROTEIN	WP_REGULATION_OF_APOPTOSIS_BY_PARATHYROID_HORMONERELATED_PROTEIN	22	-0.493239	-1.51047	0.059081	0.132165	0.0791622	6779	tags=45%, list=24%, signal=34%	GSK3B/BCL2L2/ITGB4/MCL1/BCL2/MYC/BCL2L15/ITGA6/PIK3CG/PTHLH
REACTOME_OVARIAN_TUMOR_DOMAIN_PROTEASES	REACTOME_OVARIAN_TUMOR_DOMAIN_PROTEASES	38	-0.40097	-1.444	0.059633	0.133274	0.0798265	6509	tags=53%, list=23%, signal=40%	OTUD7A/UBE2D1/CDK1/YOD1/VCP/RHOA/VCPIP1/TRAF3/TRAF6/PTEN/IKBKG/TNFAIP3/APC/OTUB2/ZRANB1/DDX58/IFIH1/ESR1/TNIP3/NOD2
REACTOME_PLATELET_ADHESION_TO_EXPOSED_COLLAGEN	REACTOME_PLATELET_ADHESION_TO_EXPOSED_COLLAGEN	14	-0.566645	-1.52135	0.0598291	0.133586	0.0800135	4204	tags=57%, list=15%, signal=49%	ITGA1/GP5/GP1BA/COL1A1/COL1A2/LYN/ITGA2/ITGB1
BIOCARTA_GPCR_PATHWAY	BIOCARTA_GPCR_PATHWAY	30	-0.423119	-1.42239	0.0602679	0.134439	0.0805244	7824	tags=57%, list=28%, signal=41%	NFATC1/CALM2/PPP3CB/ELK1/PRKACB/GNAQ/CREB1/PRKAR1A/PPP3CA/MAP2K1/PRKCB/JUN/PRKAR2A/NFATC2/PRKAR2B/RPS6KA3/NFATC3
REACTOME_HYALURONAN_UPTAKE_AND_DEGRADATION	REACTOME_HYALURONAN_UPTAKE_AND_DEGRADATION	12	-0.610777	-1.56522	0.0604752	0.134648	0.0806495	4096	tags=42%, list=15%, signal=36%	HMMR/HYAL1/STAB2/CD44/LYVE1
WP_MAPK_AND_NFKB_SIGNALLING_PATHWAYS_INHIBITED_BY_YERSINIA_YOPJ	WP_MAPK_AND_NFKB_SIGNALLING_PATHWAYS_INHIBITED_BY_YERSINIA_YOPJ	12	-0.60793	-1.55792	0.0604752	0.134648	0.0806495	7662	tags=67%, list=28%, signal=48%	MAP2K6/TRAF6/MAP3K14/IKBKG/MAPK1/CHUK/NFKB1/MAP3K1
REACTOME_REGULATION_OF_MECP2_EXPRESSION_AND_ACTIVITY	REACTOME_REGULATION_OF_MECP2_EXPRESSION_AND_ACTIVITY	31	-0.424827	-1.43396	0.0606742	0.134852	0.0807717	7494	tags=55%, list=27%, signal=40%	AGO2/AGO3/HTT/AGO1/TNRC6B/NCOR2/SIN3A/NCOR1/CREB1/LBR/TBL1XR1/TBL1X/HIPK2/CAMK2D/CAMK4/CAMK2A/CAMK2B
BIOCARTA_TNFR2_PATHWAY	BIOCARTA_TNFR2_PATHWAY	17	-0.527809	-1.51562	0.0607375	0.134852	0.0807717	8204	tags=65%, list=29%, signal=46%	TANK/TNFRSF1B/ELP1/TRAF3/MAP3K14/IKBKG/CHUK/TNFAIP3/NFKB1/DUSP1/MAP3K1
KEGG_ALLOGRAFT_REJECTION	KEGG_ALLOGRAFT_REJECTION	17	-0.52683	-1.51281	0.0607375	0.134852	0.0807717	4586	tags=76%, list=16%, signal=64%	IL12A/IL12B/IL5/IFNG/CD86/FASLG/PRF1/CD80/CD40LG/TNF/FAS/IL10/CD28
PID_WNT_NONCANONICAL_PATHWAY	PID_WNT_NONCANONICAL_PATHWAY	32	-0.420876	-1.44205	0.0615385	0.136502	0.0817601	4866	tags=31%, list=17%, signal=26%	CTHRC1/FZD6/FZD5/NFATC2/TAB2/CSNK1A1/ROR2/ROCK1/FLNA/CAMK2A
WP_NOVEL_INTRACELLULAR_COMPONENTS_OF_RIGILIKE_RECEPTOR_RLR_PATHWAY	WP_NOVEL_INTRACELLULAR_COMPONENTS_OF_RIGILIKE_RECEPTOR_RLR_PATHWAY	60	-0.354736	-1.37364	0.0617284	0.136796	0.0819358	6548	tags=35%, list=24%, signal=27%	STING1/TRAF3/TRAF6/IFNB1/DDX3X/RNF125/IKBKG/MAPK14/IFNG/CHUK/NFKB1/AZI2/CYLD/CXCL8/MAP3K1/DDX58/IFIH1/TNF/CXCL10/CXCL12/IFNK
REACTOME_ACTIVATION_OF_AMPK_DOWNSTREAM_OF_NMDARS	REACTOME_ACTIVATION_OF_AMPK_DOWNSTREAM_OF_NMDARS	29	0.440216	1.44776	0.0620438	0.137366	0.0822775	2156	tags=17%, list=8%, signal=16%	TUBA3C/TUBA3E/PRKAG3/TUBB8/TUBA8
REACTOME_SIGNALING_BY_FGFR4	REACTOME_SIGNALING_BY_FGFR4	41	-0.385985	-1.41143	0.062212	0.13761	0.0824235	5708	tags=34%, list=20%, signal=27%	KRAS/FGF9/PPP2CB/MAPK1/GAB1/PIK3R1/CBL/PIK3CA/NRAS/PTPN11/FGF16/FGF2/FGF20/FGF4
PID_CDC42_PATHWAY	PID_CDC42_PATHWAY	70	-0.337977	-1.33581	0.0625	0.137861	0.0825738	8541	tags=51%, list=31%, signal=36%	MAPK9/RPS6KB1/WASL/SEPTIN2/CTNNA1/LIMK2/MAP2K6/CDH1/EPS8/GSK3B/PAK1/ATF2/YES1/MTOR/PAX6/DLG1/CTNNB1/BAIAP2/ACTR3/MAPK14/MAPK1/PIK3R1/RASGRF1/PAK2/JUN/APC/ACTR2/CBL/CDC42BPA/PIK3CA/PLD1/ENAH/MAP3K1/IQGAP1/DIAPH3/F2RL2
REACTOME_INTERLEUKIN_RECEPTOR_SHC_SIGNALING	REACTOME_INTERLEUKIN_RECEPTOR_SHC_SIGNALING	27	-0.442145	-1.45738	0.0625	0.137861	0.0825738	6564	tags=59%, list=24%, signal=45%	SHC1/GAB2/IL5/PIK3CD/IL2RG/IL5RA/PIK3R1/JAK2/PIK3CB/JAK1/PIK3CA/CSF2RA/IL2RA/CSF2/IL2RB/CSF2RB
REACTOME_ROLE_OF_PHOSPHOLIPIDS_IN_PHAGOCYTOSIS	REACTOME_ROLE_OF_PHOSPHOLIPIDS_IN_PHAGOCYTOSIS	30	-0.422901	-1.42166	0.0625	0.137861	0.0825738	5201	tags=43%, list=19%, signal=35%	AHCYL1/PIK3R1/SYK/PLD4/PIK3CB/PIK3CA/CD3G/PLD1/FCGR3A/FCGR2A/ITPR1/ITPR2/ITPR3
BIOCARTA_GSK3_PATHWAY	BIOCARTA_GSK3_PATHWAY	20	-0.505506	-1.51927	0.0627706	0.137983	0.0826467	7467	tags=55%, list=27%, signal=40%	PDPK1/FZD1/GSK3B/LEF1/CTNNB1/PIK3R1/APC/NFKB1/EIF2AK2/PIK3CA/GJA1
REACTOME_NEPHRIN_FAMILY_INTERACTIONS	REACTOME_NEPHRIN_FAMILY_INTERACTIONS	23	-0.472461	-1.474	0.0627706	0.137983	0.0826467	3399	tags=57%, list=12%, signal=50%	SPTAN1/ACTN4/PIK3R1/PIK3CB/SPTBN1/PIK3CA/NCK1/IQGAP1/ACTN1/ACTN2/KIRREL1/KIRREL2/NPHS1
REACTOME_RAF_INDEPENDENT_MAPK1_3_ACTIVATION	REACTOME_RAF_INDEPENDENT_MAPK1_3_ACTIVATION	23	-0.473135	-1.47611	0.0627706	0.137983	0.0826467	6516	tags=61%, list=23%, signal=47%	PEA15/DUSP16/MAP2K1/MAPK1/DUSP7/JAK2/DUSP10/IL6R/JAK1/DUSP1/DUSP8/PTPN11/IL6ST/IL6
REACTOME_NCAM_SIGNALING_FOR_NEURITE_OUT_GROWTH	REACTOME_NCAM_SIGNALING_FOR_NEURITE_OUT_GROWTH	63	-0.343166	-1.34377	0.0628019	0.137983	0.0826467	5993	tags=49%, list=22%, signal=39%	RPS6KA5/SPTBN4/CREB1/SPTAN1/KRAS/COL6A1/MAPK1/SPTBN2/COL4A3/CACNA1S/COL4A2/NCAN/COL5A3/COL4A1/CACNB4/ST8SIA4/SPTBN1/NRAS/NCAM1/COL5A1/FGFR1/GFRA2/COL5A2/COL6A3/CACNA1C/CNTN2/COL4A4/COL6A6/COL3A1/PRNP/GDNF
BIOCARTA_SPRY_PATHWAY	BIOCARTA_SPRY_PATHWAY	17	-0.521645	-1.49792	0.0629067	0.137983	0.0826467	8930	tags=65%, list=32%, signal=44%	SPRY2/SOS1/SPRY1/GRB2/SHC1/MAP2K1/MAPK1/CBL/RASA1/EGF/EGFR
REACTOME_TRAFFICKING_OF_AMPA_RECEPTORS	REACTOME_TRAFFICKING_OF_AMPA_RECEPTORS	31	-0.421259	-1.42192	0.0629213	0.137983	0.0826467	5496	tags=35%, list=20%, signal=29%	DLG1/PRKCB/GRIA1/GRIA2/CAMK2D/AKAP5/CACNG8/GRIA3/CAMK2A/CAMK2B/TSPAN7
BIOCARTA_AMI_PATHWAY	BIOCARTA_AMI_PATHWAY	20	0.487471	1.44374	0.062963	0.137983	0.0826467	2064	tags=30%, list=7%, signal=28%	PLG/FGA/AHSP/F2/SERPINC1/FGB
BIOCARTA_HIVNEF_PATHWAY	BIOCARTA_HIVNEF_PATHWAY	56	-0.349082	-1.33943	0.0632603	0.138506	0.0829603	7748	tags=38%, list=28%, signal=27%	PARP1/LMNB1/GSN/BIRC3/XIAP/MAP3K14/SPTAN1/BAG4/RB1/PAK2/CASP7/CHUK/BCL2/NFKB1/FASLG/APAF1/RASA1/MAP3K1/PRKDC/TNF/FAS
REACTOME_EPH_EPHRIN_SIGNALING	REACTOME_EPH_EPHRIN_SIGNALING	92	-0.310493	-1.31646	0.0635697	0.139055	0.083289	6770	tags=30%, list=24%, signal=23%	PAK1/EPHA2/ITSN1/NCSTN/YES1/SDCBP/EPHA4/ACTR3/EPHB2/MMP2/PAK2/MYH10/ROCK2/MYH9/ACTR2/EPHB3/EPHA7/CLTC/MYL9/RASA1/LYN/EPHB1/EFNB2/ROCK1/EPHA5/EPHA3/EPHA6/MYH11
WP_SLEEP_REGULATION	WP_SLEEP_REGULATION	37	-0.397288	-1.40991	0.0642202	0.140262	0.0840119	4172	tags=35%, list=15%, signal=30%	PTGDR/DLAT/CHRNB2/STAR/PER3/DRD2/HTR2A/IL6/GHRH/UTS2/NLGN1/NPY2R/GRIN2A
SA_REG_CASCADE_OF_CYCLIN_EXPR	SA_REG_CASCADE_OF_CYCLIN_EXPR	13	-0.577448	-1.52087	0.0642398	0.140262	0.0840119	4216	tags=38%, list=15%, signal=33%	E2F2/CCNA2/CDKN2A/CCNE2/CCNA1
REACTOME_ETHANOL_OXIDATION	REACTOME_ETHANOL_OXIDATION	12	-0.603614	-1.54686	0.0647948	0.141343	0.0846597	2407	tags=33%, list=9%, signal=30%	ALDH1B1/ALDH1A1/ADH1B/ADH7
KEGG_CARDIAC_MUSCLE_CONTRACTION	KEGG_CARDIAC_MUSCLE_CONTRACTION	77	0.339669	1.34662	0.0650264	0.141718	0.0848841	5262	tags=40%, list=19%, signal=33%	COX4I2/TNNC1/CYTB/COX6A2/CACNA1D/COX1/COX3/COX2/CACNA1F/TNNI3/CACNB1/COX4I1/COX5B/COX6B1/UQCR10/UQCR11/UQCRQ/COX6C/CACNG2/MYH7/COX6A1/CACNB3/COX7C/CACNG3/UQCRB/CACNG4/UQCRH/COX7B/COX7A2/COX5A/UQCRHL
REACTOME_INTRA_GOLGI_AND_RETROGRADE_GOLGI_TO_ER_TRAFFIC	REACTOME_INTRA_GOLGI_AND_RETROGRADE_GOLGI_TO_ER_TRAFFIC	203	-0.267301	-1.26533	0.0655271	0.142678	0.0854591	7696	tags=43%, list=28%, signal=32%	CAPZA1/NSF/COPZ2/KIF1C/RAB1A/COG6/RAB6B/KIF19/PAFAH1B1/GCC2/TMED2/TMED10/DYNC1H1/RAB3GAP2/GALNT2/TUBB2A/GBF1/NAA35/NBAS/ARF4/TUBA4A/DCTN1/SURF4/GOLGA5/RAB6A/DYNC1I2/RAB3GAP1/KLC3/KIFAP3/TMF1/KIF3B/GCC1/NAA30/MAN1A2/TUBA1C/SEC22B/KIF3C/RAB18/ARCN1/TMED7/CAPZA3/KIF26A/ARFGAP3/COPB2/KIF4A/USP6NL/MAN2A1/CYTH3/COPA/COPB1/KIF5B/ZW10/PLIN3/KIF26B/RGP1/BICD2/KIF21A/KIF4B/KIF11/CAPZA2/TRIP11/CENPE/KIF23/K…
KEGG_PROPANOATE_METABOLISM	KEGG_PROPANOATE_METABOLISM	32	-0.418844	-1.43508	0.0659341	0.143432	0.0859109	8942	tags=66%, list=32%, signal=45%	ALDH7A1/SUCLG2/PCCB/ACSS2/ALDH2/ACAT2/PCCA/MMUT/ALDH3A2/ACACB/ALDH6A1/ALDH9A1/ACAT1/ACACA/ACSS3/LDHA/EHHADH/ACADM/SUCLA2/ALDH1B1/LDHAL6B
ST_FAS_SIGNALING_PATHWAY	ST_FAS_SIGNALING_PATHWAY	65	-0.339815	-1.33395	0.0661939	0.143865	0.0861703	6130	tags=40%, list=22%, signal=31%	PTPN13/CASP10/EZR/PARP1/PFN2/XIAP/CAD/NCS1/TPX2/MAPK1/EPHB2/BTK/NFKB1/NFAT5/MAPK8IP2/IL1A/CASP8AP2/AGFG1/CXCL8/MAP3K1/CSNK1A1/MET/FAS/ROCK1/FAIM2/EGFR
WP_MAMMARY_GLAND_DEVELOPMENT_PATHWAY_INVOLUTION_STAGE_4_OF_4	WP_MAMMARY_GLAND_DEVELOPMENT_PATHWAY_INVOLUTION_STAGE_4_OF_4	10	-0.625437	-1.53094	0.0663812	0.144008	0.0862558	3973	tags=50%, list=14%, signal=43%	SOCS3/MYC/STAT3/IL6ST/CHI3L1
WP_NUCLEOTIDE_GPCRS	WP_NUCLEOTIDE_GPCRS	10	-0.62515	-1.53024	0.0663812	0.144008	0.0862558	8014	tags=80%, list=29%, signal=57%	P2RY2/ADORA2A/LTB4R/P2RY4/ADORA1/ADORA2B/P2RY6/P2RY1
SA_TRKA_RECEPTOR	SA_TRKA_RECEPTOR	17	-0.51662	-1.48349	0.0672451	0.145749	0.0872985	7606	tags=71%, list=27%, signal=51%	SOS1/RHOA/GRB2/ELK1/NTRK1/SHC1/PIK3CD/MAP2K1/PIK3CA/NGF/AKT3/NGFR
REACTOME_SIGNALING_BY_ERBB2_ECD_MUTANTS	REACTOME_SIGNALING_BY_ERBB2_ECD_MUTANTS	16	-0.522636	-1.47245	0.0675381	0.14625	0.0875988	6564	tags=62%, list=24%, signal=48%	SHC1/HSP90AA1/ERBIN/KRAS/GAB1/PIK3R1/PIK3CA/NRAS/EGF/EGFR
BIOCARTA_AKT_PATHWAY	BIOCARTA_AKT_PATHWAY	22	-0.488815	-1.49692	0.0678337	0.146756	0.0879018	6534	tags=59%, list=23%, signal=45%	YWHAH/HSP90AA1/FOXO4/FOXO1/IKBKG/PIK3R1/CHUK/NFKB1/FASLG/PIK3CA/FOXO3/GHR/PIK3CG
REACTOME_MITOCHONDRIAL_PROTEIN_IMPORT	REACTOME_MITOCHONDRIAL_PROTEIN_IMPORT	63	0.35437	1.37286	0.0680272	0.147041	0.0880721	13707	tags=62%, list=49%, signal=32%	CHCHD10/PAM16/NDUFB8/TIMM13/BCS1L/HSCB/CHCHD5/TIMM8B/SLC25A6/GFER/TIMM17B/CYC1/TIMM10/ATP5MC1/COX19/TIMM50/TOMM40/TIMM44/IDH3G/CHCHD4/COA4/CHCHD7/COX17/PMPCA/TOMM7/DNAJC19/TIMM9/PMPCB/CMC4/GRPEL1/TOMM22/CMC2/TIMM22/ATP5F1A/COA6/SAMM50/MTX2/TIMM8A/CHCHD2
REACTOME_TNFR2_NON_CANONICAL_NF_KB_PATHWAY	REACTOME_TNFR2_NON_CANONICAL_NF_KB_PATHWAY	100	-0.303909	-1.31183	0.0681265	0.147121	0.0881203	6846	tags=34%, list=25%, signal=26%	TNFRSF11A/PSMD1/PSMD10/PSME3/BIRC3/PSMB9/TRAF3/PSMD5/PSMD11/FBXW11/TNFSF13/MAP3K14/PSMA6/EDA/TNFSF4/LTA/PSMD2/CHUK/TNFSF14/TNFRSF9/PSMC1/TNFSF9/FASLG/TNFRSF18/TNFSF11/CD70/TNFSF13B/TNFRSF8/CD40LG/TNF/TNFRSF11B/TNFSF18/TNFSF8/EDAR
WP_APOPTOSIS	WP_APOPTOSIS	84	-0.319522	-1.31948	0.0682927	0.147346	0.0882548	6640	tags=36%, list=24%, signal=27%	BIRC3/BCL2L2/XIAP/TRAF3/IRF1/IGF1R/IRF6/IKBKG/MCL1/PIK3R1/JUN/SCAF11/LTA/CASP7/CHUK/BCL2/TP63/MYC/NFKB1/FASLG/APAF1/PRF1/HRK/MAP3K1/CDKN2A/PMAIP1/TNFSF10/TNF/FAS/IGF1
REACTOME_NOTCH3_ACTIVATION_AND_TRANSMISSION_OF_SIGNAL_TO_THE_NUCLEUS	REACTOME_NOTCH3_ACTIVATION_AND_TRANSMISSION_OF_SIGNAL_TO_THE_NUCLEUS	25	-0.451632	-1.45756	0.0683761	0.147391	0.0882821	3405	tags=28%, list=12%, signal=25%	NEURL1/NEURL1B/MIB1/JAG1/DLL1/EGF/EGFR
REACTOME_REGULATION_OF_FOXO_TRANSCRIPTIONAL_ACTIVITY_BY_ACETYLATION	REACTOME_REGULATION_OF_FOXO_TRANSCRIPTIONAL_ACTIVITY_BY_ACETYLATION	10	-0.622684	-1.5242	0.0685225	0.147573	0.0883907	6280	tags=70%, list=23%, signal=54%	EP300/FOXO4/CREBBP/KAT2B/FOXO1/SIRT1/FOXO3
REACTOME_ACTIVATION_OF_GENE_EXPRESSION_BY_SREBF_SREBP_	REACTOME_ACTIVATION_OF_GENE_EXPRESSION_BY_SREBF_SREBP_	42	-0.386346	-1.41665	0.0687204	0.147864	0.0885655	7683	tags=55%, list=28%, signal=40%	TGS1/HMGCR/FDPS/NCOA1/CARM1/SC5D/NCOA2/CREBBP/TBL1XR1/SQLE/ACACB/TBL1X/HMGCS1/NCOA6/CHD9/MED1/HELZ2/ACACA/IDI1/MTF1/PPARA/SCD/CYP51A1
BIOCARTA_IGF1MTOR_PATHWAY	BIOCARTA_IGF1MTOR_PATHWAY	19	-0.504496	-1.49243	0.0694143	0.149222	0.0893786	8380	tags=68%, list=30%, signal=48%	RPS6KB1/EIF2S3/PDPK1/GSK3B/EIF4E/PTEN/IGF1R/PDK2/MTOR/EIF2S1/PIK3R1/PIK3CA/IGF1
REACTOME_TRANSCRIPTIONAL_REGULATION_OF_PLURIPOTENT_STEM_CELLS	REACTOME_TRANSCRIPTIONAL_REGULATION_OF_PLURIPOTENT_STEM_CELLS	31	-0.412774	-1.39327	0.0696629	0.149621	0.0896174	5666	tags=42%, list=20%, signal=33%	EPAS1/LIN28A/PBX1/DKK1/TSC22D1/STAT3/EOMES/KLF4/HIF3A/GATA6/FOXD3/SOX2/FGF2
REACTOME_SHC1_EVENTS_IN_ERBB4_SIGNALING	REACTOME_SHC1_EVENTS_IN_ERBB4_SIGNALING	14	-0.557199	-1.49598	0.0705128	0.151308	0.0906281	7675	tags=71%, list=28%, signal=52%	NRG4/GRB2/SHC1/KRAS/HBEGF/BTC/NRAS/NRG3/NRG1/EREG
REACTOME_SIGNAL_AMPLIFICATION	REACTOME_SIGNAL_AMPLIFICATION	33	-0.412446	-1.42367	0.0706402	0.151308	0.0906281	6492	tags=42%, list=23%, signal=33%	GNB5/GNGT1/GNAQ/MAPK14/GNAI3/GNG10/GNG2/GNA14/GNA13/PLA2G4A/GNG12/GNB4/P2RY1/P2RY12
WP_BDNFTRKB_SIGNALING	WP_BDNFTRKB_SIGNALING	33	-0.408678	-1.41066	0.0706402	0.151308	0.0906281	6564	tags=48%, list=24%, signal=37%	SHC1/GAB2/TRPC6/MTOR/CREB1/KRAS/EEF2K/HOMER1/MAP2K1/MAPK1/TRPC3/GAB1/NTRK2/NRAS/BDNF/PIK3CG
REACTOME_NCAM1_INTERACTIONS	REACTOME_NCAM1_INTERACTIONS	42	-0.385682	-1.41421	0.07109	0.152134	0.0911229	4659	tags=48%, list=17%, signal=40%	COL4A3/CACNA1S/COL4A2/NCAN/COL5A3/COL4A1/CACNB4/ST8SIA4/NCAM1/COL5A1/GFRA2/COL5A2/COL6A3/CACNA1C/CNTN2/COL4A4/COL6A6/COL3A1/PRNP/GDNF
BIOCARTA_RHO_PATHWAY	BIOCARTA_RHO_PATHWAY	21	-0.478868	-1.45699	0.0717391	0.153384	0.0918719	8626	tags=71%, list=31%, signal=49%	ARHGEF11/ARHGEF5/RHOA/GSN/ARHGAP1/BAIAP2/PIP5K1A/DIAPH1/ARHGAP5/OPHN1/VCL/TLN1/PIP5K1B/ROCK1/PPP1R12B
PID_TRKR_PATHWAY	PID_TRKR_PATHWAY	61	-0.350192	-1.35676	0.0719603	0.153719	0.092072	7606	tags=51%, list=27%, signal=37%	RHOA/GRB2/RIT1/DOCK1/RAP1B/NTRK1/SHC1/GAB2/RAP1A/ELMO1/KRAS/RAPGEF1/MAP2K1/SQSTM1/MAPK1/GAB1/PRKCI/PIK3R1/RASGRF1/ABL1/NTRK2/RIT2/STAT3/PIK3CA/RASA1/NRAS/NGF/PTPN11/BDNF/NTRK3/NGFR
REACTOME_TELOMERE_MAINTENANCE	REACTOME_TELOMERE_MAINTENANCE	109	0.302528	1.27792	0.0726073	0.154912	0.0927866	6760	tags=28%, list=24%, signal=21%	H4C11/H2AC20/H2AJ/H4C13/H4C1/H2AC14/TERT/H2AC19/H4C2/H4C5/H2BC9/CHTF18/POLR2J/H2AC4/H4C3/H2BC8/POLR2I/H2BC1/H4C6/H2AC8/H2BC10/H4C4/POLR2H/RUVBL2/POLR2L/H2AX/H2BC6/PIF1/WRAP53/H2BC13
WP_SOMATIC_SEX_DETERMINATION	WP_SOMATIC_SEX_DETERMINATION	14	-0.550915	-1.47911	0.0726496	0.154912	0.0927866	5448	tags=50%, list=20%, signal=40%	FGF9/RSPO1/DMRT1/SRY/SOX9/GATA4/WT1
BIOCARTA_ACE2_PATHWAY	BIOCARTA_ACE2_PATHWAY	13	-0.564584	-1.48699	0.0728051	0.154964	0.0928182	5609	tags=62%, list=20%, signal=49%	AGTR2/COL4A3/COL4A2/COL4A1/COL4A4/AGTR1/ACE2/CMA1
REACTOME_THE_ACTIVATION_OF_ARYLSULFATASES	REACTOME_THE_ACTIVATION_OF_ARYLSULFATASES	13	-0.565388	-1.4891	0.0728051	0.154964	0.0928182	4701	tags=46%, list=17%, signal=38%	ARSK/ARSI/STS/ARSB/ARSF/ARSJ
KEGG_DORSO_VENTRAL_AXIS_FORMATION	KEGG_DORSO_VENTRAL_AXIS_FORMATION	24	-0.45301	-1.43574	0.0734341	0.156077	0.0934847	7616	tags=62%, list=27%, signal=45%	NOTCH1/GRB2/NOTCH3/ETS2/KRAS/MAP2K1/MAPK1/SOS2/ETS1/FMN2/PIWIL3/NOTCH2/CPEB1/SPIRE1/EGFR
REACTOME_DEACTIVATION_OF_THE_BETA_CATENIN_TRANSACTIVATING_COMPLEX	REACTOME_DEACTIVATION_OF_THE_BETA_CATENIN_TRANSACTIVATING_COMPLEX	42	-0.38204	-1.40086	0.0734597	0.156077	0.0934847	7114	tags=43%, list=26%, signal=32%	ASH2L/TLE4/CHD8/XPO1/XIAP/LEF1/TCF7/CTNNB1/RBBP5/APC/TCF7L1/SOX6/SRY/SOX7/PYGO1/SOX9/BCL9L/SOX2
REACTOME_AMYLOID_FIBER_FORMATION	REACTOME_AMYLOID_FIBER_FORMATION	104	0.306522	1.28601	0.0737018	0.156451	0.0937088	6760	tags=36%, list=24%, signal=27%	FGA/H4C11/APCS/H2AC20/H4C13/H4C1/H2AC14/H2AC19/H3C7/H4C2/H3C14/H4C5/H2BC9/H3C1/NPPA/H2AC4/CST3/H4C3/H2BC8/GGA1/H2BC1/H4C6/H2AC8/PSENEN/UBA52/H2BC10/H4C4/H3C11/NAT8/H2AX/TSPAN33/INS/H2BC6/APOA1/SORL1/H3C15/H2BC13
PID_CIRCADIAN_PATHWAY	PID_CIRCADIAN_PATHWAY	15	-0.5312	-1.45845	0.073913	0.156759	0.0938932	7389	tags=73%, list=27%, signal=54%	CRY2/TIMELESS/PER1/ATR/CHEK1/CRY1/PER2/ARNTL/CLOCK/NR1D1/BHLHE40
KEGG_AMYOTROPHIC_LATERAL_SCLEROSIS_ALS	KEGG_AMYOTROPHIC_LATERAL_SCLEROSIS_ALS	53	-0.344596	-1.31337	0.0739857	0.156773	0.0939014	8849	tags=49%, list=32%, signal=34%	RAB5A/MAP3K5/CHP1/CAT/PPP3R1/TNFRSF1B/CASP1/MAP2K6/PPP3CB/ALS2/DERL1/NEFM/PPP3CA/MAPK14/GRIA1/GRIA2/BCL2/PRPH2/PPP3R2/PRPH/APAF1/SLC1A2/TNF/NOS1/GRIN2A/NEFL
REACTOME_ENDOGENOUS_STEROLS	REACTOME_ENDOGENOUS_STEROLS	26	-0.438047	-1.42837	0.07431	0.157319	0.0942287	7170	tags=50%, list=26%, signal=37%	CYP8B1/NCOA1/CYP27A1/NCOA2/ARNT/CYP39A1/CYP1B1/CYP19A1/CYP11A1/CYP7B1/CYP51A1/CYP21A2/PTGIS
REACTOME_NEUROTRANSMITTER_RELEASE_CYCLE	REACTOME_NEUROTRANSMITTER_RELEASE_CYCLE	51	-0.354259	-1.33488	0.0748792	0.158383	0.0948658	3574	tags=24%, list=13%, signal=21%	HSPA8/STXBP1/SYT1/SLC1A2/SNAP25/SLC1A3/PPFIA2/RIMS1/GAD2/SLC18A2/SLC22A2/SLC18A3
REACTOME_TRAFFICKING_AND_PROCESSING_OF_ENDOSOMAL_TLR	REACTOME_TRAFFICKING_AND_PROCESSING_OF_ENDOSOMAL_TLR	13	-0.559366	-1.47324	0.0749465	0.158384	0.0948663	5947	tags=62%, list=21%, signal=48%	CTSL/CTSS/TLR7/CTSK/CTSB/TLR3/CTSV/TLR8
PID_EPO_PATHWAY	PID_EPO_PATHWAY	33	-0.407103	-1.40522	0.0750552	0.158472	0.0949192	6564	tags=52%, list=24%, signal=39%	SHC1/RAP1A/TRPC6/RAPGEF1/MAPK14/GAB1/BTK/PIK3R1/BCL2/SOCS3/SH2B3/JAK2/NFKB1/CBL/LYN/PTPN11/STAT1
REACTOME_TRNA_MODIFICATION_IN_THE_NUCLEUS_AND_CYTOSOL	REACTOME_TRNA_MODIFICATION_IN_THE_NUCLEUS_AND_CYTOSOL	43	0.391544	1.39291	0.0751748	0.158583	0.0949859	7725	tags=40%, list=28%, signal=29%	QTRT1/CTU1/TRMT1/ADAT3/NSUN6/ADAT2/PUS1/TRMT61A/OSGEP/METTL1/TP53RK/TRIT1/TRMT112/DUS2/CTU2/TPRKB/THG1L
REACTOME_DISEASES_OF_PROGRAMMED_CELL_DEATH	REACTOME_DISEASES_OF_PROGRAMMED_CELL_DEATH	24	-0.44903	-1.42313	0.075594	0.159184	0.0953456	4577	tags=38%, list=16%, signal=31%	JUN/FASLG/CDC25B/CAPN2/FOXO3/APP/SOD2/CDKN2A/CDK5R1
SA_B_CELL_RECEPTOR_COMPLEXES	SA_B_CELL_RECEPTOR_COMPLEXES	24	-0.447153	-1.41718	0.075594	0.159184	0.0953456	7501	tags=50%, list=27%, signal=37%	GRB2/ELK1/SHC1/ATF2/MAP2K1/MAPK1/JUN/SYK/RPS6KA3/MAP3K1/LYN/PAPPA
BIOCARTA_TID_PATHWAY	BIOCARTA_TID_PATHWAY	19	-0.499655	-1.47811	0.0759219	0.159449	0.0955046	4717	tags=37%, list=17%, signal=31%	USH1C/RB1/IFNG/JAK2/NFKB1/TNF/WT1
WP_CANONICAL_AND_NONCANONICAL_TGFB_SIGNALING	WP_CANONICAL_AND_NONCANONICAL_TGFB_SIGNALING	17	-0.507881	-1.4584	0.0759219	0.159449	0.0955046	9381	tags=82%, list=34%, signal=55%	MAPK8/BMP1/MAPK9/SMAD4/BMPR1A/SMAD2/LOXL4/MAPK14/BMPR2/LOXL2/TGFBR1/TGFBR2/LOX/GREM1
WP_SEROTONIN_RECEPTOR_467_AND_NR3C_SIGNALING	WP_SEROTONIN_RECEPTOR_467_AND_NR3C_SIGNALING	19	-0.496379	-1.46842	0.0759219	0.159449	0.0955046	7767	tags=58%, list=28%, signal=42%	HTR6/ELK1/RAP1A/RPS6KA5/CREB1/MAP2K1/MAPK1/EGR1/ATF1/HTR7/NR3C1
PID_AMB2_NEUTROPHILS_PATHWAY	PID_AMB2_NEUTROPHILS_PATHWAY	41	-0.37663	-1.37722	0.0760369	0.159549	0.0955645	7864	tags=66%, list=28%, signal=47%	FYN/RHOA/LCK/RAP1B/SELP/ITGAM/HCK/RAP1A/YES1/ITGB2/PLAUR/MMP2/JAM2/LRP1/NFKB1/CCN2/JAM3/TLN1/MYH2/LYN/PLAU/TNF/BLK/ROCK1/PLAT/IL6/ICAM1
REACTOME_GLUCONEOGENESIS	REACTOME_GLUCONEOGENESIS	32	0.421512	1.39864	0.0767824	0.160971	0.0964162	6717	tags=38%, list=24%, signal=28%	FBP1/SLC25A10/ALDOB/ENO3/SLC25A1/GAPDHS/G6PC3/SLC37A2/PGK2/FBP2/SLC37A4/PCK2
REACTOME_GLUCAGON_TYPE_LIGAND_RECEPTORS	REACTOME_GLUCAGON_TYPE_LIGAND_RECEPTORS	33	-0.406246	-1.40226	0.0772627	0.161835	0.0969334	2070	tags=27%, list=7%, signal=25%	CYSLTR2/VIPR2/ADCYAP1R1/GNG12/GHRH/GNB4/ADCYAP1/GCG/GLP2R
REACTOME_SIGNALING_BY_LEPTIN	REACTOME_SIGNALING_BY_LEPTIN	11	-0.6068	-1.53021	0.0777311	0.162672	0.0974349	4171	tags=73%, list=15%, signal=62%	IRS2/IRS1/LEPR/SOCS3/JAK2/STAT3/PTPN11/LEP
REACTOME_REGULATION_OF_HSF1_MEDIATED_HEAT_SHOCK_RESPONSE	REACTOME_REGULATION_OF_HSF1_MEDIATED_HEAT_SHOCK_RESPONSE	82	-0.320661	-1.32614	0.0778302	0.162736	0.097473	7078	tags=35%, list=25%, signal=26%	BAG5/HSPA14/GSK3B/POM121/ATR/NUP133/TPR/RPA1/HSPA5/RANBP2/NDC1/SIRT1/BAG4/MAPK1/HSPA6/NUP188/NUP98/NUP58/ATM/HSPA12A/NUP205/BAG3/NUP160/HSPA8/NUP153/NUP155/HSPA13/BAG2/HSPA4L
REACTOME_DEFECTIVE_B4GALT7_CAUSES_EDS_PROGEROID_TYPE	REACTOME_DEFECTIVE_B4GALT7_CAUSES_EDS_PROGEROID_TYPE	20	-0.486877	-1.46328	0.0779221	0.162784	0.0975021	1274	tags=40%, list=5%, signal=38%	GPC4/CSPG5/NCAN/HSPG2/GPC6/DCN/VCAN/GPC5
REACTOME_NOTCH2_ACTIVATION_AND_TRANSMISSION_OF_SIGNAL_TO_THE_NUCLEUS	REACTOME_NOTCH2_ACTIVATION_AND_TRANSMISSION_OF_SIGNAL_TO_THE_NUCLEUS	22	-0.467514	-1.43169	0.0787746	0.16442	0.098482	3405	tags=32%, list=12%, signal=28%	NEURL1/NEURL1B/MIB1/JAG1/DLL1/NOTCH2/CNTN1
REACTOME_SIGNALING_BY_RETINOIC_ACID	REACTOME_SIGNALING_BY_RETINOIC_ACID	43	-0.374665	-1.38837	0.0790698	0.164891	0.0987639	4065	tags=28%, list=15%, signal=24%	CPT1A/DLAT/RDH10/RARB/ALDH1A1/RXRG/CYP26B1/ALDH1A3/DHRS9/PDHA2/PDK4/SDR16C5
REACTOME_RAF_ACTIVATION	REACTOME_RAF_ACTIVATION	34	-0.399577	-1.38907	0.0793651	0.165335	0.09903	8142	tags=47%, list=29%, signal=33%	KSR1/PPP2R1B/SHOC2/PPP2R5C/PPP2R5A/PPP2R5E/KRAS/PPP2CB/MAP2K1/PPP1CB/JAK2/MRAS/CAMK2D/NRAS/CAMK2A/CAMK2B
WP_EICOSANOID_METABOLISM_VIA_CYCLO_OXYGENASES_COX	WP_EICOSANOID_METABOLISM_VIA_CYCLO_OXYGENASES_COX	30	0.418909	1.38689	0.0794224	0.165335	0.09903	1289	tags=23%, list=5%, signal=22%	PTGDR2/CYP4F2/CYP4F12/CYP4A22/CYP4A11/PLA2G6/PLA2G4B
PID_ECADHERIN_NASCENT_AJ_PATHWAY	PID_ECADHERIN_NASCENT_AJ_PATHWAY	39	-0.382486	-1.38116	0.0800915	0.166582	0.0997767	8023	tags=54%, list=29%, signal=38%	CTNNA1/RHOA/CSNK2A1/CDH1/ABI1/RAP1B/ARF6/RAP1A/RAPGEF1/DLG1/CTNNB1/ITGB7/CTNND1/PIK3R1/TJP1/WASF2/NCKAP1/KLHL20/PIK3CA/ENAH/IQGAP1
WP_CORI_CYCLE	WP_CORI_CYCLE	17	-0.502871	-1.44401	0.0802603	0.16664	0.0998117	5284	tags=41%, list=19%, signal=33%	PFKP/LDHA/PGAM1/G6PD/SLC2A1/PGK1/SLC2A4
WP_NOTCH1_REGULATION_OF_HUMAN_ENDOTHELIAL_CELL_CALCIFICATION	WP_NOTCH1_REGULATION_OF_HUMAN_ENDOTHELIAL_CELL_CALCIFICATION	17	-0.502025	-1.44158	0.0802603	0.16664	0.0998117	4310	tags=47%, list=15%, signal=40%	LPAR1/ITGA1/SOX6/JAG1/DLL1/CALU/PLAT/MGP
KEGG_GLYCOSAMINOGLYCAN_DEGRADATION	KEGG_GLYCOSAMINOGLYCAN_DEGRADATION	21	-0.474125	-1.44255	0.0804348	0.166856	0.0999411	3644	tags=29%, list=13%, signal=25%	ARSB/HS3ST3B1/HYAL1/HPSE/HS3ST3A1/HPSE2
PID_BMP_PATHWAY	PID_BMP_PATHWAY	42	-0.374053	-1.37157	0.0805687	0.166988	0.10002	8334	tags=52%, list=30%, signal=37%	SMURF1/NUP214/SKI/SMAD4/SMAD5/BMPR1A/BMP6/GSK3B/SMURF2/PPM1A/XIAP/MAPK1/CTDSP2/BMPR2/TAB2/BMPR1B/SMAD1/GREM1/NOG/CHRDL1/RGMA/SOSTDC1
REACTOME_SPHINGOLIPID_DE_NOVO_BIOSYNTHESIS	REACTOME_SPHINGOLIPID_DE_NOVO_BIOSYNTHESIS	44	-0.370928	-1.38038	0.0806452	0.167	0.100027	5759	tags=41%, list=21%, signal=33%	ACER3/ALDH3A2/CERS2/KDSR/SPHK1/ACER2/PRKD3/PLPP3/SAMD8/SGMS1/SPTSSA/DEGS1/CERS6/SPTLC1/CERS3/SGPP1/SGMS2/SGPP2
WP_GABA_RECEPTOR_SIGNALING	WP_GABA_RECEPTOR_SIGNALING	31	-0.407168	-1.37435	0.0808989	0.167323	0.10022	1146	tags=13%, list=4%, signal=12%	GABRA2/GAD2/GABRB2/GABRP
PID_PDGFRA_PATHWAY	PID_PDGFRA_PATHWAY	22	-0.46592	-1.42681	0.0809628	0.167323	0.10022	7501	tags=59%, list=27%, signal=43%	GRB2/CSNK2A1/ELK1/SHC1/RAPGEF1/PIK3R1/IFNG/JUN/JAK1/PDGFRA/PIK3CA/ITGAV/CAV1
REACTOME_MHC_CLASS_II_ANTIGEN_PRESENTATION	REACTOME_MHC_CLASS_II_ANTIGEN_PRESENTATION	111	-0.290667	-1.27864	0.0810127	0.167323	0.10022	6594	tags=42%, list=24%, signal=32%	AP1G1/TUBB2A/CD74/TUBA4A/DCTN1/CTSO/CTSL/DYNC1I2/SEC31A/KLC3/KIFAP3/KIF3B/SEC24B/TUBA1C/KIF3C/AP1S2/CTSS/CAPZA3/SPTBN2/KIF26A/KIF4A/CANX/KIF5B/KIF4B/KIF11/CAPZA2/CENPE/KIF23/RACGAP1/TUBA1B/CTSK/SEC24A/CLTC/CTSC/CTSB/AP1S3/KIF18A/DNM3/OSBPL1A/CTSV/DYNC1LI2/TUBB6/SEC24D/KIF2A/SEC23A/SEC24C/TUBAL3
PID_PI3KCI_PATHWAY	PID_PI3KCI_PATHWAY	48	-0.362562	-1.34959	0.0812808	0.16773	0.100464	7864	tags=62%, list=28%, signal=45%	FYN/RHOA/PDPK1/LCK/ARF6/HCK/HSP90AA1/PTEN/RAP1A/PIK3R6/PLEKHA2/YES1/PIK3CD/PLEKHA1/KRAS/DAPP1/BTK/PIK3R1/CYTH3/SYK/PIK3R5/PIK3CB/PIK3CA/NRAS/FOXO3/LYN/SGK1/BLK/ITK/PIK3CG
REACTOME_BIOLOGICAL_OXIDATIONS	REACTOME_BIOLOGICAL_OXIDATIONS	216	0.262982	1.22101	0.0813772	0.167783	0.100496	4292	tags=24%, list=15%, signal=20%	CYP2C9/ACSM2A/CYP2C8/CYP4F2/CYP4F12/UGT2B4/SULT1E1/CYP4F8/SULT1A2/CYP3A5/ACSM2B/SULT1A3/SULT1A1/UGT2B7/CYP4A22/CYP1A1/GSTM2/CYP4A11/UGT2B28/CYP26A1/COMT/AOC2/CYP2D6/GSTT2/CYP4F22/FDX2/ACY1/UGT2A3/UGT3A2/AKR7L/CYP1A2/ADH1A/MGST2/UGT2B11/GGT6/CYP2C19/UGT1A4/CYP24A1/SULT1A4/DPEP2/SULT2A1/ABHD14B/GLYAT/GSTO1/FDXR/SULT6B1/AIP/CYP4B1/OPLAH/GSTZ1/CYP3A43
REACTOME_REDUCTION_OF_CYTOSOLIC_CA_LEVELS	REACTOME_REDUCTION_OF_CYTOSOLIC_CA_LEVELS	12	-0.576169	-1.47653	0.0820734	0.16885	0.101135	2662	tags=33%, list=10%, signal=30%	ATP2A2/ATP2B4/SLC8A1/SLC8A3
REACTOME_RETINOID_CYCLE_DISEASE_EVENTS	REACTOME_RETINOID_CYCLE_DISEASE_EVENTS	12	-0.576316	-1.47691	0.0820734	0.16885	0.101135	5184	tags=58%, list=19%, signal=47%	STRA6/LRAT/OPN1SW/RBP1/RLBP1/RDH12/ABCA4
BIOCARTA_ATM_PATHWAY	BIOCARTA_ATM_PATHWAY	20	-0.476697	-1.43269	0.0822511	0.16885	0.101135	6918	tags=45%, list=25%, signal=34%	NBN/RAD50/CHEK1/JUN/ABL1/BRCA1/ATM/NFKB1/RBBP8
PID_PRL_SIGNALING_EVENTS_PATHWAY	PID_PRL_SIGNALING_EVENTS_PATHWAY	23	-0.462623	-1.44331	0.0822511	0.16885	0.101135	5041	tags=35%, list=18%, signal=29%	MAPK1/EGR1/ITGA1/PTP4A1/TUBA1B/CCNA2/ROCK1/ITGB1
REACTOME_SIGNALING_BY_PDGFR_IN_DISEASE	REACTOME_SIGNALING_BY_PDGFR_IN_DISEASE	20	-0.473533	-1.42318	0.0822511	0.16885	0.101135	7501	tags=70%, list=27%, signal=51%	GRB2/FIP1L1/KANK1/KRAS/PIK3R1/BIN2/GOLGA4/PIK3CB/STRN/PDGFRA/STAT3/PIK3CA/NRAS/STAT1
PID_FAS_PATHWAY	PID_FAS_PATHWAY	38	-0.381549	-1.37405	0.0825688	0.169063	0.101263	7844	tags=53%, list=28%, signal=38%	CASP10/EZR/MAP2K6/PDPK1/BIRC3/PIK3CD/IKBKG/MAPK14/BTK/PIK3R1/SYK/CHUK/RFC1/CLTC/PIK3CB/FASLG/PIK3CA/MAP3K1/FAS/FAIM2
REACTOME_DAP12_INTERACTIONS	REACTOME_DAP12_INTERACTIONS	37	-0.386064	-1.37008	0.0825688	0.169063	0.101263	4979	tags=46%, list=18%, signal=38%	CD300E/B2M/BTK/PIK3R1/SYK/CD300LB/LCP2/CLEC5A/GRAP2/PIK3CB/PIK3CA/NRAS/KLRD1/TREM1/SIRPB1/NCR2/KIR2DS4
REACTOME_INTRINSIC_PATHWAY_OF_FIBRIN_CLOT_FORMATION	REACTOME_INTRINSIC_PATHWAY_OF_FIBRIN_CLOT_FORMATION	22	0.461592	1.41013	0.0825688	0.169063	0.101263	1991	tags=32%, list=7%, signal=30%	F9/F2/SERPINC1/KNG1/GP9/KLKB1/F11
ST_GAQ_PATHWAY	ST_GAQ_PATHWAY	28	-0.416811	-1.38767	0.0829787	0.169668	0.101625	6739	tags=46%, list=24%, signal=35%	DAG1/CFB/GNAQ/IKBKG/ITPKA/NFKB1/PIK3CB/PITX2/PLD1/ITPR1/ITPR2/AKT3/ITPR3
REACTOME_REGULATION_OF_TP53_ACTIVITY_THROUGH_PHOSPHORYLATION	REACTOME_REGULATION_OF_TP53_ACTIVITY_THROUGH_PHOSPHORYLATION	92	-0.302257	-1.28154	0.0831296	0.169668	0.101625	7562	tags=42%, list=27%, signal=31%	SSRP1/ATRIP/PRKAB2/CSNK2A1/TAF6/RAD1/NBN/RAD50/BRIP1/RMI2/PRKAG2/ATR/TAF1/CHEK1/SUPT16H/RPA1/WRN/TPX2/TAF13/RMI1/RFC3/MAPK14/AURKA/BARD1/RAD9B/EXO1/BRCA1/ATM/TOPBP1/TAF2/CCNA2/HIPK2/PRKAA2/HIPK1/RBBP8/TAF4B/NUAK1/CDK5R1/CCNA1
BIOCARTA_RAS_PATHWAY	BIOCARTA_RAS_PATHWAY	22	-0.461636	-1.41369	0.083151	0.169668	0.101625	7606	tags=50%, list=27%, signal=36%	RHOA/ELK1/FOXO4/RALA/MAP2K1/PIK3R1/CHUK/NFKB1/PIK3CA/PLD1/PIK3CG
WP_PURINE_METABOLISM_AND_RELATED_DISORDERS	WP_PURINE_METABOLISM_AND_RELATED_DISORDERS	22	-0.464782	-1.42332	0.083151	0.169668	0.101625	8075	tags=59%, list=29%, signal=42%	MAT2A/ADA/HPRT1/RRM2B/ADSS2/TPMT/PNP/PPAT/GART/PRPS1/XDH/GRM5/AOX1
REACTOME_GROWTH_HORMONE_RECEPTOR_SIGNALING	REACTOME_GROWTH_HORMONE_RECEPTOR_SIGNALING	24	-0.442211	-1.40151	0.0842333	0.171655	0.102815	3973	tags=42%, list=14%, signal=36%	MAPK1/SOCS3/JAK2/PRLR/STAT3/LYN/GHR/STAT1/ADAM17/PRL
REACTOME_TRIGLYCERIDE_BIOSYNTHESIS	REACTOME_TRIGLYCERIDE_BIOSYNTHESIS	14	0.523616	1.41019	0.0842697	0.171655	0.102815	6448	tags=50%, list=23%, signal=38%	MOGAT3/MOGAT2/LPIN3/DGAT1/AGMO/GPAT2/DGAT2
PID_WNT_CANONICAL_PATHWAY	PID_WNT_CANONICAL_PATHWAY	20	-0.468966	-1.40945	0.0844156	0.171805	0.102905	7125	tags=60%, list=26%, signal=45%	PPP2R5A/KLHL12/GSK3B/CSNK1G1/CUL3/LRP6/CTNNB1/FZD5/APC/WNT3A/PIP5K1B/CAV1
REACTOME_SUMOYLATION_OF_UBIQUITINYLATION_PROTEINS	REACTOME_SUMOYLATION_OF_UBIQUITINYLATION_PROTEINS	39	-0.376743	-1.36043	0.0846682	0.172171	0.103124	6494	tags=54%, list=23%, signal=41%	SEH1L/PML/VHL/PIAS2/NUP50/NUP37/NUP214/NUP54/POM121/NUP133/TPR/RANBP2/NDC1/NUP188/NUP98/NUP58/PIAS1/NUP205/NUP160/NUP153/NUP155
BIOCARTA_PS1_PATHWAY	BIOCARTA_PS1_PATHWAY	14	-0.546301	-1.46673	0.0854701	0.173652	0.104012	7616	tags=71%, list=27%, signal=52%	PSEN1/BTRC/NOTCH1/FZD1/GSK3B/CTNNB1/APC/DLL1/ADAM17/HNF1A
WP_MFAP5MEDIATED_OVARIAN_CANCER_CELL_MOTILITY_AND_INVASIVENESS	WP_MFAP5MEDIATED_OVARIAN_CANCER_CELL_MOTILITY_AND_INVASIVENESS	13	-0.554256	-1.45978	0.0856531	0.173875	0.104145	6697	tags=69%, list=24%, signal=53%	PRKCQ/RYR3/CREB1/MAPK1/JUN/ITGAV/ITPR3/ITGB3/MFAP5
WP_REGUCALCIN_IN_PROXIMAL_TUBULE_EPITHELIAL_KIDNEY_CELLS	WP_REGUCALCIN_IN_PROXIMAL_TUBULE_EPITHELIAL_KIDNEY_CELLS	33	-0.397597	-1.37241	0.0860927	0.174618	0.10459	6786	tags=39%, list=24%, signal=30%	SMAD2/PRKCQ/MTOR/G3BP1/MAPK1/TNFSF11/APAF1/PIK3CA/TGFBR1/CALCA/ACTA2/NOS1/RGN
REACTOME_EFFECTS_OF_PIP2_HYDROLYSIS	REACTOME_EFFECTS_OF_PIP2_HYDROLYSIS	27	-0.428222	-1.41149	0.0862069	0.1747	0.104639	7030	tags=56%, list=25%, signal=42%	PRKCH/PRKCQ/ABHD6/TRPC6/TRPC3/RASGRP2/DAGLA/RASGRP1/MGLL/ITPR1/ITPR2/DGKI/ITPR3/DGKG/DGKB
REACTOME_RHO_GTPASES_ACTIVATE_FORMINS	REACTOME_RHO_GTPASES_ACTIVATE_FORMINS	140	-0.272043	-1.2445	0.0866142	0.175375	0.105044	8226	tags=45%, list=30%, signal=32%	SGO1/SRGAP2/DYNC1I1/SKA2/FMNL3/CENPU/PPP2R1B/ZWINT/RHOA/NDEL1/PFN2/CLASP1/PPP2R5C/CENPA/PPP2R5A/PAFAH1B1/CENPQ/DYNC1H1/CDCA8/XPO1/AHCTF1/TUBB2A/ZWILCH/MAPRE1/TUBA4A/NUP133/CENPN/PPP2R5E/DYNC1I2/ERCC6L/RANBP2/MAD2L1/CENPL/PPP2CB/TUBA1C/BUB1B/BUB1/NUP98/CENPF/ZW10/SGO2/TAOK1/CKAP5/DIAPH1/FMNL1/CENPE/NUP160/KNL1/PLK1/TUBA1B/DIAPH2/INCENP/CENPI/FMNL2/KIF18A/DYNC1LI2/CLIP1/TUBB6/KIF2A/DIAPH3/NDE1/ITGB…
KEGG_PHENYLALANINE_METABOLISM	KEGG_PHENYLALANINE_METABOLISM	18	-0.496696	-1.43991	0.0869565	0.175814	0.105306	2534	tags=28%, list=9%, signal=25%	AOC3/ALDH1A3/PAH/MAOB/ALDH3A1
PID_ALK1_PATHWAY	PID_ALK1_PATHWAY	26	-0.430433	-1.40354	0.0870488	0.175814	0.105306	3835	tags=35%, list=14%, signal=30%	MAPK1/BMPR2/ACVR1/TGFB3/TGFBR1/TGFBR2/SMAD1/CAV1/INHBA
REACTOME_SUMOYLATION_OF_INTRACELLULAR_RECEPTORS	REACTOME_SUMOYLATION_OF_INTRACELLULAR_RECEPTORS	30	-0.405457	-1.36301	0.0870536	0.175814	0.105306	5023	tags=40%, list=18%, signal=33%	PIAS3/NR5A2/VDR/PIAS1/PGR/THRA/PPARA/NR4A2/NR3C2/RORA/NR3C1/ESR1
REACTOME_PHOSPHOLIPID_METABOLISM	REACTOME_PHOSPHOLIPID_METABOLISM	210	-0.258149	-1.23729	0.0879121	0.177397	0.106254	7382	tags=38%, list=26%, signal=28%	CSNK2A1/PITPNM2/PTDSS1/TNFAIP8/PI4K2B/PIK3C3/CDS2/AGPAT4/CPNE3/PLD6/RAB14/PIKFYVE/CEPT1/PLA2G2D/LPIN2/PIP4K2C/PTEN/CHAT/LCLAT1/OCRL/PIK3R6/PLEKHA4/PLEKHA2/AGPAT5/PIK3CD/PLEKHA1/INPP5F/BMX/MTMR2/GPD2/PCYT1A/SLC44A1/PIP5K1A/LPGAT1/PLA1A/DDHD2/PNPLA3/SELENOI/LPIN1/PIK3R1/ABHD3/MIGA1/PLAAT3/SBF2/PIK3C2A/PLA2G4C/PLD4/MTMR6/PIK3R4/SYNJ1/PIK3R5/PIK3CB/GPD1/MTMR12/PLAAT2/LIPH/MBOAT1/LPCAT2/PIK3CA/PIP4K2A…
REACTOME_OXIDATIVE_STRESS_INDUCED_SENESCENCE	REACTOME_OXIDATIVE_STRESS_INDUCED_SENESCENCE	119	0.292982	1.2565	0.088141	0.177707	0.10644	5751	tags=23%, list=21%, signal=18%	H4C11/H2AC20/H2AJ/H4C13/H4C1/H2AC14/H2AC19/H3C7/H4C2/H3C14/H4C5/H2BC9/H3C1/H2AC4/H4C3/H2BC8/H2BC1/H4C6/H2AC8/UBA52/H2BC10/H4C4/CBX8/MAPK10/H3C11/MDM4/H2AX
REACTOME_CD28_CO_STIMULATION	REACTOME_CD28_CO_STIMULATION	33	-0.397124	-1.37078	0.0883002	0.177749	0.106465	7864	tags=58%, list=28%, signal=41%	FYN/RICTOR/GRB2/PDPK1/LCK/PAK1/YES1/MAP3K14/MTOR/TRIB3/PIK3R1/PAK2/CD86/GRAP2/PIK3CA/CD80/LYN/AKT3/CD28
REACTOME_METABOLISM_OF_WATER_SOLUBLE_VITAMINS_AND_COFACTORS	REACTOME_METABOLISM_OF_WATER_SOLUBLE_VITAMINS_AND_COFACTORS	123	-0.279867	-1.24822	0.0883117	0.177749	0.106465	6820	tags=34%, list=24%, signal=26%	THTPA/DHFR2/MMADHC/MMUT/ENPP1/SLC52A3/DHFR/MOCOS/BST1/PC/RFK/PANK1/ACACB/MTHFD1/MTHFD1L/NMNAT2/PANK3/MTRR/GPHN/ACACA/SLC2A3/RNLS/CTRB1/SLC23A1/MTHFD2/PTGS2/PARP14/SLC2A1/ABCC1/PNPO/FOLR2/PARP9/NAMPT/ALDH1L2/CD38/ENPP3/VNN2/SLC19A3/NT5E/PTGIS/VNN1/AOX1
BIOCARTA_RANKL_PATHWAY	BIOCARTA_RANKL_PATHWAY	14	-0.542902	-1.4576	0.0897436	0.180172	0.107916	9381	tags=71%, list=34%, signal=47%	MAPK8/FOSL2/IFNAR1/IFNAR2/TNFRSF11A/TRAF6/IFNB1/NFKB1/EIF2AK2/TNFSF11
REACTOME_G_BETA_GAMMA_SIGNALLING_THROUGH_PI3KGAMMA	REACTOME_G_BETA_GAMMA_SIGNALLING_THROUGH_PI3KGAMMA	25	-0.42972	-1.38684	0.0897436	0.180172	0.107916	7606	tags=52%, list=27%, signal=38%	RHOA/GNG4/PDPK1/GNB5/GNGT1/PIK3R6/GNG10/GNG2/PIK3R5/GNG12/AKT3/GNB4/PIK3CG
WP_MAMMALIAN_DISORDER_OF_SEXUAL_DEVELOPMENT	WP_MAMMALIAN_DISORDER_OF_SEXUAL_DEVELOPMENT	25	-0.430488	-1.38932	0.0897436	0.180172	0.107916	6829	tags=52%, list=25%, signal=39%	FGFR2/RBFOX2/AMHR2/PBX1/FGF9/CTNNB1/RSPO1/SRD5A1/DMRT1/SRY/SOX9/GATA4/WT1
WP_TRANSSULFURATION_AND_ONE_CARBON_METABOLISM	WP_TRANSSULFURATION_AND_ONE_CARBON_METABOLISM	31	-0.40029	-1.35114	0.0898876	0.180252	0.107965	8313	tags=58%, list=30%, signal=41%	SHMT1/MTR/MAT2A/PSAT1/DHFR2/MAT2B/GCLC/DHFR/MTHFD1/MTHFD1L/AHCYL1/PSPH/AHCYL2/MTHFD2/DNMT1/CTH/MAT1A/GCLM
WP_INTERLEUKIN1_INDUCED_ACTIVATION_OF_NFKAPPAB	WP_INTERLEUKIN1_INDUCED_ACTIVATION_OF_NFKAPPAB	10	-0.610232	-1.49372	0.0899358	0.180252	0.107965	7866	tags=80%, list=28%, signal=57%	TIFA/TRAF6/IRAK1/UBE2V1/SQSTM1/AJUBA/NFKB1/IL1A
BIOCARTA_PRION_PATHWAY	BIOCARTA_PRION_PATHWAY	12	-0.561289	-1.4384	0.0907127	0.181656	0.108805	4420	tags=92%, list=16%, signal=77%	DNAJB6/LAMB1/GFAP/DNAJB1/HSPA5/NFE2L2/BCL2/LAMC1/LAMA1/PRNP/APLP1
WP_MAPK_PATHWAY_IN_CONGENITAL_THYROID_CANCER	WP_MAPK_PATHWAY_IN_CONGENITAL_THYROID_CANCER	16	-0.510819	-1.43915	0.0915033	0.183084	0.109661	8480	tags=62%, list=30%, signal=44%	SOS1/KSR1/ALK/ELK1/SHC1/KRAS/MAP2K1/JUN/SOS2/MYC
WP_TYPE_III_INTERFERON_SIGNALING	WP_TYPE_III_INTERFERON_SIGNALING	10	-0.6006	-1.47014	0.0920771	0.184076	0.110255	4934	tags=50%, list=18%, signal=41%	IFNL1/IFNL3/JAK1/IFNL2/STAT1
WP_CHOLESTEROL_METABOLISM_INCLUDES_BOTH_BLOCH_AND_KANDUTSCHRUSSELL_PATHWAYS	WP_CHOLESTEROL_METABOLISM_INCLUDES_BOTH_BLOCH_AND_KANDUTSCHRUSSELL_PATHWAYS	46	-0.36157	-1.34276	0.0921986	0.184164	0.110308	8394	tags=54%, list=30%, signal=38%	SREBF2/CYP46A1/MSMO1/FADS2/HMGCR/FDPS/ACSL3/CYP27A1/SC5D/LBR/SQLE/ABCA1/HMGCS1/ACSL1/IDI1/ELOVL2/CH25H/ACSL4/FADS1/SCD/SOAT1/ELOVL5/DHCR24/CYP51A1/ELOVL4
REACTOME_MET_ACTIVATES_RAS_SIGNALING	REACTOME_MET_ACTIVATES_RAS_SIGNALING	11	-0.586502	-1.47902	0.092437	0.184329	0.110407	7501	tags=82%, list=27%, signal=60%	SOS1/GRB2/SHC1/KRAS/MUC20/RANBP9/NRAS/MET/HGF
REACTOME_PHYSIOLOGICAL_FACTORS	REACTOME_PHYSIOLOGICAL_FACTORS	11	-0.58309	-1.47042	0.092437	0.184329	0.110407	5775	tags=73%, list=21%, signal=58%	TBX5/KAT2B/NPR1/HIPK2/CORIN/HIPK1/WWTR1/GATA4
REACTOME_DNA_DAMAGE_TELOMERE_STRESS_INDUCED_SENESCENCE	REACTOME_DNA_DAMAGE_TELOMERE_STRESS_INDUCED_SENESCENCE	72	0.336682	1.33491	0.0926244	0.184548	0.110537	4432	tags=25%, list=16%, signal=21%	H4C11/H2AC20/H2AJ/H4C13/H4C1/H2AC14/H2AC19/H4C2/H4C5/H2BC9/H2AC4/H4C3/H2BC8/H2BC1/H4C6/H2AC8/H2BC10/H4C4
WP_TRIACYLGLYCERIDE_SYNTHESIS	WP_TRIACYLGLYCERIDE_SYNTHESIS	24	0.44176	1.36882	0.0927644	0.184671	0.110612	2351	tags=21%, list=8%, signal=19%	LIPF/MOGAT3/MOGAT2/AGPAT2/DGAT1
REACTOME_TRANSPORT_OF_MATURE_MRNAS_DERIVED_FROM_INTRONLESS_TRANSCRIPTS	REACTOME_TRANSPORT_OF_MATURE_MRNAS_DERIVED_FROM_INTRONLESS_TRANSCRIPTS	43	-0.366374	-1.35764	0.0930233	0.184757	0.110663	8217	tags=49%, list=29%, signal=34%	NUP50/NUP37/SLBP/NUP214/NUP54/FIP1L1/EIF4E/POM121/NUP133/NCBP1/TPR/RANBP2/NDC1/NUP188/NUP98/CPSF2/NUP58/NUP205/NUP160/NUP153/NUP155
WP_FBXL10_ENHANCEMENT_OF_MAPERK_SIGNALING_IN_DIFFUSE_LARGE_BCELL_LYMPHOMA	WP_FBXL10_ENHANCEMENT_OF_MAPERK_SIGNALING_IN_DIFFUSE_LARGE_BCELL_LYMPHOMA	29	0.411717	1.35403	0.0930657	0.184757	0.110663	7599	tags=38%, list=27%, signal=28%	H2AJ/H3C7/H3C14/H3C1/H3C11/H2AX/MACROH2A2/PCGF1/H3C15/H3C10/H3C12
REACTOME_SEMA4D_INDUCED_CELL_MIGRATION_AND_GROWTH_CONE_COLLAPSE	REACTOME_SEMA4D_INDUCED_CELL_MIGRATION_AND_GROWTH_CONE_COLLAPSE	20	-0.458565	-1.37819	0.0930736	0.184757	0.110663	4769	tags=35%, list=17%, signal=29%	ARHGEF12/MYH10/ROCK2/MYH9/MYL9/ROCK1/MYH11
KEGG_PRION_DISEASES	KEGG_PRION_DISEASES	35	-0.388527	-1.36322	0.0931818	0.184757	0.110663	6047	tags=60%, list=22%, signal=47%	C9/FYN/NOTCH1/IL1B/ELK1/PRKACB/C1QB/HSPA5/C5/MAP2K1/MAPK1/EGR1/C1QC/LAMC1/IL1A/NCAM1/C6/IL6/PRNP/C7/NCAM2
REACTOME_PKA_ACTIVATION_IN_GLUCAGON_SIGNALLING	REACTOME_PKA_ACTIVATION_IN_GLUCAGON_SIGNALLING	17	-0.49643	-1.42551	0.0932755	0.184757	0.110663	6047	tags=53%, list=22%, signal=41%	PRKACB/PRKAR1A/PRKAR2A/ADCY3/PRKAR2B/ADCY2/ADCY9/ADCY5/ADCY7
REACTOME_VITAMIN_B5_PANTOTHENATE_METABOLISM	REACTOME_VITAMIN_B5_PANTOTHENATE_METABOLISM	17	-0.496382	-1.42537	0.0932755	0.184757	0.110663	980	tags=65%, list=4%, signal=62%	FASN/PANK2/ENPP2/AASDHPPT/SLC5A6/ENPP1/PANK1/PANK3/ENPP3/VNN2/VNN1
REACTOME_WNT_LIGAND_BIOGENESIS_AND_TRAFFICKING	REACTOME_WNT_LIGAND_BIOGENESIS_AND_TRAFFICKING	26	-0.428297	-1.39658	0.0934183	0.18481	0.110694	6178	tags=38%, list=22%, signal=30%	WNT2/VPS26A/TMED5/WNT16/WNT2B/WNT9A/WNT3A/WLS/WNT5B/WNT9B
KEGG_SULFUR_METABOLISM	KEGG_SULFUR_METABOLISM	13	0.531384	1.39585	0.0934579	0.18481	0.110694	3952	tags=46%, list=14%, signal=40%	SULT1E1/SULT1A2/SULT1A3/SULT1A1/SULT1A4/SUOX
REACTOME_DEGRADATION_OF_CYSTEINE_AND_HOMOCYSTEINE	REACTOME_DEGRADATION_OF_CYSTEINE_AND_HOMOCYSTEINE	14	0.515712	1.3889	0.093633	0.185001	0.110809	3952	tags=43%, list=14%, signal=37%	CSAD/SLC25A10/MPST/TST/TSTD1/SUOX
KEGG_PENTOSE_AND_GLUCURONATE_INTERCONVERSIONS	KEGG_PENTOSE_AND_GLUCURONATE_INTERCONVERSIONS	28	0.415249	1.34215	0.093985	0.185542	0.111133	3022	tags=25%, list=11%, signal=22%	UGT2B4/UGT2B7/UGT2B28/DCXR/UGT2A3/UGT2B11/UGT1A4
REACTOME_REGULATION_OF_COMMISSURAL_AXON_PATHFINDING_BY_SLIT_AND_ROBO	REACTOME_REGULATION_OF_COMMISSURAL_AXON_PATHFINDING_BY_SLIT_AND_ROBO	10	-0.597344	-1.46217	0.0942184	0.185848	0.111316	1937	tags=40%, list=7%, signal=37%	SLIT2/ROBO1/NTN1/NELL2
PID_CD40_PATHWAY	PID_CD40_PATHWAY	31	-0.3958	-1.33598	0.094382	0.186016	0.111417	6640	tags=39%, list=24%, signal=30%	BIRC3/TRAF3/TRAF6/MAP3K14/MAPK14/JUN/TNFAIP3/MYC/NFKB1/MAP3K1/CD40LG/FCAMR
REACTOME_HDMS_DEMETHYLATE_HISTONES	REACTOME_HDMS_DEMETHYLATE_HISTONES	47	0.370359	1.35406	0.0959596	0.188968	0.113185	2552	tags=19%, list=9%, signal=17%	H4C11/H4C13/H4C1/H3C7/H4C2/H3C14/H4C5/H3C1/H4C3
REACTOME_EPIGENETIC_REGULATION_OF_GENE_EXPRESSION	REACTOME_EPIGENETIC_REGULATION_OF_GENE_EXPRESSION	140	0.281929	1.22871	0.0966184	0.189959	0.113779	8101	tags=31%, list=29%, signal=22%	H4C11/H2AC20/H2AJ/H4C13/H4C1/H2AC14/H2AC19/H3C7/H4C2/H3C14/H4C5/H2BC9/H3C1/H2AC4/H4C3/KAT2A/TAF1C/H2BC8/H2BC1/H4C6/DNMT3L/H2AC8/MBD3/H2BC10/POLR1C/H4C4/POLR2H/H3C11/POLR2L/H2AX/H2BC6/CHD3/H3C15/H2BC13/GTF2H5/MTA1/H3C10/ERCC2/H2AC18/H3C12/POLR1D/POLR2E/TAF1D
REACTOME_REGULATION_BY_C_FLIP	REACTOME_REGULATION_BY_C_FLIP	11	-0.580106	-1.46289	0.0966387	0.189959	0.113779	3413	tags=36%, list=12%, signal=32%	TNFRSF10A/FASLG/TNFSF10/FAS
ST_ERK1_ERK2_MAPK_PATHWAY	ST_ERK1_ERK2_MAPK_PATHWAY	32	-0.396236	-1.35762	0.0967033	0.189959	0.113779	6734	tags=50%, list=24%, signal=38%	GRB2/EIF4E/SHC1/TRAF3/RPS6KA2/RAP1A/CREB1/EEF2K/MAP2K1/MAPK1/ATF1/SOS2/KLF6/NFKB1/RPS6KA3/CREB5
REACTOME_SIGNALING_BY_TGF_BETA_RECEPTOR_COMPLEX	REACTOME_SIGNALING_BY_TGF_BETA_RECEPTOR_COMPLEX	73	-0.316832	-1.26867	0.097619	0.191599	0.114761	8679	tags=51%, list=31%, signal=35%	UBE2D3/USP15/SKIL/SMURF1/CCNT1/SKI/CDK8/SMAD4/SNW1/ZFYVE9/PARP1/RHOA/ARHGEF18/NCOR2/SMAD2/SMURF2/XPO1/PARD3/PPM1A/CCNC/RBL1/NCOR1/UCHL5/PPP1CB/STRAP/RNF111/PMEPA1/USP9X/SERPINE1/MYC/CBL/TFDP1/TGFBR1/TGFBR2/WWTR1/CCNK/CDKN2B
BIOCARTA_NO1_PATHWAY	BIOCARTA_NO1_PATHWAY	28	-0.404947	-1.34817	0.0978723	0.191937	0.114963	6479	tags=43%, list=23%, signal=33%	HSP90AA1/PRKACB/PRKAR1A/PRKAR2A/PDE3B/PRKAR2B/PDE3A/BDKRB2/CHRM1/CAV1/SLC7A1/RYR2
REACTOME_CYTOSOLIC_SULFONATION_OF_SMALL_MOLECULES	REACTOME_CYTOSOLIC_SULFONATION_OF_SMALL_MOLECULES	23	0.442076	1.35619	0.0981481	0.192318	0.115192	3913	tags=35%, list=14%, signal=30%	SULT1E1/SULT1A2/SULT1A3/SULT1A1/SULT1A4/SULT2A1/ABHD14B/SULT6B1
BIOCARTA_IL2_PATHWAY	BIOCARTA_IL2_PATHWAY	22	-0.446171	-1.36633	0.0984683	0.192732	0.11544	7501	tags=55%, list=27%, signal=40%	GRB2/CSNK2A1/LCK/ELK1/SHC1/IL2RG/MAP2K1/JUN/SYK/JAK1/IL2RA/IL2RB
REACTOME_NRAGE_SIGNALS_DEATH_THROUGH_JNK	REACTOME_NRAGE_SIGNALS_DEATH_THROUGH_JNK	59	-0.335106	-1.29601	0.0985222	0.192732	0.11544	7466	tags=39%, list=27%, signal=29%	ARHGEF38/ARHGEF18/FGD1/ITSN1/FGD2/RASGRF2/NET1/ARHGEF26/ARHGEF17/ARHGEF12/ARHGEF3/SOS2/ARHGEF10/ARHGEF35/TRIO/GNA13/AKAP13/FGD4/ARHGEF37/NGF/ECT2/ARHGEF4/NGFR
KEGG_GLYCINE_SERINE_AND_THREONINE_METABOLISM	KEGG_GLYCINE_SERINE_AND_THREONINE_METABOLISM	31	0.402434	1.3384	0.0987433	0.193006	0.115604	3697	tags=29%, list=13%, signal=25%	AMT/AGXT/AOC2/GAMT/DAO/AGXT2/GLYCTK/GCAT/GNMT
WP_ARYL_HYDROCARBON_RECEPTOR_PATHWAY	WP_ARYL_HYDROCARBON_RECEPTOR_PATHWAY	46	-0.356371	-1.32345	0.0992908	0.193876	0.116125	7137	tags=48%, list=26%, signal=36%	NCOA1/IL1B/IL12A/IL12B/HSP90AA1/EP300/ARNT/UGT1A7/POLK/IFNG/JUN/NFE2L2/MYOF/CYP1B1/CAP2/SLC7A5/TNF/IGFBP1/GSTA2/EGFR/ALDH3A1/SERPINB2
REACTOME_UNWINDING_OF_DNA	REACTOME_UNWINDING_OF_DNA	12	-0.55577	-1.42426	0.0993521	0.193876	0.116125	5747	tags=50%, list=21%, signal=40%	GINS1/MCM4/MCM6/GINS4/MCM2/MCM8
PID_ANTHRAX_PATHWAY	PID_ANTHRAX_PATHWAY	17	-0.490445	-1.40833	0.0997831	0.194237	0.116341	7676	tags=59%, list=28%, signal=43%	CASP1/MAP2K6/IL1B/MAP2K1/MAPK1/PGR/VCAM1/TNF/ANTXR1/ANTXR2
REACTOME_PLATELET_SENSITIZATION_BY_LDL	REACTOME_PLATELET_SENSITIZATION_BY_LDL	17	-0.49092	-1.40969	0.0997831	0.194237	0.116341	7852	tags=59%, list=28%, signal=42%	PPP2R1B/PPP2R5C/PPP2R5A/PPP2R5E/PECAM1/PPP2CB/MAPK14/PTPN11/PLA2G4A/LRP8
REACTOME_TNF_RECEPTOR_SUPERFAMILY_TNFSF_MEMBERS_MEDIATING_NON_CANONICAL_NF_KB_PATHWAY	REACTOME_TNF_RECEPTOR_SUPERFAMILY_TNFSF_MEMBERS_MEDIATING_NON_CANONICAL_NF_KB_PATHWAY	17	-0.491549	-1.4115	0.0997831	0.194237	0.116341	7289	tags=59%, list=26%, signal=43%	TNFRSF13C/TNFRSF11A/BIRC3/TRAF3/MAP3K14/LTA/TNFSF14/TNFSF11/TNFSF13B/CD40LG
REACTOME_EICOSANOID_LIGAND_BINDING_RECEPTORS	REACTOME_EICOSANOID_LIGAND_BINDING_RECEPTORS	15	-0.514866	-1.41361	0.1	0.194499	0.116498	4694	tags=53%, list=17%, signal=44%	LTB4R2/PTGER2/PTGDR/CYSLTR2/GPR17/CYSLTR1/PTGER3/PTGFR
REACTOME_TRANSCRIPTIONAL_REGULATION_BY_RUNX3	REACTOME_TRANSCRIPTIONAL_REGULATION_BY_RUNX3	96	-0.295159	-1.26809	0.100244	0.194813	0.116686	8527	tags=45%, list=31%, signal=31%	BRD2/RUNX1/SMURF1/BCL2L11/SMAD4/SNW1/PSMD12/MAML1/YAP1/NOTCH1/PSMD1/HDAC4/SMURF2/PSMD10/PSME3/PSMB9/LEF1/EP300/PSMD5/PSMD11/CREBBP/KRAS/TCF7/KAT2B/PSMA6/CTNNB1/PSMD2/MAML2/TEAD4/MYC/SPP1/CCN2/PSMC1/ITGAL/TCF7L1/RUNX3/FOXO3/JAG1/TEAD1/CDKN2A/WWTR1/MAMLD1/ITGA4
REACTOME_TRANSPORT_OF_VITAMINS_NUCLEOSIDES_AND_RELATED_MOLECULES	REACTOME_TRANSPORT_OF_VITAMINS_NUCLEOSIDES_AND_RELATED_MOLECULES	44	0.372177	1.32896	0.100352	0.194813	0.116686	587	tags=9%, list=2%, signal=9%	LCN15/AVP/ALB/LCN12
PID_S1P_S1P4_PATHWAY	PID_S1P_S1P4_PATHWAY	14	-0.536584	-1.44064	0.100427	0.194813	0.116686	8058	tags=57%, list=29%, signal=41%	GNAI1/RHOA/GNAZ/MAPK1/GNAI3/GNA13/GNA12/GNAO1
WP_APOPTOSIS_MODULATION_AND_SIGNALING	WP_APOPTOSIS_MODULATION_AND_SIGNALING	89	-0.299837	-1.25924	0.10049	0.194813	0.116686	6640	tags=31%, list=24%, signal=24%	BIRC3/BCL2L2/XIAP/PEA15/TRAF3/TRAF6/IRAK1/MAP3K14/MCL1/NAIP/JUN/CASP7/BCL2/BAG3/BIRC6/NFKB1/TNFRSF10A/FASLG/APAF1/HRK/IL1R1/CDKN2A/PMAIP1/TNFSF10/BLK/FAS/IL1R2/TNFRSF11B
WP_PURINERGIC_SIGNALING	WP_PURINERGIC_SIGNALING	32	-0.390698	-1.33865	0.101099	0.195833	0.117297	5089	tags=44%, list=18%, signal=36%	P2RY4/ADORA1/GNAI3/ADORA2B/P2RY6/PANX1/P2RY13/P2RX7/P2RY14/P2RY10/P2RY1/GNAO1/P2RX1/P2RY12
REACTOME_ACTIVATION_OF_THE_PRE_REPLICATIVE_COMPLEX	REACTOME_ACTIVATION_OF_THE_PRE_REPLICATIVE_COMPLEX	33	-0.392691	-1.35548	0.101545	0.196376	0.117622	7495	tags=39%, list=27%, signal=29%	CDC7/CDC6/POLE3/PRIM2/RPA1/MCM4/PRIM1/MCM6/ORC1/MCM2/MCM10/POLA1/MCM8
REACTOME_SIALIC_ACID_METABOLISM	REACTOME_SIALIC_ACID_METABOLISM	33	-0.392078	-1.35336	0.101545	0.196376	0.117622	7550	tags=52%, list=27%, signal=38%	ST6GALNAC2/NEU4/GLB1/ST8SIA6/NEU1/NANP/SLC17A5/NPL/ST6GAL2/ST3GAL6/ST8SIA4/ST8SIA1/ST6GALNAC5/GNE/ST6GAL1/ST6GALNAC1/NEU2
KEGG_PROXIMAL_TUBULE_BICARBONATE_RECLAMATION	KEGG_PROXIMAL_TUBULE_BICARBONATE_RECLAMATION	23	-0.435657	-1.35918	0.101732	0.196576	0.117742	4933	tags=39%, list=18%, signal=32%	ATP1B3/GLS/ATP1B1/SLC4A4/CA2/ATP1A3/ATP1A1/GLUD2/ATP1A2
BIOCARTA_NKCELLS_PATHWAY	BIOCARTA_NKCELLS_PATHWAY	19	-0.477481	-1.41251	0.101952	0.196842	0.117901	6841	tags=53%, list=25%, signal=40%	KLRC4/PAK1/MAP2K1/B2M/PIK3R1/SYK/KLRC1/PIK3CA/KLRD1/ITGB1
BIOCARTA_SPPA_PATHWAY	BIOCARTA_SPPA_PATHWAY	16	-0.503084	-1.41736	0.102397	0.197539	0.118319	5155	tags=56%, list=19%, signal=46%	MAP2K1/MAPK1/PRKCB/PLCB1/SYK/F2R/PLA2G4A/ITGB1/PTGS1
WP_THERMOGENESIS	WP_THERMOGENESIS	108	-0.282502	-1.23578	0.102757	0.198072	0.118638	8480	tags=48%, list=30%, signal=34%	SOS1/SLC25A20/PRKAA1/RPS6KB1/DPF1/RPTOR/ARID1B/KDM3A/ARID1A/GRB2/PRKAB2/ACSL3/DPF3/KDM3B/ACTL6A/PRKAG2/ATF2/RPS6KA2/CREB3L2/SMARCC2/PRKACB/MTOR/CREB1/KRAS/MAPK14/CREB3L1/ACSL1/ZNF516/SOS2/FGF21/NPR1/CPT1A/SMARCA2/ACSL4/ADCY3/PRKG2/ADCY2/PRKAA2/NRAS/RPS6KA3/MGLL/ACSL6/FGFR1/ADCY9/CREB5/PRKG1/ADCY5/PLIN1/PPARGC1A/ADCY7/GCG/ADRB3
KEGG_BIOSYNTHESIS_OF_UNSATURATED_FATTY_ACIDS	KEGG_BIOSYNTHESIS_OF_UNSATURATED_FATTY_ACIDS	22	-0.444206	-1.36031	0.102845	0.19808	0.118643	6414	tags=45%, list=23%, signal=35%	ACOT4/HSD17B12/PECR/ELOVL2/FADS1/HACD2/SCD/SCD5/ELOVL5/HACD1
REACTOME_METALLOTHIONEINS_BIND_METALS	REACTOME_METALLOTHIONEINS_BIND_METALS	11	-0.575904	-1.4523	0.102941	0.198105	0.118658	1422	tags=27%, list=5%, signal=26%	MT3/MT1A/MT4
WP_THE_INFLUENCE_OF_LAMINOPATHIES_ON_WNT_SIGNALING	WP_THE_INFLUENCE_OF_LAMINOPATHIES_ON_WNT_SIGNALING	37	-0.37949	-1.34675	0.103211	0.198463	0.118873	6027	tags=46%, list=22%, signal=36%	GSK3B/LEF1/ZMPSTE24/DICER1/TCF7/CTNNB1/TOR1AIP1/APC/RUNX2/SPP1/CSNK1A1L/TCF7L1/CSNK1A1/CDK6/HMGA2/SLC2A4/ADIPOQ
REACTOME_TRAF6_MEDIATED_NF_KB_ACTIVATION	REACTOME_TRAF6_MEDIATED_NF_KB_ACTIVATION	24	-0.428468	-1.35796	0.103672	0.199055	0.119227	6464	tags=46%, list=23%, signal=35%	TRAF6/NKIRAS1/IKBKG/CHUK/NFKB1/S100A12/APP/MAP3K1/SAA1/DDX58/IFIH1
WP_FIBRIN_COMPLEMENT_RECEPTOR_3_SIGNALING_PATHWAY	WP_FIBRIN_COMPLEMENT_RECEPTOR_3_SIGNALING_PATHWAY	41	-0.363869	-1.33056	0.103687	0.199055	0.119227	6668	tags=51%, list=24%, signal=39%	ITGAM/IL12B/TRAF6/IRAK1/IFNB1/ITGB2/IKBKG/TLR4/CCL2/SYK/CXCL3/CHUK/NFKB1/TLR3/PIK3CA/TNF/NOS2/PLAT/CXCL10/IL6/TICAM2
WP_TP53_NETWORK	WP_TP53_NETWORK	19	-0.471917	-1.39605	0.104121	0.199728	0.11963	4455	tags=42%, list=16%, signal=35%	ABL1/ATM/BCL2/TP63/MYC/CDKN2A/PMAIP1/TNFSF10
WP_MIRNAS_INVOLVED_IN_DNA_DAMAGE_RESPONSE	WP_MIRNAS_INVOLVED_IN_DNA_DAMAGE_RESPONSE	39	0.383617	1.32632	0.104425	0.200147	0.119881	2659	tags=21%, list=10%, signal=19%	MIR25/MIR93/MIR106B/MIR23B/MIR503/MIR210/MIR203A/MIRLET7D
REACTOME_VASOPRESSIN_REGULATES_RENAL_WATER_HOMEOSTASIS_VIA_AQUAPORINS	REACTOME_VASOPRESSIN_REGULATES_RENAL_WATER_HOMEOSTASIS_VIA_AQUAPORINS	43	-0.359658	-1.33276	0.104651	0.200419	0.120044	6492	tags=44%, list=23%, signal=34%	GNB5/GNGT1/PRKACB/PRKAR1A/MYO5B/GNG10/GNG2/RAB11FIP2/PRKAR2A/ADCY3/PRKAR2B/ADCY2/ADCY9/GNG12/GNB4/ADCY5/AQP2/ADCY7/AQP4
BIOCARTA_TNFR1_PATHWAY	BIOCARTA_TNFR1_PATHWAY	29	-0.39823	-1.33293	0.105727	0.201989	0.120985	10589	tags=72%, list=38%, signal=45%	CASP8/CASP3/CRADD/TNFRSF1A/RIPK1/CASP2/LMNB2/MAPK8/MAP3K7/MAP2K4/PARP1/LMNB1/PAK1/SPTAN1/BAG4/RB1/PAK2/JUN/MAP3K1/PRKDC/TNF
PID_BARD1_PATHWAY	PID_BARD1_PATHWAY	29	-0.398736	-1.33462	0.105727	0.201989	0.120985	7768	tags=41%, list=28%, signal=30%	FANCC/PCNA/NBN/RAD50/FANCE/ATR/BARD1/BRCA1/ATM/TOPBP1/RBBP8/PRKDC
REACTOME_SURFACTANT_METABOLISM	REACTOME_SURFACTANT_METABOLISM	29	-0.397386	-1.33011	0.105727	0.201989	0.120985	3317	tags=34%, list=12%, signal=30%	PGA5/SFTPD/LMCD1/CSF2RA/CSF2RB/GATA6/SFTPC/SLC34A2/DMBT1/SFTPA1
WP_MAPK_CASCADE	WP_MAPK_CASCADE	33	-0.390602	-1.34827	0.10596	0.202272	0.121154	5708	tags=48%, list=20%, signal=39%	MAP2K6/GRB2/ELK1/KRAS/MAP2K1/MAPK14/MAPK1/MAP3K2/JUN/MAP3K3/SOS2/RASA3/MBP/NRAS/MAP2/MAP3K1
BIOCARTA_TOB1_PATHWAY	BIOCARTA_TOB1_PATHWAY	19	-0.470871	-1.39296	0.106291	0.20274	0.121434	2837	tags=63%, list=10%, signal=57%	SMAD4/TOB1/CD247/CD3E/IFNG/TGFB3/CD3G/TGFBR1/TGFBR2/IL2RA/CD28/TGFB2
REACTOME_NOREPINEPHRINE_NEUROTRANSMITTER_RELEASE_CYCLE	REACTOME_NOREPINEPHRINE_NEUROTRANSMITTER_RELEASE_CYCLE	18	-0.482835	-1.39972	0.106522	0.203017	0.1216	3444	tags=39%, list=12%, signal=34%	STXBP1/SYT1/SNAP25/PPFIA2/RIMS1/SLC18A2/SLC22A2
WP_THE_ALTERNATIVE_PATHWAY_OF_FETAL_ANDROGEN_SYNTHESIS	WP_THE_ALTERNATIVE_PATHWAY_OF_FETAL_ANDROGEN_SYNTHESIS	11	-0.572093	-1.44269	0.107143	0.204037	0.122211	3285	tags=45%, list=12%, signal=40%	HSD17B6/STAR/CYP11A1/HSD17B3/SRD5A2
REACTOME_ACTIVATION_OF_MATRIX_METALLOPROTEINASES	REACTOME_ACTIVATION_OF_MATRIX_METALLOPROTEINASES	33	-0.388693	-1.34168	0.108168	0.205823	0.123281	4731	tags=45%, list=17%, signal=38%	MMP2/CTRB1/MMP25/TPSAB1/MMP7/CTSK/TIMP2/MMP1/CTSV/KLK2/MMP16/MMP3/MMP8/CMA1/CTSG
BIOCARTA_LIS1_PATHWAY	BIOCARTA_LIS1_PATHWAY	19	-0.469503	-1.38891	0.10846	0.206048	0.123415	7542	tags=53%, list=27%, signal=38%	NDEL1/CSNK2A1/PAFAH1B1/DCTN1/DNAH3/ABL1/CLIP1/LRP8/CDK5R1/RELN
REACTOME_ROLE_OF_LAT2_NTAL_LAB_ON_CALCIUM_MOBILIZATION	REACTOME_ROLE_OF_LAT2_NTAL_LAB_ON_CALCIUM_MOBILIZATION	19	-0.467956	-1.38433	0.10846	0.206048	0.123415	7864	tags=84%, list=28%, signal=60%	SOS1/FYN/FCER1G/GRB2/PDPK1/SHC1/GAB2/IGHE/LAT2/PIK3R1/SYK/PIK3CB/PIK3CA/FCER1A/MS4A2/LYN
BIOCARTA_CALCINEURIN_PATHWAY	BIOCARTA_CALCINEURIN_PATHWAY	18	-0.480253	-1.39224	0.108696	0.206109	0.123452	7824	tags=61%, list=28%, signal=44%	PPP3CC/SP1/NFATC1/CALM2/PPP3CB/GNAQ/PPP3CA/PRKCB/NFATC2/SP3/NFATC3
WP_INHIBITION_OF_EXOSOME_BIOGENESIS_AND_SECRETION_BY_MANUMYCIN_A_IN_CRPC_CELLS	WP_INHIBITION_OF_EXOSOME_BIOGENESIS_AND_SECRETION_BY_MANUMYCIN_A_IN_CRPC_CELLS	18	-0.481573	-1.39606	0.108696	0.206109	0.123452	6976	tags=44%, list=25%, signal=33%	RAB5C/PDCD6IP/KRAS/MAPK1/RRAS2/MRAS/NRAS/RAB27A
REACTOME_BETA_CATENIN_INDEPENDENT_WNT_SIGNALING	REACTOME_BETA_CATENIN_INDEPENDENT_WNT_SIGNALING	146	-0.263056	-1.20833	0.108753	0.206109	0.123452	9092	tags=45%, list=33%, signal=30%	PSMD14/MAP3K7/DAAM1/AGO3/GNB1/PDE6A/PSMD7/RYK/GNG11/PPP3R1/SMURF1/AGO1/WNT11/PSMD12/PSME4/PRICKLE1/FZD7/NFATC1/PSMA8/RHOA/PPP3CB/GNG4/TNRC6B/AP2B1/FZD1/PSMD1/FZD8/SMURF2/PSMD10/PSME3/PSMB9/LEF1/GNB5/GNGT1/PSMD5/PSMD11/KRAS/TCF7/PSMA6/CTNNB1/PPP3CA/PRKCB/PLCB1/GNG10/GNG2/FZD6/FZD5/AXIN2/PSMD2/MYC/PSMC1/PRKG2/CLTC/TCF7L1/WNT5B/ITPR1/ITPR2/GNG12/ROR2/ITPR3/PRKG1/GNB4/ROR1/CAMK2A/GNAO1
REACTOME_RESPONSE_TO_METAL_IONS	REACTOME_RESPONSE_TO_METAL_IONS	14	-0.534313	-1.43454	0.108974	0.206363	0.123604	3864	tags=36%, list=14%, signal=31%	MT3/MTF1/CSRP1/MT1A/MT4
REACTOME_DSCAM_INTERACTIONS	REACTOME_DSCAM_INTERACTIONS	11	-0.568927	-1.4347	0.109244	0.206708	0.123811	1185	tags=36%, list=4%, signal=35%	PAK1/MAPK14/NTN1/DSCAM
ST_INTERLEUKIN_4_PATHWAY	ST_INTERLEUKIN_4_PATHWAY	26	-0.420074	-1.36976	0.110403	0.208663	0.124982	4382	tags=54%, list=16%, signal=45%	SOS1/RPS6KB1/IL4R/GRB2/SHC1/IL2RG/SOS2/IARS1/JAK2/IL13RA1/JAK1/PIK3CA/AKT3/PI3
KEGG_LYSINE_DEGRADATION	KEGG_LYSINE_DEGRADATION	44	-0.346442	-1.28925	0.110599	0.208663	0.124982	7593	tags=52%, list=27%, signal=38%	ALDH7A1/AASDH/AASDHPPT/ALDH2/ACAT2/SETD2/NSD3/NSD2/AASS/SUV39H2/ALDH3A2/TMLHE/ALDH9A1/OGDH/ACAT1/NSD1/EHHADH/PIPOX/ASH1L/ALDH1B1/SETD7/PLOD2/BBOX1
REACTOME_ASSEMBLY_OF_ACTIVE_LPL_AND_LIPC_LIPASE_COMPLEXES	REACTOME_ASSEMBLY_OF_ACTIVE_LPL_AND_LIPC_LIPASE_COMPLEXES	19	-0.463889	-1.3723	0.110629	0.208663	0.124982	4199	tags=37%, list=15%, signal=31%	FGF21/PCSK6/MBTPS2/PCSK5/APOA4/LPL/CIDEC
REACTOME_CONSTITUTIVE_SIGNALING_BY_LIGAND_RESPONSIVE_EGFR_CANCER_VARIANTS	REACTOME_CONSTITUTIVE_SIGNALING_BY_LIGAND_RESPONSIVE_EGFR_CANCER_VARIANTS	19	-0.463485	-1.37111	0.110629	0.208663	0.124982	6564	tags=53%, list=24%, signal=40%	SHC1/HSP90AA1/KRAS/GAB1/PIK3R1/CBL/PIK3CA/NRAS/EGF/EGFR
BIOCARTA_CDMAC_PATHWAY	BIOCARTA_CDMAC_PATHWAY	16	-0.490786	-1.38271	0.111111	0.209215	0.125313	5155	tags=50%, list=19%, signal=41%	MAP2K1/MAPK1/PRKCB/PLCB1/JUN/MYC/NFKB1/TNF
REACTOME_SYNTHESIS_OF_BILE_ACIDS_AND_BILE_SALTS	REACTOME_SYNTHESIS_OF_BILE_ACIDS_AND_BILE_SALTS	34	-0.37903	-1.31764	0.111111	0.209215	0.125313	8564	tags=53%, list=31%, signal=37%	OSBP/CYP46A1/AKR1C2/AMACR/CYP8B1/NCOA1/CYP27A1/NCOA2/AKR1C3/CYP39A1/CH25H/OSBPL1A/ACOX2/CYP7B1/ABCB11/OSBPL6/PTGIS/AKR1C1
BIOCARTA_NPP1_PATHWAY	BIOCARTA_NPP1_PATHWAY	10	-0.585833	-1.434	0.111349	0.209215	0.125313	6398	tags=60%, list=23%, signal=46%	ENPP1/COL4A3/COL4A2/SPP1/COL4A1/COL4A4
PID_HIV_NEF_PATHWAY	PID_HIV_NEF_PATHWAY	35	-0.378564	-1.32826	0.111364	0.209215	0.125313	7101	tags=34%, list=25%, signal=26%	CD247/BIRC3/MAP3K14/BAG4/CASP7/CHUK/BCL2/NFKB1/FASLG/APAF1/TNF/FAS
REACTOME_LYSOSOME_VESICLE_BIOGENESIS	REACTOME_LYSOSOME_VESICLE_BIOGENESIS	35	-0.376666	-1.3216	0.111364	0.209215	0.125313	4326	tags=29%, list=16%, signal=24%	VAMP7/AP4E1/HSPA8/CLTC/AP1S3/APP/M6PR/DNAJC6/TXNDC5/CLVS2
REACTOME_INITIAL_TRIGGERING_OF_COMPLEMENT	REACTOME_INITIAL_TRIGGERING_OF_COMPLEMENT	27	-0.410132	-1.35186	0.112069	0.210207	0.125907	6495	tags=41%, list=23%, signal=31%	CFB/C1QB/FCN1/FCN2/C3/C1QC/C1R/C1S/MASP1/C4B/C4A
REACTOME_RHO_GTPASE_EFFECTORS	REACTOME_RHO_GTPASE_EFFECTORS	319	-0.22929	-1.15544	0.112069	0.210207	0.125907	7542	tags=38%, list=27%, signal=28%	NDEL1/GRB2/PFN2/PDPK1/PKN2/H2AB1/CDH1/CLASP1/GOPC/PPP2R5C/WASF1/PIK3C3/CENPA/PPP2R5A/PAFAH1B1/ABI1/CENPQ/DYNC1H1/H2BC4/CDCA8/PAK1/XPO1/CIT/AHCTF1/TUBB2A/YWHAH/ZWILCH/MAPRE1/TUBA4A/NUP133/CENPN/PPP2R5E/KTN1/NCOA2/NCF1/H2BS1/DYNC1I2/KLC3/ERCC6L/RANBP2/H2BC12/MAD2L1/YWHAG/CENPL/CTNNB1/PPP2CB/BAIAP2/TUBA1C/ACTR3/MAPK14/BUB1B/MAPK1/PPP1CB/BUB1/PRKCB/BTK/H4C8/CYFIP1/NUP98/CENPF/WIPF3/PAK2/MYH10/KIF5B/Z…
REACTOME_PYRUVATE_METABOLISM	REACTOME_PYRUVATE_METABOLISM	31	-0.382522	-1.29116	0.11236	0.210585	0.126133	4066	tags=26%, list=15%, signal=22%	LDHA/DLAT/PDP1/LDHAL6B/PDHA2/SLC16A1/PDK4/ME1
BIOCARTA_TEL_PATHWAY	BIOCARTA_TEL_PATHWAY	17	-0.485461	-1.39401	0.112798	0.21124	0.126526	7383	tags=53%, list=26%, signal=39%	TNKS/HSP90AA1/TEP1/IGF1R/KRAS/RB1/BCL2/MYC/EGFR
WP_DNA_IRDOUBLE_STRAND_BREAKS_DSBS_AND_CELLULAR_RESPONSE_VIA_ATM	WP_DNA_IRDOUBLE_STRAND_BREAKS_DSBS_AND_CELLULAR_RESPONSE_VIA_ATM	55	-0.330198	-1.26893	0.113475	0.21234	0.127184	7872	tags=45%, list=28%, signal=33%	YAP1/PARP1/PCNA/NBN/RAD50/ACTL6A/LATS1/ATF2/TRAF6/ATR/CHEK1/MDC1/TP53BP1/BRCA2/RIF1/EXO1/ABL1/STK3/BRCA1/ATM/APAF1/SMC1A/SMC3/CDKN2A/PRKDC
WP_INTERACTIONS_BETWEEN_IMMUNE_CELLS_AND_MICRORNAS_IN_TUMOR_MICROENVIRONMENT	WP_INTERACTIONS_BETWEEN_IMMUNE_CELLS_AND_MICRORNAS_IN_TUMOR_MICROENVIRONMENT	36	-0.37892	-1.33302	0.113636	0.212474	0.127264	5821	tags=53%, list=21%, signal=42%	PIAS3/IL2RG/TLR4/MIR27A/CCL2/PDCD1/TLR7/CD86/NFKB1/TGFB3/STAT3/TGFBR2/CD80/CD274/IL2RA/IL2RB/CXCL10/TLR8/TGFB2
BIOCARTA_CREB_PATHWAY	BIOCARTA_CREB_PATHWAY	22	-0.433943	-1.32888	0.113786	0.212585	0.127331	6047	tags=50%, list=22%, signal=39%	PRKACB/RPS6KA5/CREB1/PRKAR1A/MAPK14/MAPK1/PRKCB/PIK3R1/PRKAR2A/PRKAR2B/PIK3CA
REACTOME_RHO_GTPASES_ACTIVATE_PKNS	REACTOME_RHO_GTPASES_ACTIVATE_PKNS	89	0.306223	1.25369	0.114478	0.213711	0.128005	4432	tags=24%, list=16%, signal=20%	H4C11/H2AC20/H2AJ/H4C13/H4C1/H2AC14/H2AC19/H3C7/H4C2/H3C14/H4C5/H2BC9/H3C1/H2AC4/H4C3/H2BC8/H2BC1/H4C6/H2AC8/H2BC10/H4C4
[truncated: 166 more rows]

## Sheet:  Fig7A,B GSEA result
Supplementary Table 1. The results of the GSEA.
ONTOLOGY	ID	Description	GeneRatio	BgRatio	pvalue	p.adjust	qvalue	geneID	Count
[truncated: 614 more rows]
