# Supplementary material for: Comprehensive analysis of alternative polyadenylation regulators concerning CD276 and immune infiltration in bladder cancer
Source: BMC Cancer. 2022 Sep 29;22:1026. doi: 10.1186/s12885-022-10103-7 (PMC9520876; doi:10.1186/s12885-022-10103-7)
Supplement: Supplementary file 3 — Additional file 3: Supplementary Table 2. Correlation statistics between CPSF3 and immune checkpoint-related genes. [file 12885_2022_10103_MOESM3_ESM.xlsx]

## Sheet: 相关性-Pearson
Supplementary Table 2. Correlation statistics between CPSF3 and immune checkpoint-related genes.
immune checkpoint genes	CPSF3 correlation coefficient -Pearson	Pvalue -Pearson
CD276	0.327749	8.01181e-12
CD274	0.183698	0.000170976
CD24	0.169856	0.000518799
CD47	0.281383	5.673e-09
CTLA4	0.053714	0.275537
HAVCR2	0.0863013	0.0794415
LAG3	0.124257	0.0113922
PDCD1	0.0436308	0.375891
SIGLEC15	-0.113803	0.0205542
TIGIT	0.0882208	0.0729571
BTLA	-0.0329095	0.504284
BTN2A1	0.241016	6.9604e-07
CD160	0.0589866	0.231067
CD209	0.0154034	0.754672
CD226	0.0271961	0.581094
CD28	-0.00947656	0.847554
CD40	-0.071807	0.144697
CD40LG	-0.0896269	0.0684867
CD86	0.120331	0.0142903
CD96	-0.0391687	0.426695
CEACAM1	-0.0220273	0.654956
HLA-A	0.117813	0.0164733
HLA-B	0.186502	0.000135184
HLA-C	0.228402	2.66008e-06
HLA-DMB	0.122099	0.0129133
HLA-DPB1	0.0821568	0.0950356
HLA-DQA1	0.0858065	0.0811864
HLA-DQB1	0.0898687	0.0677409
HLA-DRA	0.129375	0.00840108
HLA-F	0.0688277	0.162155
ICOS	0.0394781	0.423048
ICOSLG	0.173719	0.000383762
IDO1	0.051038	0.3002
KIR2DL1	-0.0585964	0.234173
KIR2DL3	-0.0787546	0.109585
KIR3DL2	-0.00418366	0.932366
LGALS9	0.0737209	0.134263
PDCD1LG2	0.115582	0.0186467
PVR	0.232818	1.67787e-06
SIRPA	0.144084	0.0033017
TDO2	0.0919519	0.0615883
TNFRSF14	-0.220387	5.99898e-06
TNFRSF18	0.120978	0.0137721
TNFSF14	-0.0514841	0.29599
TNFSF18	-0.0188337	0.702399
TNFSF9	0.0447881	0.363348
